# Supplementary material for: Transcriptional profiling of Petunia seedlings reveals candidate regulators of the cold stress response
Source: Front Plant Sci. 2015 Mar 2;6:118. doi: 10.3389/fpls.2015.00118 (PMC4345802; doi:10.3389/fpls.2015.00118)
Supplement: Table S1 — Primers used for real-time RT-PCR verification. [file Table1.XLS]

## Sheet: Sheet1
Primer’s name	Primer sequence (5’-3’)		Product’s length (bp)
	Forward	Reverse
GO_dr004P0029M08_F_ab1	ATATGGCTGAAGGGCTAA	ACTAGAAGAATTAGACAGAATAACC	182
cn9604	CAAGTCCCTTATGTTTCCCCA	GTATCCGATTTTTCAACCCCA	215
GO_dr001P0015C16_F_ab1	GAAAAGCCGTGTTTGGTTAGG	GTTACTGGGGCACTGATTCTCTG	139
GO_drpoolB-CL3762Contig1	CCTCCACCTCTGCCACCACTT	CACCGTTGCCGCCATCATAA	150
cn1485	ATTCCAATTTGAGAACAACGGGC	TGTGAGTTATTAACAGAACCATCGC	162
GO_dr004P0009O19_F_ab1	ATCTTGTTCGGAGCCCCATTT	GCCGTCTGATTTCATCGTCCTTAT	149
GO_drs21P0009P06_F_ab1	TCTGGAACAAAAGGCTCAACACTAT	GCCATCAATGTCTTCATTCTCAAAT	156
GO_drs31P0004P18_R_ab1	CCCATTCCACTACGGTCAATAAAA	AGGGCTTCAGATGCGACAAAAC	192
cn9788	TTGACATTACTCGTCGCCGT	GTTCTAAACCCCGATTTGCTT	105
cn6897	CGATTGAGTTGTTGAGGAGGCA	GCGTGAGGATCTTAACCAAGTACCC	177
