# Supplementary material for: Transcriptional profiling of Petunia seedlings reveals candidate regulators of the cold stress response
Source: Front Plant Sci. 2015 Mar 2;6:118. doi: 10.3389/fpls.2015.00118 (PMC4345802; doi:10.3389/fpls.2015.00118)
Supplement: Table S2 — Differentially expressed genes (DEGs) in the four paired comparisons from low temperature-treated samples at 0 h, 0.5 h, 24 h and 5 d. [file Table2.XLS]

## Sheet: 0.5 h VS 0 h
	RP/Rsum	FC:(class2/class1)	pfp(＜0.05)	P.value	Accession	E value	Annotation
cn3540	1.4697	312.5	0	0		NA
cn8710	2.2699	166.667	0	0	CAO61266	1e-119	unnamed protein product [Vitis vinifera]
IP_PHBS006D12u	4.9631	80	0	0	CAO24245	6e-53	unnamed protein product [Vitis vinifera]
GO_dr004P0024N19_F_ab1	5.7357	50.2513	0	0	EEF40021	1e-105	multicopper oxidase, putative [Ricinus communis]
GO_dr004P0004J04_F_ab1	6.2626	48.7805	0	0	CAB75430	4e-63	putative 16kDa membrane protein [Nicotiana tabacum]
GO_dr004P0006H14_F_ab1	12.5518	26.3158	0	0	AAK25754	9e-43	putative chaperon P13.9 [Castanea sativa]
IP_PHBS011A14u	13.1947	26.178	0	0		NA
GO_dr004P0008K10_F_ab1	13.9464	25.3165	0	0	CAO48656	2e-75	unnamed protein product [Vitis vinifera]
GO_dr004P0018K03_F_ab1	16.1668	23.3645	0	0	XP_002317071	3e-46	predicted protein [Populus trichocarpa] predicted protein [Populus trichocarpa]
GO_dr004P0006I02_F_ab1	16.328	22.4719	0	0		NA
GO_dr004P0004B21_F_ab1	17.0626	21.4592	0	0		NA
IP_PHBS008J09u	17.5464	21.2314	0	0		NA
GO_dr001P0017C18_F_ab1	17.5977	21.1416	0	0	CAO63868	2e-28	unnamed protein product [Vitis vinifera]
GO_dr004P0020D06_F_ab1	20.5155	18.7617	0	0	CAO64073	6e-72	unnamed protein product [Vitis vinifera]
GO_dr001P0009H07_F_ab1	22.4169	18.1488	0	0	EEF32969	3e-84	DNA binding protein, putative [Ricinus communis]
GO_drs12P0020L05_F_ab1	23.5072	17.6991	0	0		NA
GO_dr004P0018P10_F_ab1	24.0673	16.6113	0	0	CAD56690	7e-52	proliferating cell nuclear antigen [Solanum lycopersicum]
GO_dr004P0007B22_F_ab1	28.2409	15.2672	0	0	EEF41083	5e-84	IAA-amino acid hydrolase ILR1 precursor, putative [Ricinus communis]
GO_dr001P0020E08_F_ab1	28.2985	14.6628	0	0		NA
DY395442_1	28.3696	14.7493	0	0	XP_002312121	1e-37	predicted protein [Populus trichocarpa] predicted protein [Populus trichocarpa]
cn8407	28.995	18.1159	0	0	CAO40129	2e-23	unnamed protein product [Vitis vinifera]
GO_dr001P0020J19_F_ab1	29.7931	14.5349	0	0	CAO49025	3e-82	unnamed protein product [Vitis vinifera]
GO_dr001P0003G06_F_ab1	31.3312	13.5501	0	0	ABA81879	5e-73	unknown [Solanum tuberosum]
GO_dr004P0011M13_F_ab1	31.3809	13.7552	0	0	EEF38017	5e-31	serine/threonine protein kinase, putative [Ricinus communis]
GO_dr004P0016F13_F_ab1	32.8424	13.587	0	0	ACJ85401	5e-37	unknown [Medicago truncatula]
GO_dr004P0018A14_F_ab1	33.7693	13.459	0	0		NA
GO_dr004P0029M08_F_ab1	38.1349	11.9904	0	0	AAQ88400	6e-65	CaCBF1B [Capsicum annuum] CBF1 [Capsicum annuum var. annuum]
DC241565_1	41.5601	11.0865	0	0		NA
GO_dr004P0018B14_F_ab1	47.24	9.60615	0	0	EEF31549	7e-38	conserved hypothetical protein [Ricinus communis]
EB174484_1	47.6435	11.3895	0	0		NA
GO_dr001P0009I07_F_ab1	49.4604	9.09091	0.0003	0		NA
GO_dr001P0009G04_F_ab1	50.2405	9.32836	0.0003	0	CAO45026	6e-48	unnamed protein product [Vitis vinifera]
GO_dr004P0010O22_F_ab1	51.5151	8.96861	0.0003	0	XP_002310787	5e-81	predicted protein [Populus trichocarpa] predicted protein [Populus trichocarpa]
GO_dr004P0010N23_F_ab1	52.1192	8.82613	0.0003	0	CAO68841	3e-82	unnamed protein product [Vitis vinifera]
IP_PHBS008P03u	52.2613	9.04159	0.0003	0	ABU84809	4e-15	putative dehydration-responsive element binding protein [Broussonetia papyrifera]
GO_drs13P0002N06_F_ab1	52.6006	8.77963	0.0003	0		NA
GO_dr001P0019O17_F_ab1	55.7252	8.22368	0.0003	0	EEF52626	5e-64	conserved hypothetical protein [Ricinus communis]
GO_dr004P0023O12_F_ab1	57.951	8.21693	0.0003	0	CAO23810	5e-50	unnamed protein product [Vitis vinifera]
DY395498_1	59.4479	7.94281	0.0003	0	XP_002330199	9e-12	predicted protein [Populus trichocarpa] predicted protein [Populus trichocarpa]
GO_drpoolB-CL5457Contig1	60.047	7.86164	0.0002	0		NA
cn716	60.57	11.1235	0.0002	0	Q03489	1e-126	RecName: Full=Agamous-like MADS-box protein AGL9 homolog; AltName: Full=Floral homeotic protein FBP2; AltName: Full=Floral-binding protein 2 transcription factor
cn80	62.0979	22.2717	0.0002	0	AAS46018	1e-114	MADS-box protein GLO1 [Petunia x hybrida]
EB174895_1	63.7855	7.4184	0.0002	0	CAO43128	3e-14	unnamed protein product [Vitis vinifera]
GO_dr001P0016P13_F_ab1	68.5232	6.91563	0.0005	0	CAO45140	2e-28	unnamed protein product [Vitis vinifera]
GO_dr004P0004F14_F_ab1	68.6835	7.08717	0.0004	0	XP_002338182	1e-82	predicted protein [Populus trichocarpa] predicted protein [Populus trichocarpa]
DC239758_1	70.6435	6.77507	0.0004	0	CAO62988	7e-55	unnamed protein product [Vitis vinifera]
cn7332	71.6978	6.81663	0.0004	0	ACG50004	1e-121	salt responsive protein 2 [Solanum lycopersicum]
cn8102	71.7784	6.5703	0.0004	0		NA
DY395926_1	71.9811	6.82128	0.0004	0	CAO24057	5e-19	unnamed protein product [Vitis vinifera]
GO_dr004P0032I04_F_ab1	76.3051	6.53595	0.0008	0	XP_002310795	2e-44	predicted protein [Populus trichocarpa] predicted protein [Populus trichocarpa]
GO_dr004P0013G11_F_ab1	77.1882	6.34115	0.0008	0	AAT74744	1e-70	4-amino-4-deoxychorismate lyase [Lycopersicon esculentum]
GO_drpoolB-CL8503Contig1	83.1887	5.92768	0.0008	0		NA
GO_drpoolB-CL3762Contig1	85.0927	5.81395	0.0008	0	BAA05079	4e-35	zinc-finger protein [Petunia x hybrida]
GO_dr001P0004G24_F_ab1	85.9734	5.8072	0.0009	0	CAN72264	1e-40	hypothetical protein [Vitis vinifera]
GO_dr001P0001G09_F_ab1	88.9859	5.82411	0.0011	0	CAO45044	2e-68	unnamed protein product [Vitis vinifera]
cn7587	91.0151	5.50358	0.0012	0		NA
GO_dr004P0001A24_F_ab1	97.2748	5.3135	0.0016	0	CAO15001	1e-16	unnamed protein product [Vitis vinifera]
GO_drpoolB-CL1606Contig1	99.5724	5.08906	0.0021	0	ACG50004	1e-159	salt responsive protein 2 [Solanum lycopersicum]
cn6876	101.221	5.06073	0.002	0		NA
cn4194	102.527	5.4615	0.002	0		NA
cn4905	106.397	4.91159	0.0021	0	XP_002306542	5e-92	predicted protein [Populus trichocarpa] predicted protein [Populus trichocarpa]
GO_dr004P0003O01_F_ab1	109.307	4.8216	0.0021	0		NA
GO_dr004P0011J01_F_ab1	111.677	4.74383	0.0021	0	EEF36786	8e-38	conserved hypothetical protein [Ricinus communis]
cn5218	111.698	4.76417	0.002	0		NA
GO_dr004P0004M15_F_ab1	111.856	4.75511	0.002	0	CAO63766	9e-21	unnamed protein product [Vitis vinifera]
DC243276_1	112.982	4.77555	0.002	0		NA
cn435	116	10.1112	0.0021	0	Q07474	1e-116	RecName: Full=Floral homeotic protein PMADS 2 PMADS2 [Petunia x hybrida]
cn1311	117.343	4.4603	0.0022	0	ACG50004	4e-25	salt responsive protein 2 [Solanum lycopersicum]
GO_dr004P0003E16_F_ab1	119.593	5.38793	0.0023	0		NA
cn7344	123.14	4.47628	0.0026	0		NA
GO_drs13P0004G11_F_ab1	124.06	4.27716	0.0025	0		NA
cn6481	124.575	4.38982	0.0026	0		NA
cn6338	126.843	4.2735	0.003	0	CAG27840	1e-152	calcium-dependent protein kinase 17 [Nicotiana plumbaginifolia]
GO_dr004P0029K03_F_ab1	127.925	4.66418	0.003	0	CAO24083	2e-61	unnamed protein product [Vitis vinifera]
GO_drpoolB-CL3837Contig1	130.428	4.60193	0.0031	0		NA
cn7381	130.904	4.15628	0.0032	0		NA
IP_PHBS002K24u	136.013	4.01606	0.0036	0		NA
GO_dr001P0020O19_F_ab1	137.033	5.49149	0.0036	0	XP_002324890	1e-41	predicted protein [Populus trichocarpa] predicted protein [Populus trichocarpa]
cn8427	144.646	4.56621	0.0039	0		NA
cn10298	147.437	3.89257	0.0039	0	EEF39707	2e-27	mitochondrial dicarboxylate carrier protein, putative [Ricinus communis]
cn79	153.538	8.14996	0.0048	0		NA
cn2863	156.282	3.95726	0.0048	0		NA
GO_drs13P0027D09_R_ab1	156.98	5.04032	0.0048	0		NA
GO_dr001P0014E20_F_ab1	157.329	3.79507	0.0048	0		NA
cn1051	158.717	3.82702	0.0047	0		NA
cn3597	171.858	3.51617	0.0059	0	CAO42235	4e-26	unnamed protein product [Vitis vinifera]
cn8693	176.961	3.35008	0.0062	0	CAN75126	7e-28	hypothetical protein [Vitis vinifera]
cn7136	181.781	3.37496	0.0066	0		NA
cn538	184.156	3.31236	0.0066	0	EEE54295	1e-62	hypothetical protein OsJ_01227 [Oryza sativa Japonica Group]
cn4459	186.848	3.49528	0.0071	0		NA
GO_drpoolB-CL738Contig1	187.438	4.09836	0.0073	0		NA
IP_PHBS009E23u	189.535	3.28192	0.0074	0		NA
GO_drpoolB-CL3559Contig1	189.943	4.1806	0.0073	0	NP_189897	2e-15	unknown protein [Arabidopsis thaliana] putative protein [Arabidopsis thaliana] At3g43110 [Arabidopsis thaliana] At3g43110 [Arabidopsis thaliana]
GO_drpoolB-CL9600Contig1	197.153	3.27869	0.0077	0		NA
GO_drs21P0010K23_R_ab1	198.511	4.51264	0.0077	0		NA
DY396150_1	201.829	3.6523	0.0078	0		NA
cn748	203.499	3.59454	0.0078	0	AAK21254	1e-125	MADS-box transcription factor FBP23 [Petunia x hybrida]
IP_PHBS001J07u	204.831	3.33111	0.0078	0		NA
GO_dr004P0017H08_F_ab1	206.899	3.17965	0.0077	0		NA
GI_NP1240035	216.531	3.06373	0.0085	0	BAA21926	1e-86	ZPT2-9 [Petunia x hybrida]
cn3346	218.864	3.59195	0.0086	0	BAA21921	3e-77	ZPT2-12 [Petunia x hybrida]
GO_drpoolB-CL8619Contig1	225.83	3.14564	0.0093	0		NA
cn5592	227.846	3.39213	0.0092	0		NA
IP_PHBS009H03u	231.399	2.93513	0.0093	0		NA
cn704	232.508	3.53732	0.0092	0	Q07472	1e-113	RecName: Full=Floral homeotic protein PMADS 1; AltName: Full=Green petal homeotic protein GP (green petal) [Petunia x hybrida] DEF [Petunia x hybrida]
cn10527	233.004	3.25521	0.0092	0	EEF51146	4e-20	conserved hypothetical protein [Ricinus communis]
IP_PHBS011H14u	248.688	2.81136	0.0106	0	XP_002313640	2e-14	predicted protein [Populus trichocarpa] predicted protein [Populus trichocarpa]
GO_dr004P0021K14_F_ab1	252.141	3.16356	0.0108	0	AAD50436	2e-52	hypersensitive response assisting protein [Capsicum annuum]
GO_dr004P0015K16_F_ab1	254.009	2.76243	0.0108	0	ACG50004	1e-15	salt responsive protein 2 [Solanum lycopersicum]
IP_PHBS012B14u	255.406	2.93169	0.0109	0		NA
EB174737_1	255.757	4.33276	0.0108	0		NA
cn5302	256.451	2.86944	0.011	0		NA
cn3807	258.658	2.74348	0.0112	0.0001		NA
EB175219_1	264.318	2.71297	0.0117	0.0001		NA
GO_dr004P0008M14_F_ab1	267.772	3.07787	0.0122	0.0001		NA
GO_dr004P0023I07_F_ab1	270.078	3.37724	0.0122	0.0001	BAA08105	4e-12	2-oxoglutarate/malate translocator [Panicum miliaceum]
cn7567	272.016	2.72331	0.0127	0.0001		NA
IP_PHBS006C07u	275.824	2.73748	0.0129	0.0001		NA
GO_drs21P0008L18_R_ab1	275.902	3.47222	0.0128	0.0001		NA
GO_dr001P0014E12_F_ab1	280.294	3.10366	0.0133	0.0001	CAO41451	1e-70	unnamed protein product [Vitis vinifera]
cn2934	293.653	3.12695	0.015	0.0001	AAA68001	1e-123	agamous protein
IP_PHBS012O17u	293.934	2.84091	0.0149	0.0001		NA
cn3598	294.064	2.77008	0.0148	0.0001	XP_002311488	3e-44	predicted protein [Populus trichocarpa] predicted protein [Populus trichocarpa]
cn6897	302.676	2.6448	0.0157	0.0001	ABG66307	1e-121	CCR4 associated factor 1-related protein [Capsicum annuum]
IP_PHBS005A06u	306.339	2.62881	0.0163	0.0001		NA
GO_dr004P0023P20_F_ab1	307.729	3.25098	0.0164	0.0001	CAO16653	4e-77	unnamed protein product [Vitis vinifera]
cn9788	326.301	2.48201	0.0189	0.0001	AAW33880	3e-24	RING-H2 subgroup RHE protein [Populus alba x Populus tremula]
cn6588	334.968	2.54712	0.02	0.0001	AAM64688	3e-22	unknown [Arabidopsis thaliana]
GO_dr001P0008K24_F_ab1	336.141	3.1027	0.0202	0.0001	CAO40112	2e-70	unnamed protein product [Vitis vinifera]
GO_dr001P0016C14_F_ab1	337.328	2.49004	0.0202	0.0001	AAD11808	2e-31	syntaxin-related protein Nt-syr1 [Nicotiana tabacum]
cn8521	340.279	2.45519	0.0206	0.0001	EEF51878	6e-28	protein binding protein, putative [Ricinus communis]
cn7228	344.852	2.6001	0.0209	0.0001	CAN80044	5e-16	hypothetical protein [Vitis vinifera] unnamed protein product [Vitis vinifera]
cn9040	350.325	2.46914	0.0221	0.0001	CAO42212	2e-37	unnamed protein product [Vitis vinifera]
cn300	354.124	3.6075	0.0228	0.0001	Q40885	1e-116	RecName: Full=Floral homeotic protein AGAMOUS; AltName: Full=pMADS3 pMADS3 [Petunia x hybrida]
cn4370	355.177	2.67881	0.023	0.0001	CAO42145	1e-44	unnamed protein product [Vitis vinifera]
GO_dr004P0010D08_F_ab1	357.158	2.51446	0.0232	0.0001		NA
GO_dr004P0001K16_F_ab1	360.822	2.38152	0.0241	0.0001		NA
cn6322	362.847	2.45459	0.024	0.0001	AAA61967	5e-23	unknown
IP_PHBS006G04u	365.031	2.49128	0.0242	0.0001		NA
GO_dr001P0009N14_F_ab1	366.647	3.35008	0.0244	0.0001	CAC42781	1e-29	peroxin 6 [Helianthus annuus]
cn2222	373.289	2.57931	0.0252	0.0001	P32026	5e-22	RecName: Full=Flower-specific gamma-thionin; Flags: Precursor flower-specific thionin [Nicotiana tabacum]
GO_drpoolB-CL9358Contig1	376.627	2.41196	0.0258	0.0001		NA
cn88	378.048	2.72109	0.026	0.0001		NA
cn5185	378.404	2.54065	0.0259	0.0002	Q38737	2e-22	RecName: Full=Stamen-specific protein FIL1; Flags: Precursor FIL1 [Antirrhinum majus]
GO_drpoolB-CL4213Contig1	379.228	2.91206	0.026	0.0002		NA
cn4300	382.114	2.35349	0.0264	0.0002		NA
cn3928	383.351	2.39292	0.0264	0.0002	CAO22412	4e-60	unnamed protein product [Vitis vinifera]
cn10000	388.909	3.45543	0.0272	0.0002	ACA61781	0	DOUBLE TOP [Petunia x hybrida]
cn9604	391.379	2.31696	0.0276	0.0002	Q9LW49	1e-24	RecName: Full=Ethylene-responsive transcription factor 4; AltName: Full=Ethylene-responsive element-binding factor 4 homolog; AltName: Full=Ethylene-responsive element-binding factor 3; Short=EREBP-3; AltName: Full=NsERF3 ethylene-responsive element binding factor [Nicotiana sylvestris]
cn7584	393.725	2.33754	0.0281	0.0002		NA
cn7361	397.972	2.33263	0.0287	0.0002		NA
GO_drpoolB-CL8945Contig1	406.289	2.29832	0.0299	0.0002		NA
IP_PHBS005K06u	411.924	2.33863	0.0306	0.0002		NA
GI_TC1175	420.888	2.41546	0.0324	0.0002	CAA63101	1e-180	NAM [Petunia x hybrida] NAM [Petunia x hybrida]
GO_drpoolB-CL8091Contig1	422.544	2.59673	0.0325	0.0002		NA
GO_drs13P0026H22_F_ab1	423.28	3.20307	0.0324	0.0002		NA
IP_PHBS007O21u	428.066	2.37869	0.0335	0.0002		NA
SG_SGN-U210400	430.666	2.70051	0.0337	0.0002		NA
cn7157	431.239	2.43665	0.0337	0.0002		NA
EB174944_1	431.493	3.42349	0.0335	0.0002		NA
cn2225	435.276	2.57003	0.0337	0.0002	Q8H6Q1	2e-26	RecName: Full=Floral defensin-like protein 1; AltName: Full=PhD1; Flags: Precursor floral defensin-like protein 1 [Petunia x hybrida]
cn7440	438.657	2.4108	0.0344	0.0002		NA
cn4877	440.618	2.2168	0.0345	0.0002	XP_002327418	4e-29	predicted protein [Populus trichocarpa] predicted protein [Populus trichocarpa]
IP_PHBS010D05u	444.122	2.21386	0.0353	0.0002		NA
cn3688	444.602	2.56674	0.0353	0.0002	Q9ARF9	5e-15	RecName: Full=4-hydroxyphenylpyruvate dioxygenase; AltName: Full=4-hydroxyphenylpyruvic acid oxidase; Short=HPPDase; Short=4HPPD; Short=HPD 4-hydroxyphenylpyruvate dioxygenase [Solenostemon scutellarioides]
GO_drpoolB-CL4318Contig1	445.127	2.54712	0.0352	0.0002	CAO65657	3e-12	unnamed protein product [Vitis vinifera]
cn5357	450.217	2.23464	0.0361	0.0002	ABB89021	1e-18	CXE carboxylesterase [Actinidia deliciosa]
cn6839	452.861	2.32126	0.0367	0.0002		NA
GO_dr001P0011I10_F_ab1	455.434	2.34137	0.0369	0.0003		NA
cn729	458.486	2.21582	0.0372	0.0003	AAP83137	2e-31	lipoxygenase [Nicotiana attenuata]
SG_SGN-U208568	462.823	2.19106	0.038	0.0003	EEF47576	3e-63	Alpha-L-fucosidase 2 precursor, putative [Ricinus communis]
GO_drpoolB-CL8554Contig1	462.956	2.24014	0.0378	0.0003	XP_002300155	7e-23	predicted protein [Populus trichocarpa] predicted protein [Populus trichocarpa]
SG_SGN-U208608	462.967	2.61849	0.0376	0.0003	CAO40713	1e-67	unnamed protein product [Vitis vinifera]
IP_PHBS003D08u	466.696	3.04414	0.0382	0.0003		NA
GO_drpoolB-CL3279Contig1	470.603	2.1978	0.0391	0.0003	XP_002315292	2e-15	predicted protein [Populus trichocarpa] predicted protein [Populus trichocarpa]
IP_PHBS007I20u	472.409	2.17108	0.0392	0.0003	BAD23067	2e-11	hypothetical protein [Oryza sativa Japonica Group]
cn1171	479.198	2.39923	0.0405	0.0003	AAP83137	1e-49	lipoxygenase [Nicotiana attenuata]
GO_dr004P0022F12_F_ab1	479.986	2.81452	0.0404	0.0003		NA
cn5033	480.701	2.52972	0.0402	0.0003	ACN31166	8e-21	unknown [Zea mays]
GO_dr001P0015K07_F_ab1	485.204	2.14179	0.0417	0.0003		NA
cn9442	488.222	2.37756	0.0422	0.0003	AAZ23261	4e-33	senescence-associated protein [Nicotiana tabacum]
cn4641	491.798	2.14638	0.0429	0.0003		NA
GO_drpoolB-CL1572Contig1	493.777	2.70929	0.0432	0.0003	EEF30440	2e-66	hydrolase, hydrolyzing O-glycosyl compounds, putative [Ricinus communis]
IP_PHBS013L16u	497.971	2.58532	0.0438	0.0003	AAP53968	3e-19	retrotransposon protein, putative, Ty1-copia subclass [Oryza sativa (japonica cultivar-group)]
GI_NP1240109	500.197	2.49377	0.0444	0.0003	O22621	1e-165	RecName: Full=Protein ALF; AltName: Full=Aberrant leaf and flower protein ALF protein [Petunia x hybrida]
cn8148	502.881	2.22025	0.0451	0.0003	XP_002305848	9e-48	predicted protein [Populus trichocarpa] predicted protein [Populus trichocarpa]
GO_dr004P0006A17_F_ab1	503.299	2.25683	0.0449	0.0003	XP_002332344	9e-14	predicted protein [Populus trichocarpa] predicted protein [Populus trichocarpa]
SG_SGN-U210911	506.334	2.20702	0.0452	0.0003	CAN60947	2e-76	hypothetical protein [Vitis vinifera]
GO_dr004P0022M20_F_ab1	507.696	3.09693	0.0454	0.0003	CAO71885	1e-28	unnamed protein product [Vitis vinifera]
GO_drpoolB-CL6532Contig1	508.295	2.18675	0.0453	0.0003	CAO61343	5e-28	unnamed protein product [Vitis vinifera]
SG_SGN-U208915	509.628	2.12089	0.0453	0.0003	CAO69731	4e-36	unnamed protein product [Vitis vinifera]
cn489	515.914	2.23015	0.0463	0.0004		NA
GO_drs31P0002N21_F_ab1	517.101	2.09205	0.0463	0.0004		NA
GO_drs31P0006F09_R_ab1	517.795	2.10128	0.0463	0.0004		NA
cn5815	519.351	2.36855	0.0464	0.0004		NA
cn5467	520.163	2.13038	0.0465	0.0004	XP_002303974	0	predicted protein [Populus trichocarpa] predicted protein [Populus trichocarpa]
GO_dr001P0008A15_F_ab1	526.598	2.68962	0.0477	0.0004	CAN65690	2e-23	hypothetical protein [Vitis vinifera]
cn60	531.336	2.1645	0.0484	0.0004	Q9XHP0	1e-140	RecName: Full=11S globulin seed storage protein 2; AltName: Full=11S globulin seed storage protein II; AltName: Full=Alpha-globulin; Contains: RecName: Full=11S globulin seed storage protein 2 acidic chain; AltName: Full=11S globulin seed storage protein II acidic chain; Contains: RecName: Full=11S globulin seed storage protein 2 basic chain; AltName: Full=11S globulin seed storage protein II bas…
DC241791_1	2.053	0.0271366	0	0		NA
GO_dr004P0029B17_F_ab1	5.5856	0.0351257	0	0	P93394	1e-55	RecName: Full=Uracil phosphoribosyltransferase; AltName: Full=UMP pyrophosphorylase; AltName: Full=UPRTase uracil phosphoribosyltransferase [Nicotiana tabacum]
GO_dr004P0018M16_F_ab1	7.7564	0.0387762	0	0	CAA71881	4e-97	Tyrosyl-tRNA synthetase [Nicotiana tabacum]
EB175012_1	9.124	0.0415279	0	0		NA
GO_dr001P0016D24_F_ab1	13.0846	0.0557721	0	0	EEF34528	2e-71	NADPH:adrenodoxin oxidoreductase, mitochondrial precursor, putative [Ricinus communis]
GO_dr004P0020A14_F_ab1	13.2987	0.0481536	0	0	CAO38797	8e-76	unnamed protein product [Vitis vinifera]
GO_drs13P0013N22_R_ab1	13.9951	0.0563847	0	0	NP_566891	2e-11	glycerol-3-phosphate transporter, putative / glycerol 3-phosphate permease, putative [Arabidopsis thaliana] unknown protein [Arabidopsis thaliana]
GO_dr001P0020G22_F_ab1	14.1252	0.063482	0	0	ACJ04334	2e-80	ubiquitin specific protease 12 [Nicotiana tabacum]
DC244638_1	15.3457	0.0528418	0	0	EEF35412	4e-88	conserved hypothetical protein [Ricinus communis]
GO_dr004P0022B19_F_ab1	17.5868	0.0593902	0	0	CAO16102	7e-72	unnamed protein product [Vitis vinifera]
GO_dr004P0020D21_F_ab1	22.6957	0.0716307	0	0	CAG26906	4e-70	impaired sucrose induction 1-like protein [Solanum tuberosum]
GO_drs21P0008M19_R_ab1	28.0981	0.0870466	0	0	XP_002326064	4e-70	predicted protein [Populus trichocarpa] predicted protein [Populus trichocarpa]
GO_dr004P0009J23_F_ab1	28.6132	0.0879887	0	0		NA
GO_dr001P0012I12_F_ab1	30.0871	0.0913759	0	0	XP_002321465	6e-76	predicted protein [Populus trichocarpa] predicted protein [Populus trichocarpa]
GO_dr001P0011M02_F_ab1	41.2078	0.116083	0	0	CAN82942	3e-42	hypothetical protein [Vitis vinifera]
GO_dr001P0017B08_F_ab1	42.9492	0.11495	0	0	ABK96798	7e-24	ethylene response factor 3 [Solanum tuberosum]
GO_dr001P0004I17_F_ab1	43.5123	0.111995	0	0	EEF42620	1e-55	ornithine aminotransferase, putative [Ricinus communis]
GO_dr001P0013H05_F_ab1	49.5873	0.113504	0	0	CAO15908	6e-47	unnamed protein product [Vitis vinifera]
GO_dr001P0013P10_F_ab1	51.6348	0.130762	0	0	XP_002316152	7e-87	predicted protein [Populus trichocarpa] predicted protein [Populus trichocarpa]
GO_drs31P0006O11_F_ab1	57.3786	0.123298	0	0	ABJ53197	4e-20	myosin XI-2 [Nicotiana benthamiana]
DY396109_1	60.4012	0.124404	0	0	CAO67423	3e-17	unnamed protein product [Vitis vinifera]
GO_dr001P0008H09_F_ab1	78.7898	0.169334	0	0		NA
GO_dr004P0001G05_F_ab1	82.5234	0.173919	0	0	ACF74323	8e-44	unknown [Arachis hypogaea]
DY396029_1	91.8378	0.165473	0.0008	0		NA
GO_drs13P0003I17_R_ab1	106.194	0.187434	0.002	0		NA
GO_drpoolB-CL6746Contig1	107.074	0.147304	0.0019	0	CAO69696	8e-46	unnamed protein product [Vitis vinifera]
GO_drpoolB-CL4553Contig1	162.824	0.25373	0.0107	0		NA
GO_dr001P0001C23_F_ab1	179.54	0.184522	0.015	0	CAO46686	8e-45	unnamed protein product [Vitis vinifera]
EB175010_1	198.11	0.255206	0.0203	0		NA
CV295336_1	200.786	0.265703	0.021	0		NA
GO_drs31P0004J07_F_ab1	204.269	0.276503	0.0213	0	EEF38125	2e-12	pumilio, putative [Ricinus communis]
GO_dr001P0019E19_F_ab1	206.433	0.260193	0.0209	0	CAO71804	6e-27	unnamed protein product [Vitis vinifera]
GO_dr004P0015J06_F_ab1	207.129	0.245417	0.0203	0		NA
DC241178_1	217.718	0.219337	0.0215	0		NA
cn9378	229.479	0.285519	0.024	0	XP_002316834	2e-28	predicted protein [Populus trichocarpa] predicted protein [Populus trichocarpa]
GO_drpoolB-CL5640Contig1	243.151	0.248701	0.0294	0	AAD30548	5e-44	iron-regulated transporter 1 [Lycopersicon esculentum] iron-regulated transporter 1 [Lycopersicon esculentum]
cn1040	247.29	0.314971	0.03	0	CAO62899	3e-21	unnamed protein product [Vitis vinifera]
DC240214_1	252.323	0.22605	0.0303	0		NA
GO_dr001P0017G13_F_ab1	254.206	0.240958	0.0303	0	CAO69696	5e-65	unnamed protein product [Vitis vinifera]
DC242313_1	258.924	0.226783	0.0312	0.0001	XP_002313261	5e-16	predicted protein [Populus trichocarpa] predicted protein [Populus trichocarpa]
DC242735_1	265.56	0.241377	0.0327	0.0001		NA
GO_dr001P0004M01_F_ab1	268.846	0.269622	0.0329	0.0001		NA
cn825	274.704	0.336134	0.0333	0.0001	BAD07869	3e-11	hypothetical protein [Oryza sativa Japonica Group]
cn4597	279.313	0.283776	0.0341	0.0001		NA
cn8490	281.154	0.301033	0.0356	0.0001	CAO45277	2e-69	unnamed protein product [Vitis vinifera]
cn10505	283.51	0.324696	0.0367	0.0001		NA
cn6050	296.615	0.35832	0.0413	0.0001	XP_002304601	1e-16	predicted protein [Populus trichocarpa] predicted protein [Populus trichocarpa]
GO_drs21P0002D17_F_ab1	300.896	0.262916	0.0421	0.0001	ABE66389	7e-12	peroxidase [Striga asiatica]
GO_dr004P0029A05_F_ab1	305.484	0.343383	0.0429	0.0001		NA
IP_PHBS007H04u	310.63	0.29723	0.0436	0.0001		NA
GO_dr001P0015J14_F_ab1	313.252	0.218943	0.0441	0.0001		NA
cn2900	321.553	0.37125	0.0467	0.0001	ABK93207	6e-21	unknown [Populus trichocarpa]
GO_dr001P0013K21_F_ab1	325.16	0.34009	0.0481	0.0001		NA

## Sheet: 2 h VS 0 h
	RP/Rsum	FC:(class2/class1)	pfp	P.value	Accession	E value	Annotation
GO_dr004P0029M08_F_ab1	4.8598	101.01	0	0	AAQ88400	6e-65	CaCBF1B [Capsicum annuum] CBF1 [Capsicum annuum var. annuum]
cn6937	6.1284	81.3008	0	0	AAG43549	1e-18	Avr9/Cf-9 rapidly elicited protein 111B [Nicotiana tabacum]
IP_PHBS008J09u	6.8237	78.7402	0	0		NA
IP_PHBS008P03u	7.6508	75.188	0	0	ABU84809	4e-15	putative dehydration-responsive element binding protein [Broussonetia papyrifera]
GO_drpoolB-CL5457Contig1	10.0789	54.9451	0	0		NA
cn7587	20.6961	29.7619	0	0		NA
cn5033	21.7532	28.2486	0	0	ACN31166	8e-21	unknown [Zea mays]
GO_dr004P0004J04_F_ab1	27.0044	24.3902	0	0	CAB75430	4e-63	putative 16kDa membrane protein [Nicotiana tabacum]
cn3540	27.3966	43.8596	0	0		NA
cn10298	30.72	21.2314	0	0	EEF39707	2e-27	mitochondrial dicarboxylate carrier protein, putative [Ricinus communis]
IP_PHBS006D12u	30.7236	29.4118	0	0	CAO24245	6e-53	unnamed protein product [Vitis vinifera]
cn7381	31.5132	21.097	0	0		NA
IP_PHBS011A14u	31.5876	19.1571	0	0		NA
cn3346	32.8164	19.8807	0	0	BAA21921	3e-77	ZPT2-12 [Petunia x hybrida]
cn4905	32.9558	20.0401	0	0	XP_002306542	5e-92	predicted protein [Populus trichocarpa] predicted protein [Populus trichocarpa]
GO_drpoolB-CL1606Contig1	34.4249	20.202	0	0	ACG50004	1e-159	salt responsive protein 2 [Solanum lycopersicum]
cn7332	39.9116	17.0648	0	0	ACG50004	1e-121	salt responsive protein 2 [Solanum lycopersicum]
cn4194	41.7788	16.7224	0	0		NA
cn6876	44.6228	15.9236	0	0		NA
cn8710	49.5683	25.1889	0	0	CAO61266	1e-119	unnamed protein product [Vitis vinifera]
IP_PHBS007O21u	51.6512	13.8889	0.0005	0		NA
cn2863	53.7659	13.369	0.0005	0		NA
GO_drpoolB-CL3762Contig1	56.7689	12.6103	0.0004	0	BAA05079	4e-35	zinc-finger protein [Petunia x hybrida]
cn8407	56.9875	15.0602	0.0004	0	CAO40129	2e-23	unnamed protein product [Vitis vinifera]
GO_dr004P0024N19_F_ab1	57.7368	15.1976	0.0004	0	EEF40021	1e-105	multicopper oxidase, putative [Ricinus communis]
GO_drpoolB-CL8619Contig1	59.1949	12.2549	0.0004	0		NA
cn1311	61.1057	11.8906	0.0007	0	ACG50004	4e-25	salt responsive protein 2 [Solanum lycopersicum]
cn8353	61.6175	11.7233	0.0007	0	ABQ96852	9e-14	glutathione S-transferase [Solanum commersonii]
GO_dr004P0018P10_F_ab1	61.8325	11.8064	0.0007	0	CAD56690	7e-52	proliferating cell nuclear antigen [Solanum lycopersicum]
cn7344	62.3503	11.8203	0.0007	0		NA
GO_drpoolB-CL8945Contig1	64.3646	11.325	0.0006	0		NA
GO_dr004P0020D06_F_ab1	65.4338	11.1111	0.0006	0	CAO64073	6e-72	unnamed protein product [Vitis vinifera]
cn9040	66.0644	11.1235	0.0006	0	CAO42212	2e-37	unnamed protein product [Vitis vinifera]
cn3928	77.1982	9.6432	0.0009	0	CAO22412	4e-60	unnamed protein product [Vitis vinifera]
cn3597	77.4309	9.70874	0.0009	0	CAO42235	4e-26	unnamed protein product [Vitis vinifera]
cn6481	79.9945	9.31099	0.0011	0		NA
EB174484_1	81.3535	11.2233	0.0011	0		NA
cn5218	85.3948	8.77193	0.0013	0		NA
cn5815	86.2265	9.26784	0.0013	0		NA
cn8102	94.0025	8.31947	0.0018	0		NA
EB174895_1	98.708	7.7821	0.002	0	CAO43128	3e-14	unnamed protein product [Vitis vinifera]
IP_PHBS001J07u	100.601	8.02568	0.0021	0		NA
GO_dr001P0009I07_F_ab1	101.496	7.95545	0.0023	0		NA
GO_dr004P0001F06_F_ab1	101.675	7.72201	0.0023	0	CAB16796	3e-38	MAP3K-like protein kinase [Arabidopsis thaliana] MAP3K-like protein kinase [Arabidopsis thaliana]
GI_NP1240035	101.779	8.17661	0.0022	0	BAA21926	1e-86	ZPT2-9 [Petunia x hybrida]
GO_drpoolB-CL9358Contig1	102.966	7.52445	0.0022	0		NA
IP_PHBS005A06u	104.879	7.45712	0.0021	0		NA
IP_PHBS009H03u	104.94	7.39645	0.0021	0		NA
EB175219_1	108.242	7.38007	0.0022	0		NA
cn3598	112.425	7.0028	0.003	0	XP_002311488	3e-44	predicted protein [Populus trichocarpa] predicted protein [Populus trichocarpa]
GO_drpoolB-CL3875Contig1	113.102	7.98722	0.0029	0	XP_002314150	1e-82	predicted protein [Populus trichocarpa] predicted protein [Populus trichocarpa]
GO_drpoolB-CL3633Contig1	117.576	7.21501	0.0038	0	XP_002305585	2e-15	predicted protein [Populus trichocarpa] predicted protein [Populus trichocarpa]
cn1171	120.959	6.82594	0.004	0	AAP83137	1e-49	lipoxygenase [Nicotiana attenuata]
GO_drpoolB-CL4454Contig1	122.159	6.5189	0.0041	0	NP_173824	2e-20	matrixin family protein [Arabidopsis thaliana] At1g24140 [Arabidopsis thaliana]
cn6608	124.12	6.5703	0.004	0	AAL16668	3e-17	suppressor of K+ transport growth defect-like protein [Musa acuminata]
SG_SGN-U211560	125.213	6.6313	0.0039	0	AAP83137	2e-96	lipoxygenase [Nicotiana attenuata]
cn1051	125.484	6.66223	0.0039	0		NA
cn5068	126.359	6.43087	0.004	0		NA
GO_dr001P0017C18_F_ab1	128.445	7.99361	0.0041	0	CAO63868	2e-28	unnamed protein product [Vitis vinifera]
cn538	129.521	6.26566	0.004	0	EEE54295	1e-62	hypothetical protein OsJ_01227 [Oryza sativa Japonica Group]
cn3631	137.183	5.95593	0.0048	0		NA
GO_drpoolB-CL8503Contig1	138.406	6.02047	0.0047	0		NA
cn9604	139.85	5.87889	0.0048	0	Q9LW49	1e-24	RecName: Full=Ethylene-responsive transcription factor 4; AltName: Full=Ethylene-responsive element-binding factor 4 homolog; AltName: Full=Ethylene-responsive element-binding factor 3; Short=EREBP-3; AltName: Full=NsERF3 ethylene-responsive element binding factor [Nicotiana sylvestris]
GO_dr004P0015K16_F_ab1	141.203	5.81734	0.0047	0	ACG50004	1e-15	salt responsive protein 2 [Solanum lycopersicum]
EB174935_1	142.068	5.98444	0.0046	0	AAP83137	3e-15	lipoxygenase [Nicotiana attenuata]
DC243211_1	143.106	8.04505	0.0045	0	XP_002314508	7e-62	predicted protein [Populus trichocarpa] predicted protein [Populus trichocarpa]
IP_PHBS012B14u	143.828	5.79374	0.0046	0		NA
GO_drpoolB-CL5591Contig1	145.888	5.74713	0.0047	0	CAN68018	3e-69	hypothetical protein [Vitis vinifera]
GO_drpoolB-CL3279Contig1	147.331	5.91366	0.0049	0	XP_002315292	2e-15	predicted protein [Populus trichocarpa] predicted protein [Populus trichocarpa]
DY395926_1	152.601	5.65291	0.0051	0	CAO24057	5e-19	unnamed protein product [Vitis vinifera]
DY395831_1	156.665	5.9952	0.0055	0	BAF48804	8e-16	wound-responsive AP2 like factor 2 [Nicotiana tabacum]
GO_drpoolB-CL7267Contig1	157.501	8.5034	0.0054	0		NA
GO_dr001P0019O17_F_ab1	160.908	5.66893	0.0056	0	EEF52626	5e-64	conserved hypothetical protein [Ricinus communis]
IP_PHBS003M23u	162.323	5.39374	0.0055	0		NA
GO_drs13P0002N06_F_ab1	163.176	6.34518	0.0056	0		NA
cn5035	163.612	5.22193	0.0058	0		NA
cn6338	163.701	5.38503	0.0057	0	CAG27840	1e-152	calcium-dependent protein kinase 17 [Nicotiana plumbaginifolia]
cn729	165.878	5.20562	0.0058	0	AAP83137	2e-31	lipoxygenase [Nicotiana attenuata]
cn6897	167.62	5.13347	0.0061	0	ABG66307	1e-121	CCR4 associated factor 1-related protein [Capsicum annuum]
DC239758_1	167.658	5.11509	0.006	0	CAO62988	7e-55	unnamed protein product [Vitis vinifera]
GO_dr001P0020E08_F_ab1	171.239	6.93963	0.0059	0		NA
IP_PHBS009E23u	172.706	5.03018	0.0061	0		NA
GO_dr004P0017H08_F_ab1	173.127	5.10465	0.006	0		NA
GO_dr001P0016C14_F_ab1	177.446	4.90918	0.0067	0	AAD11808	2e-31	syntaxin-related protein Nt-syr1 [Nicotiana tabacum]
cn7377	178.754	5.82411	0.0067	0	CAO24296	5e-71	unnamed protein product [Vitis vinifera]
GO_drpoolB-CL4318Contig1	179.958	5.22193	0.0067	0	CAO65657	3e-12	unnamed protein product [Vitis vinifera]
cn7361	180.783	4.88759	0.0068	0		NA
GO_dr004P0011M13_F_ab1	180.914	6.49351	0.0067	0	EEF38017	5e-31	serine/threonine protein kinase, putative [Ricinus communis]
GO_drpoolB-CL7175Contig1	181.466	4.82393	0.0066	0		NA
GO_drpoolB-CL6342Contig1	185.617	4.74383	0.0069	0		NA
cn9484	188.818	4.89716	0.0077	0	AAA21135	1e-113	RNase NE [Nicotiana alata]
GO_dr004P0013G11_F_ab1	190.202	4.8216	0.0078	0	AAT74744	1e-70	4-amino-4-deoxychorismate lyase [Lycopersicon esculentum]
GO_drs31P0004P18_R_ab1	191.022	4.61894	0.0078	0	EEF34053	9e-34	transcription factor, putative [Ricinus communis]
cn7567	194.51	4.59137	0.0081	0		NA
cn8145	194.533	4.54545	0.008	0	EEF42266	4e-31	Metalloendoproteinase 1 precursor, putative [Ricinus communis]
cn3428	195.114	5.00501	0.0079	0	XP_002321584	6e-42	predicted protein [Populus trichocarpa] predicted protein [Populus trichocarpa]
GO_dr004P0008K10_F_ab1	196.661	8.16327	0.0081	0	CAO48656	2e-75	unnamed protein product [Vitis vinifera]
GO_drs21P0010K23_R_ab1	197.469	5.64653	0.0081	0		NA
IP_PHBS003O03u	197.658	4.85201	0.008	0		NA
cn8148	200.461	4.60829	0.0081	0	XP_002305848	9e-48	predicted protein [Populus trichocarpa] predicted protein [Populus trichocarpa]
GO_drs12P0020L05_F_ab1	201.468	7.86164	0.008	0		NA
GO_dr004P0006H14_F_ab1	204.307	7.5188	0.0082	0	AAK25754	9e-43	putative chaperon P13.9 [Castanea sativa]
GO_drpoolB-CL3154Contig1	210.87	5.10725	0.0087	0	EEF28468	6e-20	NAC domain-containing protein, putative [Ricinus communis]
EB174784_1	211.43	4.4843	0.0088	0		NA
GO_dr004P0006I02_F_ab1	212.915	7.34214	0.0087	0		NA
IP_PHBS007I20u	213.574	4.4603	0.0086	0	BAD23067	2e-11	hypothetical protein [Oryza sativa Japonica Group]
cn502	213.649	4.94315	0.0085	0	AAU12055	9e-35	jasmonic acid 2 [Solanum tuberosum]
GO_dr004P0018A14_F_ab1	215.206	6.31313	0.0085	0		NA
cn9788	216.458	4.30293	0.0087	0	AAW33880	3e-24	RING-H2 subgroup RHE protein [Populus alba x Populus tremula]
cn10	216.797	5.11509	0.0086	0		NA
IP_PHBS002K24u	217.848	4.27716	0.0086	0		NA
cn7474	218.524	4.34594	0.0087	0	XP_002305180	3e-30	predicted protein [Populus trichocarpa] predicted protein [Populus trichocarpa]
cn4570	219.58	4.71254	0.0088	0		NA
GO_drs31P0002A24_F_ab1	219.667	4.2517	0.0087	0		NA
GO_dr001P0011I10_F_ab1	220.267	4.33839	0.0086	0		NA
cn4677	227.498	4.649	0.009	0		NA
cn8640	227.709	4.42674	0.0089	0	CAN63486	6e-98	hypothetical protein [Vitis vinifera]
cn7813	230.101	4.4405	0.0093	0		NA
GO_dr004P0018K03_F_ab1	231.125	7.28863	0.0093	0	XP_002317071	3e-46	predicted protein [Populus trichocarpa] predicted protein [Populus trichocarpa]
cn6906	232.468	4.02576	0.0093	0	AAG43557	2e-22	Avr9/Cf-9 rapidly elicited protein 65 [Nicotiana tabacum]
GO_drpoolB-CL8316Contig1	232.558	4.02901	0.0093	0	XP_002322292	2e-26	predicted protein [Populus trichocarpa] predicted protein [Populus trichocarpa]
cn6867	232.605	4.46229	0.0092	0		NA
GO_dr004P0007B22_F_ab1	233.207	6.92042	0.0091	0	EEF41083	5e-84	IAA-amino acid hydrolase ILR1 precursor, putative [Ricinus communis]
cn5592	235.668	4.23729	0.0093	0		NA
GO_dr001P0009H07_F_ab1	240.773	7.09723	0.0095	0	EEF32969	3e-84	DNA binding protein, putative [Ricinus communis]
IP_PHBS006C07u	241.261	3.99042	0.0097	0		NA
cn7136	241.681	4.00802	0.0098	0		NA
SG_SGN-U208970	242.718	4.5045	0.0097	0		NA
cn3688	243.004	4.20875	0.0096	0	Q9ARF9	5e-15	RecName: Full=4-hydroxyphenylpyruvate dioxygenase; AltName: Full=4-hydroxyphenylpyruvic acid oxidase; Short=HPPDase; Short=4HPPD; Short=HPD 4-hydroxyphenylpyruvate dioxygenase [Solenostemon scutellarioides]
cn7228	245.504	4.01284	0.0096	0.0001	CAN80044	5e-16	hypothetical protein [Vitis vinifera] unnamed protein product [Vitis vinifera]
GO_dr004P0006A17_F_ab1	247.981	4.06835	0.0096	0.0001	XP_002332344	9e-14	predicted protein [Populus trichocarpa] predicted protein [Populus trichocarpa]
cn9585	249.283	3.86698	0.0097	0.0001		NA
cn8693	250.431	4.158	0.0098	0.0001	CAN75126	7e-28	hypothetical protein [Vitis vinifera]
GO_dr004P0004B21_F_ab1	250.691	5.73394	0.0099	0.0001		NA
cn5302	258.15	3.95883	0.0101	0.0001		NA
GO_dr001P0014E20_F_ab1	262.897	4.48029	0.0107	0.0001		NA
cn8635	263.629	3.87597	0.0107	0.0001	EEF31246	4e-25	vacuolar sorting protein, putative [Ricinus communis]
GO_dr004P0001A24_F_ab1	263.997	3.73274	0.0106	0.0001	CAO15001	1e-16	unnamed protein product [Vitis vinifera]
cn8178	264.848	3.71333	0.0105	0.0001		NA
DC240125_1	266.55	4.66636	0.0104	0.0001	CAO62485	8e-11	unnamed protein product [Vitis vinifera]
IP_PHBS011H14u	267.483	3.89408	0.0106	0.0001	XP_002313640	2e-14	predicted protein [Populus trichocarpa] predicted protein [Populus trichocarpa]
GO_dr001P0020O19_F_ab1	267.485	5.20021	0.0106	0.0001	XP_002324890	1e-41	predicted protein [Populus trichocarpa] predicted protein [Populus trichocarpa]
cn2923	268.634	3.7594	0.0106	0.0001	XP_002328100	1e-73	predicted protein [Populus trichocarpa] predicted protein [Populus trichocarpa]
GO_drpoolB-CL9600Contig1	268.68	3.94011	0.0106	0.0001		NA
SG_SGN-U208915	272.891	4.01284	0.0109	0.0001	CAO69731	4e-36	unnamed protein product [Vitis vinifera]
IP_PHBS003D08u	275.215	4.51671	0.0108	0.0001		NA
cn6534	276.19	6.62691	0.0107	0.0001		NA
GO_drs13P0027D09_R_ab1	277.508	4.76872	0.0107	0.0001		NA
GO_dr004P0003E16_F_ab1	279.616	4.59137	0.0109	0.0001		NA
cn1843	279.851	3.85208	0.0109	0.0001	AAZ39644	1e-24	cytochrome P450 monooxygenase [Petunia x hybrida]
cn6188	282.378	3.98406	0.0111	0.0001	AAL09328	4e-55	steroleosin [Sesamum indicum] steroleosin [Sesamum indicum]
cn1144	286.197	3.78215	0.0112	0.0001		NA
cn7145	286.373	3.64697	0.0112	0.0001		NA
cn1014	296.436	3.58551	0.0121	0.0001	AAL29212	7e-32	putative acyl-CoA synthetase [Capsicum annuum]
cn8214	297.031	3.70508	0.0121	0.0001	AAU12055	4e-49	jasmonic acid 2 [Solanum tuberosum]
cn7441	297.868	3.49773	0.0121	0.0001		NA
cn4883	303.18	3.5868	0.0127	0.0001	EEF47536	4e-12	3'-N-debenzoyl-2'-deoxytaxol N-benzoyltransferase, putative [Ricinus communis]
GO_dr004P0010D08_F_ab1	304.413	3.44471	0.0127	0.0001		NA
cn3357	306.71	3.61664	0.0128	0.0001	AAD02554	5e-85	PGPS/D12 [Petunia x hybrida]
cn3242	307.721	5.41419	0.0128	0.0001	AAX49392	9e-26	OLE-4 [Coffea canephora]
cn342	309.328	3.39443	0.0129	0.0001	AAS46241	2e-37	xyloglucan endotransglucosylase-hydrolase XTH3 [Lycopersicon esculentum]
GO_drs13P0001J15_R_ab1	316.674	3.43643	0.014	0.0001		NA
GO_drs31P0002N21_F_ab1	316.993	3.43407	0.0139	0.0001		NA
cn4309	319.324	3.66569	0.0139	0.0001	AAF04915	2e-86	jasmonic acid 2 [Lycopersicon esculentum]
GO_drpoolB-CL6787Contig1	322.208	3.41413	0.014	0.0001		NA
GO_dr004P0016F13_F_ab1	323.486	5.28821	0.0142	0.0001	ACJ85401	5e-37	unknown [Medicago truncatula]
IP_PHBS012O17u	326.206	3.74953	0.0144	0.0001		NA
cn6818	328.12	3.46741	0.0147	0.0001		NA
cn3431	331.813	3.29707	0.015	0.0001		NA
cn7440	332.39	3.60881	0.0151	0.0001		NA
GO_drs31P0004P18_F_ab1	332.915	3.25945	0.0151	0.0001	CAN68018	1e-63	hypothetical protein [Vitis vinifera]
GO_drpoolB-CL4672Contig1	333.517	3.38409	0.0152	0.0001	CAO61291	2e-15	unnamed protein product [Vitis vinifera]
cn4764	334.643	3.27225	0.0152	0.0001		NA
cn6159	334.865	5.74713	0.0151	0.0001		NA
GO_drpoolB-CL2085Contig1	340.63	3.24465	0.0158	0.0001	CAN72000	2e-53	hypothetical protein [Vitis vinifera]
DY395442_1	342.323	4.95295	0.0159	0.0001	XP_002312121	1e-37	predicted protein [Populus trichocarpa] predicted protein [Populus trichocarpa]
cn6317	342.841	3.56633	0.0159	0.0001		NA
cn5821	343.866	3.29815	0.016	0.0001		NA
cn4902	343.882	3.21337	0.0159	0.0001	AAF75749	1e-47	dehydration-induced protein ERD15 [Lycopersicon esculentum]
cn7584	346.066	3.20616	0.0161	0.0001		NA
GO_dr004P0023O12_F_ab1	346.391	4.12882	0.016	0.0001	CAO23810	5e-50	unnamed protein product [Vitis vinifera]
GO_drpoolB-CL9680Contig1	346.67	3.33444	0.0159	0.0001	CAB10168	2e-21	nine-cis-epoxycarotenoid dioxygenase [Solanum lycopersicum] 9-cis-epoxycarotenoid dioxygenase [Solanum lycopersicum]
cn8	349.794	3.57526	0.0161	0.0001	CAC86102	3e-12	DS2 protein [Solanum tuberosum]
GO_drs31P0006F09_R_ab1	354.905	3.4002	0.0168	0.0001		NA
cn6588	355.633	3.22061	0.0167	0.0001	AAM64688	3e-22	unknown [Arabidopsis thaliana]
GO_dr001P0020J19_F_ab1	359.815	4.86381	0.0173	0.0001	CAO49025	3e-82	unnamed protein product [Vitis vinifera]
GO_dr004P0015A11_F_ab1	359.885	3.13185	0.0172	0.0001	CAC91565	4e-94	hydroperoxide lyase [Nicotiana attenuata]
GO_dr001P0003G06_F_ab1	365.207	4.98256	0.0177	0.0001	ABA81879	5e-73	unknown [Solanum tuberosum]
cn4300	366.004	3.11624	0.0177	0.0001		NA
GO_drpoolB-CL3830Contig1	367.704	7.49625	0.0179	0.0001		NA
GO_drpoolB-CL9189Contig1	369.138	3.26371	0.0182	0.0001		NA
cn3807	372.359	3.19081	0.0183	0.0001		NA
GO_drpoolB-CL3053Contig1	373.174	3.12305	0.0182	0.0001		NA
SG_SGN-U210951	379.958	3.89408	0.0189	0.0001		NA
GO_dr001P0008A15_F_ab1	380.894	3.87898	0.019	0.0001	CAN65690	2e-23	hypothetical protein [Vitis vinifera]
GO_drs13P0003F14_R_ab1	382.392	3.01841	0.019	0.0002		NA
SG_SGN-U211434	384.808	3.12012	0.0193	0.0002	CAC80883	7e-41	geraniol 10-hydroxylase [Catharanthus roseus]
GO_drpoolB-CL5730Contig1	384.863	4.37254	0.0192	0.0002	AAR13298	3e-13	gag-pol polyprotein [Phaseolus vulgaris]
IP_PHBS002F07u	387.489	3.01932	0.0194	0.0002		NA
cn6513	390.929	3.07598	0.02	0.0002	NP_851116	7e-12	UBC8 (UBIQUITIN CONJUGATING ENZYME 8); ubiquitin-protein ligase [Arabidopsis thaliana] AT5G41700 [Arabidopsis thaliana]
cn5700	394.101	3.10655	0.02	0.0002	EEF37926	1e-57	alcohol dehydrogenase, putative [Ricinus communis]
SG_SGN-U210421	395.297	3.57398	0.02	0.0002		NA
cn4756	396.356	2.9976	0.0201	0.0002	XP_002330897	6e-12	predicted protein [Populus trichocarpa] predicted protein [Populus trichocarpa]
GO_drpoolB-CL6188Contig1	402.621	3.01932	0.0211	0.0002	ABR17811	8e-19	unknown [Picea sitchensis]
IP_PHBS013J11u	406.565	2.96912	0.0217	0.0002		NA
DC241565_1	413.074	4.63392	0.0225	0.0002		NA
GO_drpoolB-CL2826Contig1	414.113	2.94724	0.0227	0.0002	CAN72193	5e-94	hypothetical protein [Vitis vinifera]
GO_dr001P0009M11_F_ab1	415.686	2.93255	0.0226	0.0002	CAO69934	3e-74	unnamed protein product [Vitis vinifera]
cn4362	426.926	3.53357	0.0241	0.0002		NA
IP_PHBS011D17u	436.264	2.89519	0.0255	0.0002		NA
GO_drpoolB-CL4952Contig1	438.56	2.82087	0.0255	0.0002	XP_002332479	2e-55	predicted protein [Populus trichocarpa] predicted protein [Populus trichocarpa]
cn9068	438.756	2.93772	0.0255	0.0002	CAB76920	3e-37	putative 9-cis-epoxycarotenoid dioxygenase [Solanum tuberosum]
cn8782	442.409	2.83286	0.0265	0.0002	ACN28232	3e-19	unknown [Zea mays]
GO_dr001P0009G04_F_ab1	444.731	4.06339	0.0267	0.0002	CAO45026	6e-48	unnamed protein product [Vitis vinifera]
GO_drpoolB-CL6296Contig1	446.421	3.07692	0.0267	0.0002		NA
cn394	448.51	2.96121	0.0268	0.0002	XP_002305237	4e-86	acyl:coa ligase acetate-coa synthetase-like protein [Populus trichocarpa] unknown [Populus trichocarpa] acyl:coa ligase acetate-coa synthetase-like protein [Populus trichocarpa]
cn620	450.237	2.78319	0.0269	0.0002	Q9M7R0	1e-49	RecName: Full=Calcium-binding allergen Ole e 8; AltName: Full=PCA18/PCA23; AltName: Allergen=Ole e 8 calcium-binding protein [Olea europaea]
GO_dr004P0013M06_F_ab1	452.244	2.83688	0.0272	0.0002	AAV66308	2e-18	acyltransferase [Capsicum frutescens]
cn344	452.473	2.78784	0.027	0.0002	AAS46241	1e-138	xyloglucan endotransglucosylase-hydrolase XTH3 [Lycopersicon esculentum]
cn7149	453.374	2.86451	0.0271	0.0002		NA
DC242974_1	455.098	2.97354	0.0274	0.0002	EEF46446	1e-87	conserved hypothetical protein [Ricinus communis]
IP_PHBS007L04u	456.435	2.78396	0.0277	0.0002		NA
cn3643	459.398	2.82167	0.0283	0.0003		NA
GO_dr004P0031J10_F_ab1	461.779	2.77546	0.0284	0.0003		NA
cn4348	462.032	3.72024	0.0284	0.0003		NA
cn8071	462.462	2.75482	0.0282	0.0003		NA
GO_dr004P0032I04_F_ab1	464.14	3.62188	0.0285	0.0003	XP_002310795	2e-44	predicted protein [Populus trichocarpa] predicted protein [Populus trichocarpa]
cn8367	464.166	5.34188	0.0283	0.0003	EEF31156	7e-67	Major pollen allergen Ory s 1 precursor, putative [Ricinus communis]
GO_dr004P0003N07_F_ab1	464.915	4.55996	0.0284	0.0003	ABK92989	1e-12	unknown [Populus trichocarpa]
GO_dr004P0014P17_F_ab1	466.327	2.79955	0.0287	0.0003	EEF47539	7e-12	3'-N-debenzoyl-2'-deoxytaxol N-benzoyltransferase, putative [Ricinus communis]
IP_PHBS010P18u	469.533	2.86041	0.0292	0.0003		NA
GO_dr001P0011M22_F_ab1	471.224	2.72035	0.0293	0.0003		NA
DY395678_1	474.723	3.26371	0.03	0.0003	EEF49780	2e-28	phosphoglycerate mutase, putative [Ricinus communis]
cn7198	475.07	2.71961	0.0299	0.0003		NA
GO_dr004P0016B01_F_ab1	475.866	2.74123	0.0299	0.0003	BAA33810	1e-51	phi-1 [Nicotiana tabacum]
GO_drpoolB-CL8659Contig1	478.217	2.7248	0.03	0.0003		NA
cn2287	479.091	2.85714	0.03	0.0003	Q8H6Q0	2e-31	RecName: Full=Floral defensin-like protein 2; AltName: Full=PhD2; Flags: Precursor floral defensin-like protein 2 [Petunia x hybrida]
cn320	482.129	2.84981	0.0303	0.0003	XP_002299428	4e-22	predicted protein [Populus trichocarpa] predicted protein [Populus trichocarpa]
GO_dr004P0010O22_F_ab1	485.077	3.81534	0.0308	0.0003	XP_002310787	5e-81	predicted protein [Populus trichocarpa] predicted protein [Populus trichocarpa]
cn4877	485.413	2.7115	0.0306	0.0003	XP_002327418	4e-29	predicted protein [Populus trichocarpa] predicted protein [Populus trichocarpa]
SG_SGN-U208568	488.22	2.73448	0.0311	0.0003	EEF47576	3e-63	Alpha-L-fucosidase 2 precursor, putative [Ricinus communis]
SG_SGN-U210906	488.474	2.72554	0.031	0.0003		NA
IP_PHBS006G04u	495.493	2.80505	0.0321	0.0003		NA
cn8411	496.517	2.73898	0.032	0.0003	EEF45062	8e-70	Auxin-induced protein 5NG4, putative [Ricinus communis]
GO_dr004P0001N14_F_ab1	499.985	2.67523	0.0325	0.0003		NA
GO_dr004P0001C15_F_ab1	502.549	3.38983	0.033	0.0003	AAO45013	2e-37	S-adenosyl-L-methionine:benzoic acid/salicylic acid carboxyl methyltransferase [Petunia x hybrida]
cn6067	504.931	2.63227	0.0333	0.0003		NA
IP_PHBS010L11u	505.81	2.63505	0.0332	0.0003	EEF49853	4e-37	serine-threonine protein kinase, plant-type, putative [Ricinus communis]
GO_dr004P0018B14_F_ab1	506.382	3.51989	0.0332	0.0003	EEF31549	7e-38	conserved hypothetical protein [Ricinus communis]
cn6278	506.654	2.63019	0.0331	0.0003		NA
DC242536_1	511.061	2.67023	0.0339	0.0003		NA
IP_PHBS006J02u	516.685	2.72331	0.035	0.0004		NA
GO_dr004P0020D08_F_ab1	516.697	3.62319	0.0349	0.0004	CAO68256	1e-39	unnamed protein product [Vitis vinifera]
GO_drs13P0003F13_R_ab1	517.555	2.60756	0.0349	0.0004	ACB30358	9e-34	putative scarecrow protein [Capsicum annuum]
GO_dr001P0018K04_F_ab1	517.589	2.68384	0.0347	0.0004		NA
cn3014	518.886	2.66596	0.035	0.0004	CAO60977	1e-22	unnamed protein product [Vitis vinifera]
GO_drpoolB-CL8047Contig1	520.318	2.68889	0.0352	0.0004	CAN63832	4e-23	hypothetical protein [Vitis vinifera]
EB174664_1	521.427	2.95072	0.0353	0.0004		NA
SG_SGN-U209872	521.725	2.78164	0.0352	0.0004		NA
cn5357	522.091	2.62743	0.0352	0.0004	ABB89021	1e-18	CXE carboxylesterase [Actinidia deliciosa]
GO_dr004P0021O14_F_ab1	522.281	2.80505	0.0351	0.0004	CAO24440	3e-47	unnamed protein product [Vitis vinifera]
cn10277	523.849	2.60078	0.0352	0.0004	CAO18272	6e-36	unnamed protein product [Vitis vinifera]
GO_dr004P0013H16_F_ab1	525.428	2.60281	0.0354	0.0004		NA
GO_dr004P0024D12_F_ab1	525.912	2.6434	0.0353	0.0004		NA
GO_drpoolB-CL4621Contig1	526.126	2.58933	0.0352	0.0004		NA
cn7068	526.174	2.59134	0.0351	0.0004		NA
cn1740	527.429	2.65041	0.0351	0.0004	BAB16318	5e-34	chaperonin-60 alpha subunit [Avicennia marina]
cn7625	528.403	2.59336	0.0352	0.0004	CAN79061	8e-42	hypothetical protein [Vitis vinifera]
GO_dr001P0015C16_F_ab1	531.459	2.62055	0.0357	0.0004	Q9LW49	2e-40	RecName: Full=Ethylene-responsive transcription factor 4; AltName: Full=Ethylene-responsive element-binding factor 4 homolog; AltName: Full=Ethylene-responsive element-binding factor 3; Short=EREBP-3; AltName: Full=NsERF3 ethylene-responsive element binding factor [Nicotiana sylvestris]
cn5326	531.961	2.75634	0.0357	0.0004	EAY94391	6e-14	hypothetical protein OsI_16158 [Oryza sativa Indica Group]
cn2647	532.172	3.35233	0.0355	0.0004		NA
GO_drpoolB-CL5941Contig1	533.076	4.37254	0.0356	0.0004	CAH10765	1e-25	peripheral-type benzodiazepine receptor [Solanum tuberosum]
cn7823	533.634	2.64271	0.0355	0.0004	CAN73940	2e-15	hypothetical protein [Vitis vinifera]
cn9841	535.61	3.99202	0.0356	0.0004		NA
cn1923	536.555	2.65604	0.0356	0.0004	XP_002304273	7e-46	predicted protein [Populus trichocarpa] predicted protein [Populus trichocarpa]
cn5	536.959	2.55689	0.0356	0.0004	AAO45012	0	S-adenosyl-L-methionine:benzoic acid/salicylic acid carboxyl methyltransferase [Petunia x hybrida]
SG_SGN-U210610	542.27	2.56016	0.0364	0.0004	CAN68471	3e-26	hypothetical protein [Vitis vinifera] unnamed protein product [Vitis vinifera]
GO_drpoolB-CL5560Contig1	547.504	2.61233	0.0374	0.0004		NA
GO_dr004P0004M15_F_ab1	549.244	3.08737	0.0377	0.0004	CAO63766	9e-21	unnamed protein product [Vitis vinifera]
cn3282	549.687	2.54453	0.0376	0.0004	CAO16479	2e-64	unnamed protein product [Vitis vinifera]
IP_PHBS011N18u	549.957	2.54323	0.0375	0.0004		NA
cn4335	550.33	2.53036	0.0375	0.0004	AAX20035	7e-66	ethylene responsive element binding protein C2 [Capsicum annuum]
GO_dr004P0010C16_F_ab1	550.511	2.54453	0.0374	0.0004		NA
GO_dr001P0016P13_F_ab1	551.741	3.29924	0.0374	0.0004	CAO45140	2e-28	unnamed protein product [Vitis vinifera]
cn4693	553.761	2.87853	0.0376	0.0004		NA
SG_SGN-U211752	559.806	2.61643	0.0384	0.0004		NA
cn3013	560.233	2.54972	0.0384	0.0004	AAB36543	6e-25	DnaJ-like protein [Phaseolus vulgaris]
cn88	562.164	2.77624	0.0385	0.0004		NA
GO_dr004P0010N23_F_ab1	562.883	3.34672	0.0385	0.0004	CAO68841	3e-82	unnamed protein product [Vitis vinifera]
GO_dr004P0002L15_F_ab1	563.65	2.67953	0.0385	0.0005		NA
GO_dr004P0032H09_F_ab1	566.013	2.5974	0.0388	0.0005	EEF47869	1e-42	r2r3-myb transcription factor, putative [Ricinus communis]
cn8368	568.827	4.329	0.0394	0.0005	EEF31156	4e-38	Major pollen allergen Ory s 1 precursor, putative [Ricinus communis]
GO_drpoolB-CL6454Contig1	571.481	2.52207	0.0398	0.0005	AAO13360	1e-36	dehydration-responsive element binding protein 3 [Lycopersicon esculentum]
cn9067	571.711	2.59134	0.0397	0.0005	CAB10168	3e-20	nine-cis-epoxycarotenoid dioxygenase [Solanum lycopersicum] 9-cis-epoxycarotenoid dioxygenase [Solanum lycopersicum]
cn5213	571.79	2.6434	0.0395	0.0005		NA
GO_dr004P0004F14_F_ab1	573.784	3.43171	0.0398	0.0005	XP_002338182	1e-82	predicted protein [Populus trichocarpa] predicted protein [Populus trichocarpa]
GO_drpoolB-CL336Contig1	574.418	2.50627	0.0398	0.0005		NA
GO_drpoolB-CL9449Contig1	576.137	2.83046	0.04	0.0005	XP_002298129	4e-17	2-oxoglutarate-dependent dioxygenase [Populus trichocarpa] 2-oxoglutarate-dependent dioxygenase [Populus trichocarpa]
GO_drs21P0007B13_R_ab1	578.039	2.63713	0.0403	0.0005		NA
DY396178_1	578.363	2.82965	0.0402	0.0005		NA
GO_drpoolB-CL7405Contig1	578.63	2.50564	0.0401	0.0005	AAO13360	3e-17	dehydration-responsive element binding protein 3 [Lycopersicon esculentum]
cn3626	580.698	2.50376	0.0403	0.0005		NA
GO_drs13P0014A18_R_ab1	584.793	2.47709	0.041	0.0005		NA
IP_PHBS006N15u	587.477	2.48077	0.0415	0.0005	EEF41340	1e-11	zinc finger protein, putative [Ricinus communis]
GO_dr001P0003M15_F_ab1	589.353	2.47402	0.0416	0.0005	XP_002304682	2e-38	predicted protein [Populus trichocarpa] predicted protein [Populus trichocarpa]
DY395498_1	590.788	2.87439	0.0419	0.0005	XP_002330199	9e-12	predicted protein [Populus trichocarpa] predicted protein [Populus trichocarpa]
cn347	591.156	2.5355	0.0419	0.0005	AAS46241	1e-136	xyloglucan endotransglucosylase-hydrolase XTH3 [Lycopersicon esculentum]
cn7942	592.51	2.46124	0.042	0.0005		NA
GO_drpoolB-CL4161Contig1	593.112	2.45459	0.0419	0.0005	AAV92890	1e-47	Avr9/Cf-9 rapidly elicited protein 20 [Nicotiana tabacum]
GO_drpoolB-CL3392Contig1	594.204	2.47893	0.042	0.0005	XP_002323865	6e-12	predicted protein [Populus trichocarpa] predicted protein [Populus trichocarpa]
GO_drpoolB-CL6674Contig1	594.771	2.51383	0.0419	0.0005	EEF31624	2e-25	conserved hypothetical protein [Ricinus communis]
GI_NP1240198	597.512	2.49563	0.0424	0.0005	AAQ72727	0	putative gag-pol polyprotein [Petunia x hybrida]
GI_NP1240263	597.659	2.43665	0.0422	0.0005	CAA43111	1e-143	DNA-binding protein [Petunia x hybrida]
GO_dr001P0015K07_F_ab1	597.978	2.51509	0.0422	0.0005		NA
cn7127	599.056	2.45761	0.0423	0.0005		NA
cn7820	600.701	2.48201	0.0424	0.0005		NA
cn2463	600.78	2.46305	0.0422	0.0005	ACF17673	0	putative S-adenosylmethionine synthetase [Capsicum annuum]
IP_PHBS003I06u	601.635	2.48324	0.0422	0.0005		NA
IP_PHBS004C02u	601.941	2.46063	0.0422	0.0005		NA
cn7362	604.573	2.42307	0.0428	0.0006	CAO69749	1e-41	unnamed protein product [Vitis vinifera]
SG_SGN-U210084	604.629	2.43843	0.0427	0.0006		NA
GO_drpoolB-CL2895Contig1	604.715	2.44559	0.0426	0.0006	CAO63350	1e-164	unnamed protein product [Vitis vinifera]
GO_dr004P0018B16_F_ab1	607.966	2.5025	0.043	0.0006		NA
GO_drpoolB-CL5816Contig1	608.277	2.44559	0.043	0.0006	AAN03624	2e-40	BEL1-related homeotic protein 14 [Solanum tuberosum]
GO_dr004P0029K03_F_ab1	609.21	3.22269	0.0428	0.0006	CAO24083	2e-61	unnamed protein product [Vitis vinifera]
cn7763	609.571	2.49688	0.0428	0.0006	BAD61304	4e-11	hypothetical protein [Oryza sativa Japonica Group]
cn10025	609.884	2.47097	0.0427	0.0006	XP_002299428	1e-67	predicted protein [Populus trichocarpa] predicted protein [Populus trichocarpa]
cn5327	610.596	2.53036	0.0428	0.0006	CAO40240	1e-123	unnamed protein product [Vitis vinifera]
GO_dr001P0009N14_F_ab1	611.265	3.16456	0.0429	0.0006	CAC42781	1e-29	peroxin 6 [Helianthus annuus]
cn3665	615.7	2.59538	0.0439	0.0006		NA
cn3809	617.155	2.40327	0.044	0.0006	EEF45369	9e-60	catalytic, putative [Ricinus communis]
GO_dr004P0023L16_F_ab1	617.852	2.4426	0.044	0.0006	EEF27961	1e-17	Anthranilate N-benzoyltransferase protein, putative [Ricinus communis]
GO_drpoolB-CL4435Contig1	619.568	2.41546	0.0442	0.0006	CAO61973	3e-36	unnamed protein product [Vitis vinifera]
cn876	619.621	2.52908	0.044	0.0006	CAO44847	7e-51	unnamed protein product [Vitis vinifera]
SG_SGN-U210911	619.91	2.6062	0.0439	0.0006	CAN60947	2e-76	hypothetical protein [Vitis vinifera]
cn7106	620.396	2.44918	0.0439	0.0006		NA
DC241859_1	621.562	2.62674	0.044	0.0006	AAM63843	7e-21	unknown [Arabidopsis thaliana]
GI_NP1240041	621.659	2.45218	0.0439	0.0006	BAA21920	1e-131	ZPT2-11 [Petunia x hybrida]
GO_drpoolB-CL9559Contig1	622.274	2.40964	0.044	0.0006	ACF21995	2e-68	NBS-coding resistance gene protein [Nicotiana tabacum]
cn3090	625.051	2.42307	0.0443	0.0006		NA
cn4740	625.178	3.75516	0.0441	0.0006		NA
cn6981	625.413	2.75482	0.0441	0.0006		NA
cn1658	629.744	2.43072	0.045	0.0006		NA
cn1655	631.098	2.68025	0.0451	0.0006		NA
cn935	632.806	3.04785	0.0453	0.0006	CAO71885	4e-43	unnamed protein product [Vitis vinifera]
cn1771	634.668	2.39063	0.0455	0.0006	P04715	9e-40	RecName: Full=Ribulose bisphosphate carboxylase small chain SSU11A, chloroplastic; Short=RuBisCO small subunit SSU11A; Flags: Precursor ribulose-bisphosphate carboxylase (EC 4.1.1.39) small chain (ssu11A) precursor - garden petunia ribulose 1,5-bisphosphate carboxylase [Petunia x hybrida]
GO_dr001P0004E15_F_ab1	636.931	2.40327	0.0459	0.0006	BAC98492	1e-25	AG-motif binding protein-2 [Nicotiana tabacum]
GO_drpoolB-CL4116Contig1	637.067	3.98406	0.0457	0.0006	CAO68256	2e-14	unnamed protein product [Vitis vinifera]
cn7242	637.534	2.6824	0.0456	0.0006		NA
cn474	639.133	3.11818	0.0459	0.0006		NA
cn8802	639.562	2.43724	0.0458	0.0006	BAF47117	4e-22	MtN19 like protein [Nicotiana tabacum]
GO_drs13P0026H22_F_ab1	641.9	3.1211	0.0463	0.0007		NA
GO_drpoolB-CL1059Contig1	643.127	2.39693	0.0463	0.0007	EEF49024	3e-24	conserved hypothetical protein [Ricinus communis]
GI_NP1240120	649.974	2.7533	0.0479	0.0007	CAA57445	1e-124	fbp11 [Petunia x hybrida]
cn6	651.207	2.5	0.048	0.0007	CAC86102	4e-42	DS2 protein [Solanum tuberosum]
GO_dr004P0002L10_F_ab1	653.104	2.38607	0.0483	0.0007		NA
DW177132_1	653.162	2.36072	0.0482	0.0007		NA
EB174685_1	59.7356	0.125759	0.01	0		NA
EB175010_1	74.0286	0.174883	0.005	0		NA
cn2900	80.2383	0.198827	0.0033	0	ABK93207	6e-21	unknown [Populus trichocarpa]
cn6050	81.7729	0.182249	0.005	0	XP_002304601	1e-16	predicted protein [Populus trichocarpa] predicted protein [Populus trichocarpa]
EB174989_1	97.8118	0.130332	0.008	0		NA
GO_dr001P0010C11_F_ab1	99.6788	0.215889	0.0067	0		NA
GO_dr004P0029A05_F_ab1	106.433	0.21868	0.0071	0		NA
GI_NP1240016	110.182	0.173028	0.0075	0	AAK21253	1e-107	MADS-box transcription factor FBP22 [Petunia x hybrida]
GO_dr004P0010N20_F_ab1	113.924	0.153837	0.01	0		NA
cn5721	134.548	0.20989	0.013	0	EEF50762	1e-111	14-3-3 protein, putative [Ricinus communis]
GO_dr004P0024C04_F_ab1	146.095	0.178034	0.0155	0	EEF37175	1e-23	conserved hypothetical protein [Ricinus communis]
IP_PHBS011F17u	153.227	0.259383	0.02	0		NA
EB174538_1	167.358	0.272457	0.0254	0	ABW08044	4e-26	eukaryotic transcription factor [Conandron ramondioides] eukaryotic transcription factor [Conandron ramondioides] eukaryotic transcription factor [Conandron ramondioides]
cn6235	176.839	0.283801	0.0279	0	EEF31156	2e-28	Major pollen allergen Ory s 1 precursor, putative [Ricinus communis]
DC240214_1	185.839	0.221239	0.0307	0		NA
cn458	193.452	0.283575	0.0338	0	CAO49239	8e-46	unnamed protein product [Vitis vinifera]
cn8445	196.944	0.285829	0.0335	0		NA

## Sheet: 24 h VS 0 h
Probe ID	RP/Rsum	FC:(class2/class1)	pfp	P.value	Accession	E value	Annotation
cn6937	1	3333.33	0	0	AAG43549	1e-18	Avr9/Cf-9 rapidly elicited protein 111B [Nicotiana tabacum]
cn3540	3.211	344.828	0	0		NA
cn5592	4.2513	263.158	0	0		NA
GO_drpoolB-CL4755Contig1	4.5319	277.778	0	0		NA
cn4362	6.5567	196.078	0	0		NA
cn5326	7.4952	166.667	0	0	EAY94391	6e-14	hypothetical protein OsI_16158 [Oryza sativa Indica Group]
cn8710	8.0959	151.515	0	0	CAO61266	1e-119	unnamed protein product [Vitis vinifera]
cn5327	8.5216	149.254	0	0	CAO40240	1e-123	unnamed protein product [Vitis vinifera]
cn7587	11.4411	114.943	0	0		NA
cn3852	13.1469	94.3396	0	0	EEF32652	4e-29	heat shock protein binding protein, putative [Ricinus communis]
DY395787_1	13.5677	94.3396	0	0	CAO42265	1e-32	unnamed protein product [Vitis vinifera]
GO_drpoolB-CL941Contig1	14.1258	94.3396	0	0	CAN72162	2e-67	hypothetical protein [Vitis vinifera] unnamed protein product [Vitis vinifera]
IP_PHBS007O21u	14.2252	94.3396	0	0		NA
GI_NP1240035	19.1566	79.3651	0	0	BAA21926	1e-86	ZPT2-9 [Petunia x hybrida]
IP_PHBS012A02u	19.569	71.4286	0	0		NA
cn5933	20.2728	68.0272	0	0	XP_002321351	5e-18	response regulator [Populus trichocarpa] response regulator [Populus trichocarpa]
DC244324_1	20.4556	74.0741	0	0		NA
cn2863	20.9491	70.4225	0	0		NA
cn3851	22.4866	63.2911	0	0	XP_002310648	1e-26	predicted protein [Populus trichocarpa] predicted protein [Populus trichocarpa]
GO_dr001P0019G03_F_ab1	22.4982	62.8931	0	0	EEF42271	2e-47	IAA-amino acid hydrolase ILR1 precursor, putative [Ricinus communis]
GO_dr004P0002G09_F_ab1	22.9561	63.2911	0	0	AAK84008	7e-66	beta-amylase PCT-BMYI [Solanum tuberosum]
GO_dr004P0010P04_F_ab1	24.0939	60.241	0	0	EEF36445	3e-28	Flavonol 4'-sulfotransferase, putative [Ricinus communis]
SG_SGN-U208890	24.9959	61.7284	0	0	CAN67313	2e-61	hypothetical protein [Vitis vinifera] unnamed protein product [Vitis vinifera]
IP_PHBS006D12u	28.6818	59.8802	0	0	CAO24245	6e-53	unnamed protein product [Vitis vinifera]
cn2621	30.3383	51.2821	0	0	CAN81809	1e-79	hypothetical protein [Vitis vinifera]
GO_dr004P0004J04_F_ab1	31.6271	49.505	0	0	CAB75430	4e-63	putative 16kDa membrane protein [Nicotiana tabacum]
GO_drpoolB-CL8619Contig1	32.7582	50.2513	0	0		NA
IP_PHBS003G07u	32.8349	48.7805	0	0	CAO40959	2e-30	unnamed protein product [Vitis vinifera]
GO_drs12P0020L05_F_ab1	33.6423	48.3092	0	0		NA
GO_dr004P0024N19_F_ab1	34.3944	47.8469	0	0	EEF40021	1e-105	multicopper oxidase, putative [Ricinus communis]
GO_dr004P0029M08_F_ab1	35.6896	46.2963	0	0	AAQ88400	6e-65	CaCBF1B [Capsicum annuum] CBF1 [Capsicum annuum var. annuum]
GO_drpoolB-CL3154Contig1	37.3387	44.2478	0	0	EEF28468	6e-20	NAC domain-containing protein, putative [Ricinus communis]
cn1017	37.5458	43.29	0	0		NA
DW177210_1	39.3043	43.1034	0	0		NA
cn1208	39.4745	43.29	0	0		NA
cn3428	40.0577	42.1941	0	0	XP_002321584	6e-42	predicted protein [Populus trichocarpa] predicted protein [Populus trichocarpa]
DY395831_1	41.5402	42.0168	0	0	BAF48804	8e-16	wound-responsive AP2 like factor 2 [Nicotiana tabacum]
GO_drpoolB-CL3559Contig1	43.1141	38.7597	0	0	NP_189897	2e-15	unknown protein [Arabidopsis thaliana] putative protein [Arabidopsis thaliana] At3g43110 [Arabidopsis thaliana] At3g43110 [Arabidopsis thaliana]
cn502	47.6784	37.8788	0	0	AAU12055	9e-35	jasmonic acid 2 [Solanum tuberosum]
cn4310	47.7456	36.1011	0	0		NA
cn816	48.6591	37.3134	0	0	BAE07183	7e-58	putative serine decarboxylase [Beta vulgaris]
GO_drpoolB-CL5457Contig1	48.7743	36.9004	0	0		NA
GO_dr001P0011M14_F_ab1	49.5719	36.7647	0	0		NA
cn10298	51.086	35.7143	0	0	EEF39707	2e-27	mitochondrial dicarboxylate carrier protein, putative [Ricinus communis]
cn173	51.3704	35.2113	0	0	AAS92268	1e-45	early light inducible protein [Lycopersicon esculentum]
cn6317	51.8328	34.2466	0	0		NA
cn3357	54.5044	32.5733	0	0	AAD02554	5e-85	PGPS/D12 [Petunia x hybrida]
GO_drpoolB-CL5892Contig1	56.0628	33.0033	0	0		NA
IP_PHBS011A14u	56.5479	32.4675	0	0		NA
cn3807	56.9284	31.9489	0	0		NA
cn7152	62.2895	30.4878	0.0002	0	CAO24327	5e-15	unnamed protein product [Vitis vinifera]
cn4194	62.5434	29.7619	0.0002	0		NA
cn4905	62.6354	29.4985	0.0002	0	XP_002306542	5e-92	predicted protein [Populus trichocarpa] predicted protein [Populus trichocarpa]
DC244555_1	62.8448	28.3286	0.0002	0	BAF98214	1e-102	CM0216.300.nc [Lotus japonicus]
GO_drpoolB-CL8807Contig1	63.2423	29.7619	0.0002	0		NA
IP_PHBS010K19u	63.8435	29.5858	0.0002	0	XP_002309004	1e-19	predicted protein [Populus trichocarpa] predicted protein [Populus trichocarpa]
SG_SGN-U209986	64.3931	29.3255	0.0002	0	EEF44681	1e-28	conserved hypothetical protein [Ricinus communis]
cn2606	65.159	30.1205	0.0002	0	CAN81809	2e-80	hypothetical protein [Vitis vinifera]
cn4841	65.4836	28.9017	0.0002	0		NA
GO_dr004P0022J04_F_ab1	70.8265	26.5957	0.0002	0		NA
cn8223	71.3317	26.6667	0.0002	0	ABY40371	4e-53	MYB transcription factor [Solanum tuberosum]
GO_drpoolB-CL8125Contig1	72.8114	25.9067	0.0002	0	CAN64446	2e-17	hypothetical protein [Vitis vinifera]
cn1560	73.2835	26.2467	0.0002	0		NA
cn9040	74.0678	25.5754	0.0002	0	CAO42212	2e-37	unnamed protein product [Vitis vinifera]
GO_drpoolB-CL7896Contig1	74.8699	26.0417	0.0002	0	XP_002326665	4e-28	predicted protein [Populus trichocarpa] predicted protein [Populus trichocarpa]
cn4683	75.737	25.974	0.0003	0		NA
EB174895_1	75.9333	26.0417	0.0003	0	CAO43128	3e-14	unnamed protein product [Vitis vinifera]
GO_dr004P0006I02_F_ab1	76.3346	25.5754	0.0003	0		NA
cn7381	77.57	24.0385	0.0003	0		NA
cn6876	83.6889	23.0415	0.0003	0		NA
GO_dr004P0029L19_F_ab1	85.6551	22.7273	0.0006	0	CAO48323	5e-86	unnamed protein product [Vitis vinifera]
cn3346	86.7625	21.645	0.0007	0	BAA21921	3e-77	ZPT2-12 [Petunia x hybrida]
GO_drs31P0006F09_R_ab1	86.793	22.5225	0.0007	0		NA
IP_PHBS011L07u	90.1156	22.4215	0.0007	0		NA
cn3242	90.1675	22.3714	0.0007	0	AAX49392	9e-26	OLE-4 [Coffea canephora]
GO_dr004P0032I04_F_ab1	91.9818	21.9298	0.0007	0	XP_002310795	2e-44	predicted protein [Populus trichocarpa] predicted protein [Populus trichocarpa]
cn6481	93.9645	21.0084	0.0008	0		NA
cn8979	94.1627	21.1864	0.0008	0	EEF44693	3e-49	Auxin-responsive protein IAA1, putative [Ricinus communis]
cn8782	94.501	20.202	0.0008	0	ACN28232	3e-19	unknown [Zea mays]
cn5821	96.9109	20.4918	0.0008	0		NA
GO_dr004P0008K10_F_ab1	97.8049	20.4499	0.0007	0	CAO48656	2e-75	unnamed protein product [Vitis vinifera]
cn7377	98.3106	21.322	0.0009	0	CAO24296	5e-71	unnamed protein product [Vitis vinifera]
cn5068	98.4011	20.3252	0.0008	0		NA
IP_PHBS005A06u	99.4701	19.2678	0.001	0		NA
IP_PHBS008J09u	101.603	19.685	0.0013	0		NA
GO_dr004P0006H14_F_ab1	102.239	19.9203	0.0013	0	AAK25754	9e-43	putative chaperon P13.9 [Castanea sativa]
IP_PHBS008J01u	103.609	20.0803	0.0014	0		NA
cn5467	104.659	19.7628	0.0014	0	XP_002303974	0	predicted protein [Populus trichocarpa] predicted protein [Populus trichocarpa]
GO_dr004P0012O14_F_ab1	108.748	18.5185	0.0016	0	CAN74373	4e-43	hypothetical protein [Vitis vinifera]
cn4987	109.218	17.9533	0.0016	0	EEF32459	3e-20	gaba(A) receptor-associated protein, putative [Ricinus communis]
DY395998_1	109.7	18.7617	0.0015	0		NA
IP_PHBS003M23u	110.258	18.018	0.0015	0		NA
cn1014	111.048	18.3824	0.0015	0	AAL29212	7e-32	putative acyl-CoA synthetase [Capsicum annuum]
cn5357	112.167	18.2815	0.0015	0	ABB89021	1e-18	CXE carboxylesterase [Actinidia deliciosa]
cn7332	112.215	17.6367	0.0015	0	ACG50004	1e-121	salt responsive protein 2 [Solanum lycopersicum]
cn4864	113.639	17.8571	0.0017	0	ABF57563	3e-46	OleIII [Camellia oleifera]
GO_drpoolB-CL4852Contig1	114.323	17.094	0.0016	0	ABO36622	2e-48	copia LTR rider [Solanum lycopersicum] copia LTR rider [Solanum lycopersicum]
GO_dr001P0001F19_F_ab1	116.522	17.301	0.0017	0		NA
GO_dr004P0010D08_F_ab1	116.741	17.3611	0.0017	0		NA
cn6218	117.742	17.9211	0.002	0	XP_002300901	1e-115	predicted protein [Populus trichocarpa] predicted protein [Populus trichocarpa]
cn8353	119.131	16.6667	0.002	0	ABQ96852	9e-14	glutathione S-transferase [Solanum commersonii]
cn3341	120.431	16.7504	0.0021	0	BAA21925	1e-91	ZPT2-8 [Petunia x hybrida]
GO_dr004P0018K03_F_ab1	121.388	17.1821	0.0021	0	XP_002317071	3e-46	predicted protein [Populus trichocarpa] predicted protein [Populus trichocarpa]
GO_dr001P0017C18_F_ab1	122.826	17.2117	0.0022	0	CAO63868	2e-28	unnamed protein product [Vitis vinifera]
GO_dr001P0009H07_F_ab1	123.718	16.5837	0.0023	0	EEF32969	3e-84	DNA binding protein, putative [Ricinus communis]
GO_drpoolB-CL2723Contig1	124.382	16.2866	0.0023	0		NA
GO_dr004P0004B21_F_ab1	125.638	16	0.0022	0		NA
cn8407	127.018	17.3611	0.0023	0	CAO40129	2e-23	unnamed protein product [Vitis vinifera]
cn6981	127.139	15.7233	0.0023	0		NA
cn5593	131.285	16.1031	0.0023	0	EEF41290	5e-20	conserved hypothetical protein [Ricinus communis]
GO_drpoolB-CL3875Contig1	131.876	16.5563	0.0023	0	XP_002314150	1e-82	predicted protein [Populus trichocarpa] predicted protein [Populus trichocarpa]
GO_drpoolB-CL9680Contig1	134.007	16.3132	0.0025	0	CAB10168	2e-21	nine-cis-epoxycarotenoid dioxygenase [Solanum lycopersicum] 9-cis-epoxycarotenoid dioxygenase [Solanum lycopersicum]
GO_drs13P0024D10_R_ab1	138.593	15.083	0.0027	0	XP_002307516	1e-57	predicted protein [Populus trichocarpa] predicted protein [Populus trichocarpa]
GO_drpoolB-CL9010Contig1	138.752	15.5039	0.0026	0	CAN75496	5e-24	hypothetical protein [Vitis vinifera]
GO_dr004P0004H09_F_ab1	140.291	15.1515	0.003	0		NA
GO_dr004P0020D06_F_ab1	140.717	15.015	0.003	0	CAO64073	6e-72	unnamed protein product [Vitis vinifera]
GO_dr001P0019O17_F_ab1	141.733	14.9031	0.003	0	EEF52626	5e-64	conserved hypothetical protein [Ricinus communis]
GO_drs21P0010K23_R_ab1	141.806	15.2672	0.003	0		NA
cn155	147.587	14.9477	0.0034	0	EAZ24111	4e-24	hypothetical protein OsJ_07850 [Oryza sativa Japonica Group]
GO_dr001P0010O07_F_ab1	148.955	14.1844	0.0036	0		NA
cn364	149.243	14.3678	0.0036	0		NA
cn9978	150.785	13.8504	0.0035	0	EEF50317	8e-53	Nuc-1 negative regulatory protein preg, putative [Ricinus communis]
GO_drpoolB-CL1606Contig1	151.566	13.8696	0.0035	0	ACG50004	1e-159	salt responsive protein 2 [Solanum lycopersicum]
DC241565_1	151.789	13.947	0.0035	0		NA
GO_drpoolB-CL6090Contig1	152.513	14.3062	0.0035	0		NA
DY396073_1	153.349	13.6612	0.0035	0	AAM43804	9e-33	heat stress transcription factor HSFA9 [Helianthus annuus]
DY395442_1	154.528	13.624	0.0035	0	XP_002312121	1e-37	predicted protein [Populus trichocarpa] predicted protein [Populus trichocarpa]
cn3342	155.393	13.5685	0.0035	0	BAA21924	7e-68	ZPT2-7 [Petunia x hybrida]
GO_dr004P0007B22_F_ab1	156.156	13.369	0.0036	0	EEF41083	5e-84	IAA-amino acid hydrolase ILR1 precursor, putative [Ricinus communis]
IP_PHBS006D06u	157.581	13.7741	0.0035	0		NA
GO_dr001P0020E08_F_ab1	157.766	13.3869	0.0035	0		NA
GO_dr004P0018A14_F_ab1	158.988	13.5685	0.0035	0		NA
GO_dr004P0017C21_F_ab1	160.352	13.8696	0.0035	0	CAO16160	2e-49	unnamed protein product [Vitis vinifera]
cn5815	160.442	13.624	0.0034	0		NA
cn7567	163.166	12.9702	0.0035	0		NA
cn2484	164.935	13.1579	0.0035	0	ABB02638	5e-54	26S proteasome subunit 4-like [Solanum tuberosum]
GO_drpoolB-CL2712Contig1	166.89	12.8205	0.0036	0	AAL29212	8e-62	putative acyl-CoA synthetase [Capsicum annuum]
IP_PHBS005B09u	166.933	12.6422	0.0036	0		NA
IP_PHBS009H03u	166.977	12.7714	0.0035	0		NA
GO_dr001P0005F20_F_ab1	167.003	12.7389	0.0035	0	CAN82632	4e-33	hypothetical protein [Vitis vinifera]
cn6869	167.802	12.6743	0.0036	0		NA
GO_drpoolB-CL3633Contig1	168.459	13.0039	0.0036	0	XP_002305585	2e-15	predicted protein [Populus trichocarpa] predicted protein [Populus trichocarpa]
GO_drpoolB-CL3045Contig1	170.89	12.4688	0.0038	0	ABO36622	9e-20	copia LTR rider [Solanum lycopersicum] copia LTR rider [Solanum lycopersicum]
GO_dr004P0010O22_F_ab1	172.562	12.5786	0.0038	0	XP_002310787	5e-81	predicted protein [Populus trichocarpa] predicted protein [Populus trichocarpa]
GO_drpoolB-CL6188Contig1	172.719	12.6582	0.0038	0	ABR17811	8e-19	unknown [Picea sitchensis]
cn365	173.967	12.6263	0.0038	0		NA
GO_drs13P0027I02_R_ab1	177.146	12.2399	0.0039	0		NA
GO_dr004P0016F13_F_ab1	178.309	12.3153	0.0039	0	ACJ85401	5e-37	unknown [Medicago truncatula]
IP_PHBS011E19u	178.314	12.0337	0.0038	0		NA
DY396166_1	183.201	11.9474	0.0042	0		NA
cn3094	184.407	11.6144	0.0043	0	CAN74009	6e-41	hypothetical protein [Vitis vinifera]
GO_drpoolB-CL7848Contig1	186.467	11.7371	0.0045	0	CAO48323	1e-51	unnamed protein product [Vitis vinifera]
cn5033	187	11.5741	0.0044	0	ACN31166	8e-21	unknown [Zea mays]
GO_drpoolB-CL2238Contig1	187.166	11.8906	0.0044	0	CAO49688	1e-14	unnamed protein product [Vitis vinifera]
GO_drpoolB-CL7623Contig1	187.925	11.4155	0.0045	0	XP_002312517	7e-30	predicted protein [Populus trichocarpa] predicted protein [Populus trichocarpa]
DY395926_1	191.388	11.4811	0.0047	0	CAO24057	5e-19	unnamed protein product [Vitis vinifera]
cn3665	196.075	11.0497	0.0052	0		NA
cn7344	197.024	11.1857	0.0052	0		NA
GO_dr001P0020J19_F_ab1	197.128	11.0619	0.0052	0	CAO49025	3e-82	unnamed protein product [Vitis vinifera]
GO_dr001P0013I15_F_ab1	197.137	11.4286	0.0051	0		NA
IP_PHBS012O17u	198.09	11.2613	0.0052	0		NA
cn9068	198.246	11.655	0.0051	0	CAB76920	3e-37	putative 9-cis-epoxycarotenoid dioxygenase [Solanum tuberosum]
GO_drpoolB-CL7817Contig1	199.838	11.0742	0.0053	0	EEC71603	2e-51	hypothetical protein OsI_04001 [Oryza sativa Indica Group]
cn7772	204.659	10.6952	0.0055	0		NA
GO_dr001P0003G06_F_ab1	206.294	10.7411	0.0055	0	ABA81879	5e-73	unknown [Solanum tuberosum]
cn8668	206.388	10.8696	0.0055	0		NA
cn172	207.412	10.6952	0.0055	0	AAS92268	7e-45	early light inducible protein [Lycopersicon esculentum]
GO_dr004P0010N23_F_ab1	212.06	10.661	0.0057	0	CAO68841	3e-82	unnamed protein product [Vitis vinifera]
GO_drpoolB-CL1134Contig1	212.837	10.9409	0.0056	0	CAB10168	5e-45	nine-cis-epoxycarotenoid dioxygenase [Solanum lycopersicum] 9-cis-epoxycarotenoid dioxygenase [Solanum lycopersicum]
GO_dr001P0008D23_F_ab1	222.082	10.02	0.0059	0	CAO40462	2e-69	unnamed protein product [Vitis vinifera]
GO_drs31P0002J20_F_ab1	223.02	10.2041	0.0059	0		NA
cn6160	223.512	10.02	0.0059	0	EEF33061	1e-21	Ethylene-responsive transcription factor, putative [Ricinus communis]
GO_drpoolB-CL1612Contig1	225.153	10.3093	0.0059	0	CAC12882	4e-16	O-linked GlcNAc transferase like [Nicotiana tabacum]
cn5302	226.267	10.0402	0.0059	0		NA
GO_dr004P0015J23_F_ab1	226.681	9.92063	0.0059	0	ABC94603	1e-23	UTP-glucose glucosyltransferase-like protein [Oryza sativa (indica cultivar-group)]
IP_PHBS006G04u	228.437	9.88142	0.0061	0		NA
cn8102	228.553	9.87167	0.0062	0		NA
cn6818	228.989	9.83284	0.0061	0		NA
cn320	229.026	10.2041	0.0061	0	XP_002299428	4e-22	predicted protein [Populus trichocarpa] predicted protein [Populus trichocarpa]
GO_dr004P0018M03_F_ab1	229.208	9.80392	0.0061	0	EEF47288	8e-62	triacylglycerol lipase, putative [Ricinus communis]
cn3431	230.277	9.88142	0.0061	0		NA
cn6565	230.814	9.84252	0.0061	0		NA
DC240125_1	234.189	9.65251	0.0061	0	CAO62485	8e-11	unnamed protein product [Vitis vinifera]
IP_PHBS013K01u	234.882	9.71817	0.0061	0		NA
GO_drs21P0008H12_F_ab1	235.462	10.1626	0.0062	0		NA
cn8838	236.364	10.02	0.0061	0	CAC10358	2e-90	protein phosphatase 2C [Nicotiana tabacum] protein phosphatase 2C [Nicotiana tabacum]
cn7474	237.164	9.52381	0.0061	0	XP_002305180	3e-30	predicted protein [Populus trichocarpa] predicted protein [Populus trichocarpa]
cn7361	237.319	9.54198	0.0061	0		NA
cn3928	237.5	9.56023	0.0061	0	CAO22412	4e-60	unnamed protein product [Vitis vinifera]
DY395425_1	238.199	9.5511	0.0062	0	CAN80937	4e-64	hypothetical protein [Vitis vinifera]
GO_drpoolB-CL8239Contig1	239.47	9.71817	0.0063	0	CAO14724	1e-119	unnamed protein product [Vitis vinifera]
GO_drpoolB-CL4772Contig1	240.284	9.80392	0.0062	0		NA
GO_drpoolB-CL4454Contig1	240.783	9.47867	0.0062	0	NP_173824	2e-20	matrixin family protein [Arabidopsis thaliana] At1g24140 [Arabidopsis thaliana]
IP_PHBS010L11u	242.625	9.38086	0.0063	0	EEF49853	4e-37	serine-threonine protein kinase, plant-type, putative [Ricinus communis]
GO_drs13P0014A18_R_ab1	244.023	9.42507	0.0064	0		NA
IP_PHBS011H21u	244.862	9.24214	0.0063	0		NA
cn8302	245.059	9.3985	0.0063	0		NA
cn10015	248.377	9.14077	0.0063	0.0001	CAO48592	4e-26	unnamed protein product [Vitis vinifera]
GO_drpoolB-CL7770Contig1	248.768	9.31099	0.0063	0.0001	EEE59070	2e-47	hypothetical protein OsJ_10874 [Oryza sativa Japonica Group]
cn148	249.224	9.29368	0.0063	0.0001	BAB16427	5e-12	NtEIG-E80 [Nicotiana tabacum]
IP_PHBS001J07u	250.129	9.15751	0.0063	0.0001		NA
cn8299	251.593	9.54198	0.0064	0.0001	ABQ44212	1e-178	galactinol synthase [Capsicum annuum]
GO_dr004P0011M13_F_ab1	252.199	9.1659	0.0065	0.0001	EEF38017	5e-31	serine/threonine protein kinase, putative [Ricinus communis]
GO_dr004P0018P10_F_ab1	253.231	9.38086	0.0065	0.0001	CAD56690	7e-52	proliferating cell nuclear antigen [Solanum lycopersicum]
GO_drs13P0002N06_F_ab1	254.142	9.5057	0.0065	0.0001		NA
cn2956	254.35	9.12409	0.0065	0.0001	Q07512	1e-145	RecName: Full=Flavonol synthase/flavanone 3-hydroxylase; Short=FLS flavonol synthase [Petunia x hybrida]
cn10389	254.599	9.58773	0.0065	0.0001	Q9LW96	9e-22	RecName: Full=Inositol-3-phosphate synthase; AltName: Full=Myo-inositol-1-phosphate synthase; Short=MI-1-P synthase; Short=IPS myo-inositol 1-phosphate synthase [Nicotiana tabacum]
cn3688	254.6	9.25069	0.0065	0.0001	Q9ARF9	5e-15	RecName: Full=4-hydroxyphenylpyruvate dioxygenase; AltName: Full=4-hydroxyphenylpyruvic acid oxidase; Short=HPPDase; Short=4HPPD; Short=HPD 4-hydroxyphenylpyruvate dioxygenase [Solenostemon scutellarioides]
SG_SGN-U212334	256.071	8.94454	0.0065	0.0001	EEF39633	2e-39	Paramyosin, putative [Ricinus communis]
cn460	256.123	9.25926	0.0064	0.0001	BAG16531	5e-17	putative zinc finger family protein [Capsicum chinense]
cn6608	258.902	9.00901	0.0064	0.0001	AAL16668	3e-17	suppressor of K+ transport growth defect-like protein [Musa acuminata]
GO_drpoolB-CL5501Contig1	259.171	9.57854	0.0064	0.0001		NA
cn6043	260.096	8.93655	0.0065	0.0001	CAO69024	4e-13	unnamed protein product [Vitis vinifera]
DC241567_1	260.739	9.07441	0.0065	0.0001	CAN69298	5e-28	hypothetical protein [Vitis vinifera]
GO_drpoolB-CL5760Contig1	261.314	9.17431	0.0065	0.0001		NA
GO_dr004P0029A22_F_ab1	261.419	8.88099	0.0065	0.0001		NA
cn8802	262.659	9.10747	0.0067	0.0001	BAF47117	4e-22	MtN19 like protein [Nicotiana tabacum]
cn6826	262.975	8.97666	0.0067	0.0001	CAO48728	8e-42	unnamed protein product [Vitis vinifera]
EB174484_1	264.758	9.87167	0.0067	0.0001		NA
GO_drpoolB-CL3837Contig1	265.153	9.25926	0.0068	0.0001		NA
cn7198	265.798	8.76424	0.0067	0.0001		NA
cn1627	265.931	8.75657	0.0067	0.0001	XP_002324418	4e-70	predicted protein [Populus trichocarpa] predicted protein [Populus trichocarpa]
GO_dr001P0009I07_F_ab1	267.589	9.07441	0.0067	0.0001		NA
IP_PHBS008B06u	268.606	8.64304	0.0068	0.0001		NA
cn1212	269.216	8.7184	0.0068	0.0001		NA
GO_drs21P0004A24_F_ab1	269.46	8.66551	0.0069	0.0001		NA
IP_PHBS002K19u	269.462	8.65801	0.0068	0.0001		NA
cn3597	270.586	8.56164	0.0069	0.0001	CAO42235	4e-26	unnamed protein product [Vitis vinifera]
GO_drpoolB-CL8945Contig1	275.942	8.41043	0.0072	0.0001		NA
DC241500_1	277.776	8.37521	0.0072	0.0001		NA
GO_dr004P0020K17_F_ab1	279.93	8.35422	0.0073	0.0001		NA
GO_drpoolB-CL7679Contig1	280.074	8.31947	0.0073	0.0001	XP_002307391	3e-98	predicted protein [Populus trichocarpa] predicted protein [Populus trichocarpa]
GO_dr004P0004F14_F_ab1	280.354	8.48176	0.0073	0.0001	XP_002338182	1e-82	predicted protein [Populus trichocarpa] predicted protein [Populus trichocarpa]
GO_dr001P0009M11_F_ab1	282.172	8.34028	0.0074	0.0001	CAO69934	3e-74	unnamed protein product [Vitis vinifera]
GO_dr004P0003M24_F_ab1	282.788	8.58369	0.0074	0.0001	XP_002322535	2e-29	predicted protein [Populus trichocarpa] predicted protein [Populus trichocarpa]
IP_PHBS003O03u	284.501	8.4317	0.0075	0.0001		NA
GO_dr004P0001B13_F_ab1	287.935	8.21693	0.0077	0.0001	CAO47803	8e-58	unnamed protein product [Vitis vinifera]
cn9067	287.975	8.52515	0.0076	0.0001	CAB10168	3e-20	nine-cis-epoxycarotenoid dioxygenase [Solanum lycopersicum] 9-cis-epoxycarotenoid dioxygenase [Solanum lycopersicum]
GO_drs13P0003F13_R_ab1	288.015	8.19001	0.0076	0.0001	ACB30358	9e-34	putative scarecrow protein [Capsicum annuum]
GO_drpoolB-CL3392Contig1	289.731	8.15661	0.0077	0.0001	XP_002323865	6e-12	predicted protein [Populus trichocarpa] predicted protein [Populus trichocarpa]
cn7046	291.782	8.13008	0.0077	0.0001	AAK84008	6e-85	beta-amylase PCT-BMYI [Solanum tuberosum]
GO_drpoolB-CL3941Contig1	292.254	8.10373	0.0076	0.0001	EEF33451	1e-127	glucosyltransferase, putative [Ricinus communis]
cn7313	293.224	8.22368	0.0076	0.0001		NA
GO_drpoolB-CL8401Contig1	293.547	8.09717	0.0076	0.0001	EEF30901	2e-56	hydrolase, acting on glycosyl bonds, putative [Ricinus communis]
cn6344	295.961	8.01282	0.0077	0.0001	CAO62380	5e-59	unnamed protein product [Vitis vinifera]
GO_drpoolB-CL8606Contig1	297.707	7.95545	0.0078	0.0001	CAO45431	1e-94	unnamed protein product [Vitis vinifera]
cn3503	298.097	8.7108	0.0078	0.0001		NA
GO_drpoolB-CL7175Contig1	299.421	7.94913	0.0079	0.0001		NA
SG_SGN-U212343	299.75	8.00641	0.0079	0.0001	XP_002325514	1e-17	predicted protein [Populus trichocarpa] predicted protein [Populus trichocarpa]
cn4590	301.723	7.89889	0.0079	0.0001	EEF39330	1e-10	conserved hypothetical protein [Ricinus communis]
IP_PHBS009P18u	303.566	7.86782	0.008	0.0001		NA
cn1311	305.905	7.78816	0.0081	0.0001	ACG50004	4e-25	salt responsive protein 2 [Solanum lycopersicum]
GO_drs12P0004M20_R_ab1	307.21	7.90514	0.0083	0.0001		NA
cn2469	307.605	7.68049	0.0083	0.0001	P13447	1e-67	RecName: Full=Anther-specific protein LAT52; Flags: Precursor LAT52 [Solanum lycopersicum]
cn3936	307.624	7.72201	0.0083	0.0001		NA
cn7700	308.881	7.72201	0.0083	0.0001	EEF47812	1e-28	dimethylaniline monooxygenase, putative [Ricinus communis]
GO_dr004P0020D08_F_ab1	309.361	7.96178	0.0083	0.0001	CAO68256	1e-39	unnamed protein product [Vitis vinifera]
GO_drpoolB-CL4983Contig1	310.719	7.6864	0.0083	0.0001	NP_182144	1e-12	delta-8 sphingolipid desaturase, putative [Arabidopsis thaliana] hypothetical protein At2g46210 [imported] - Arabidopsis thaliana putative fatty acid desaturase/cytochrome b5 fusion protein [Arabidopsis thaliana]
cn7518	311.56	7.69823	0.0083	0.0001		NA
cn8030	312.503	7.88022	0.0083	0.0001	CAO70592	2e-11	unnamed protein product [Vitis vinifera]
SG_SGN-U210665	313.684	7.62777	0.0083	0.0001		NA
GO_drpoolB-CL7920Contig1	314.597	7.62195	0.0083	0.0001		NA
GO_drpoolB-CL6296Contig1	317.124	7.66871	0.0083	0.0001		NA
cn7696	317.92	7.70416	0.0084	0.0001		NA
cn8681	319.478	7.5188	0.0085	0.0001	EEC67208	1e-16	hypothetical protein OsI_34094 [Oryza sativa Indica Group]
GO_drs13P0004G11_F_ab1	319.935	7.49625	0.0085	0.0001		NA
GO_drpoolB-CL5941Contig1	320.404	8.32639	0.0085	0.0001	CAH10765	1e-25	peripheral-type benzodiazepine receptor [Solanum tuberosum]
GO_dr004P0029K03_F_ab1	320.746	7.53012	0.0085	0.0001	CAO24083	2e-61	unnamed protein product [Vitis vinifera]
cn10025	323.089	7.54717	0.0086	0.0001	XP_002299428	1e-67	predicted protein [Populus trichocarpa] predicted protein [Populus trichocarpa]
GO_drs13P0003F14_R_ab1	323.916	7.45712	0.0087	0.0001		NA
EB175076_1	323.926	7.63942	0.0086	0.0001		NA
SG_SGN-U211518	324.94	7.5643	0.0087	0.0001		NA
IP_PHBS012N01u	330.394	7.33676	0.0092	0.0001		NA
GO_drpoolB-CL5591Contig1	330.717	7.32601	0.0092	0.0001	CAN68018	3e-69	hypothetical protein [Vitis vinifera]
GO_dr004P0015K16_F_ab1	332.615	7.34754	0.0094	0.0001	ACG50004	1e-15	salt responsive protein 2 [Solanum lycopersicum]
DC243211_1	333.044	9.04977	0.0094	0.0001	XP_002314508	7e-62	predicted protein [Populus trichocarpa] predicted protein [Populus trichocarpa]
cn7145	334.418	7.4184	0.0094	0.0001		NA
cn1096	334.951	7.35294	0.0094	0.0001	ACJ85294	5e-92	unknown [Medicago truncatula]
cn4309	337.873	7.1736	0.0097	0.0001	AAF04915	2e-86	jasmonic acid 2 [Lycopersicon esculentum]
GO_dr001P0011I10_F_ab1	342.325	7.16332	0.01	0.0001		NA
cn4158	342.825	7.1582	0.0099	0.0001	XP_002316844	4e-64	predicted protein [Populus trichocarpa] predicted protein [Populus trichocarpa]
GO_drs31P0008M24_F_ab1	345.03	7.10227	0.0101	0.0001	XP_001761645	5e-14	predicted protein [Physcomitrella patens subsp. patens] predicted protein [Physcomitrella patens subsp. patens]
SG_SGN-U208310	346.025	7.15308	0.0101	0.0001	CAN76722	3e-37	hypothetical protein [Vitis vinifera]
GI_NP1240214	347.171	7.02741	0.0102	0.0001	BAA05078	1e-115	zinc-finger DNA binding protein [Petunia x hybrida]
IP_PHBS012A01u	348.935	7.12758	0.0103	0.0001		NA
IP_PHBS007M19u	351.975	7.01262	0.0106	0.0001	XP_002330071	3e-22	cc-nbs resistance protein [Populus trichocarpa] cc-nbs resistance protein [Populus trichocarpa]
IP_PHBS004E13u	355.329	6.91085	0.0107	0.0001	XP_002329981	2e-15	predicted protein [Populus trichocarpa] predicted protein [Populus trichocarpa]
cn9414	356.403	6.91563	0.0108	0.0001	ABE98329	3e-75	SRC2-like protein [Nicotiana benthamiana]
GO_drpoolB-CL9358Contig1	357.53	6.83995	0.0109	0.0001		NA
cn4756	357.77	6.8918	0.0109	0.0001	XP_002330897	6e-12	predicted protein [Populus trichocarpa] predicted protein [Populus trichocarpa]
GO_dr001P0010L23_F_ab1	358.433	6.88231	0.0109	0.0001		NA
GO_drpoolB-CL7456Contig1	359.55	6.89655	0.0109	0.0001	CAO40462	2e-97	unnamed protein product [Vitis vinifera]
GO_dr004P0004N14_F_ab1	361.256	6.78887	0.011	0.0001	XP_002307383	1e-34	predicted protein [Populus trichocarpa] predicted protein [Populus trichocarpa]
GO_drpoolB-CL2532Contig1	362.422	6.78887	0.011	0.0001	XP_002317993	6e-52	predicted protein [Populus trichocarpa] predicted protein [Populus trichocarpa]
cn7813	363.976	6.85871	0.0111	0.0001		NA
cn9717	365.851	6.72495	0.0111	0.0001	AAT01417	2e-44	ubiquitin-conjugating enzyme family protein [Tamarix androssowii]
cn2307	366.03	6.7981	0.0111	0.0001	AAL49748	1e-101	channel-like protein [Petunia x hybrida]
cn1051	366.194	6.90131	0.0111	0.0001		NA
cn3631	368.471	6.72043	0.0112	0.0001		NA
GO_dr001P0002B22_F_ab1	373.022	6.61376	0.0114	0.0001	XP_002325063	1e-23	predicted protein [Populus trichocarpa] predicted protein [Populus trichocarpa]
GO_drpoolB-CL3762Contig1	375.128	6.68896	0.0115	0.0001	BAA05079	4e-35	zinc-finger protein [Petunia x hybrida]
cn6807	376.013	6.62252	0.0115	0.0001		NA
GO_drpoolB-CL3471Contig1	376.086	6.60939	0.0115	0.0001	CAO61643	6e-86	unnamed protein product [Vitis vinifera]
EB175219_1	376.914	6.62252	0.0115	0.0001		NA
GO_dr004P0004M15_F_ab1	377.033	6.60939	0.0115	0.0001	CAO63766	9e-21	unnamed protein product [Vitis vinifera]
GO_drpoolB-CL6674Contig1	377.248	6.64894	0.0115	0.0001	EEF31624	2e-25	conserved hypothetical protein [Ricinus communis]
GO_drpoolB-CL8465Contig1	378.755	6.59631	0.0116	0.0001	XP_002315866	5e-36	predicted protein [Populus trichocarpa] predicted protein [Populus trichocarpa]
cn8322	380.881	6.54879	0.0118	0.0001	XP_002320123	9e-63	predicted protein [Populus trichocarpa] predicted protein [Populus trichocarpa]
cn3681	381.975	6.52316	0.0119	0.0001	EEF33451	2e-58	glucosyltransferase, putative [Ricinus communis]
GO_dr004P0018B14_F_ab1	382.134	6.67111	0.0118	0.0001	EEF31549	7e-38	conserved hypothetical protein [Ricinus communis]
cn7149	382.367	6.60939	0.0118	0.0001		NA
cn3639	382.791	6.5189	0.0118	0.0001		NA
EB174468_1	383.29	6.49351	0.0118	0.0001		NA
cn4764	384.113	6.49773	0.012	0.0002		NA
cn3598	384.633	6.4433	0.012	0.0002	XP_002311488	3e-44	predicted protein [Populus trichocarpa] predicted protein [Populus trichocarpa]
CV298379_1	385.719	6.50195	0.0121	0.0002		NA
cn7222	386.282	6.9979	0.0121	0.0002		NA
SG_SGN-U210584	387.282	6.56599	0.0121	0.0002	EEF37736	4e-27	ccd1, putative [Ricinus communis]
GO_dr001P0002B23_F_ab1	387.605	6.92521	0.0121	0.0002	EEF37830	3e-61	inorganic phosphate transporter, putative [Ricinus communis]
cn8741	388.257	6.45578	0.0121	0.0002	NP_001055487	3e-50	Os05g0401200 [Oryza sativa (japonica cultivar-group)] Os05g0401200 [Oryza sativa (japonica cultivar-group)] hypothetical protein OsI_19899 [Oryza sativa Indica Group] hypothetical protein OsJ_18481 [Oryza sativa Japonica Group]
cn7986	388.276	6.48508	0.0121	0.0002	XP_002332040	4e-22	GRAS family transcription factor [Populus trichocarpa] GRAS family transcription factor [Populus trichocarpa]
cn9599	389.221	6.46831	0.0121	0.0002	CAN64101	5e-71	hypothetical protein [Vitis vinifera] unnamed protein product [Vitis vinifera]
GO_drpoolB-CL7912Contig1	389.245	6.45161	0.0121	0.0002	CAO61740	2e-87	unnamed protein product [Vitis vinifera]
cn1843	390.766	6.46831	0.0121	0.0002	AAZ39644	1e-24	cytochrome P450 monooxygenase [Petunia x hybrida]
cn1706	390.916	6.42261	0.0121	0.0002	CAO65918	3e-33	unnamed protein product [Vitis vinifera]
GO_drpoolB-CL738Contig1	392.616	6.90131	0.0122	0.0002		NA
DC242589_1	393.248	6.70241	0.0123	0.0002	XP_002308797	1e-61	predicted protein [Populus trichocarpa] predicted protein [Populus trichocarpa]
GO_drpoolB-CL7389Contig1	393.306	6.8918	0.0123	0.0002		NA
cn5750	396.481	6.42261	0.0125	0.0002	EEF52310	2e-76	conserved hypothetical protein [Ricinus communis]
cn3772	396.852	6.41849	0.0124	0.0002	XP_002315595	1e-15	predicted protein [Populus trichocarpa] predicted protein [Populus trichocarpa]
cn10513	397.166	6.33714	0.0124	0.0002	EEF41130	3e-17	heat-shock protein, putative [Ricinus communis]
cn8427	399.954	6.80272	0.0126	0.0002		NA
DY395496_1	400.015	6.26174	0.0126	0.0002	EEF28883	1e-16	serine/threonine protein kinase, putative [Ricinus communis]
GO_dr001P0001P06_F_ab1	400.799	6.25782	0.0126	0.0002		NA
DC241901_1	401.779	6.49351	0.0127	0.0002	CAO46441	5e-19	unnamed protein product [Vitis vinifera]
cn8145	403.515	6.26959	0.0127	0.0002	EEF42266	4e-31	Metalloendoproteinase 1 precursor, putative [Ricinus communis]
cn10092	404.413	6.27746	0.0128	0.0002	CAN80511	9e-57	hypothetical protein [Vitis vinifera]
GO_dr004P0022F01_F_ab1	404.563	6.21891	0.0127	0.0002		NA
cn8071	404.638	6.22278	0.0127	0.0002		NA
GO_drs31P0004P18_R_ab1	405.337	6.25	0.0128	0.0002	EEF34053	9e-34	transcription factor, putative [Ricinus communis]
cn559	406.174	6.27353	0.0128	0.0002	Q42884	1e-100	RecName: Full=Chorismate synthase 1, chloroplastic; AltName: Full=5-enolpyruvylshikimate-3-phosphate phospholyase 1; Flags: Precursor chorismate synthase 1 [Solanum lycopersicum]
cn2958	407.462	6.26566	0.0128	0.0002	Q07512	0	RecName: Full=Flavonol synthase/flavanone 3-hydroxylase; Short=FLS flavonol synthase [Petunia x hybrida]
GO_dr001P0003M15_F_ab1	411.184	6.15764	0.0131	0.0002	XP_002304682	2e-38	predicted protein [Populus trichocarpa] predicted protein [Populus trichocarpa]
SG_SGN-U211639	412.526	6.15385	0.0131	0.0002		NA
GO_drpoolB-CL6628Contig1	412.911	6.20347	0.0131	0.0002	EEF46391	5e-42	ATP-binding cassette transporter, putative [Ricinus communis]
cn4570	413.837	6.30517	0.0131	0.0002		NA
GO_drpoolB-CL4119Contig1	414.849	6.28931	0.0131	0.0002	XP_002327787	3e-49	predicted protein [Populus trichocarpa] predicted protein [Populus trichocarpa]
IP_PHBS010D05u	415.857	6.10128	0.0132	0.0002		NA
IP_PHBS003J19u	416.273	6.10128	0.0132	0.0002	EEF44100	9e-27	conserved hypothetical protein [Ricinus communis]
GO_drpoolB-CL6787Contig1	416.444	6.1237	0.0132	0.0002		NA
GO_drs12P0010J17_R_ab1	419.283	6.09756	0.0134	0.0002	EEF43311	2e-89	multidrug resistance pump, putative [Ricinus communis]
cn4276	419.3	6.16903	0.0134	0.0002		NA
cn8338	420.301	6.34115	0.0135	0.0002	CAO44832	8e-62	unnamed protein product [Vitis vinifera]
EB174886_1	420.896	6.66223	0.0135	0.0002		NA
GO_drpoolB-CL2441Contig1	421.124	6.04595	0.0135	0.0002	CAO70983	5e-28	unnamed protein product [Vitis vinifera]
IP_PHBS006H11u	422.077	6.09756	0.0135	0.0002	CAO17071	2e-22	unnamed protein product [Vitis vinifera]
GO_dr001P0014H24_F_ab1	422.288	6.55308	0.0135	0.0002	EEF52823	1e-12	Phosphoprotein ECPP44, putative [Ricinus communis]
DW177132_1	424.376	6.0024	0.0137	0.0002		NA
SG_SGN-U210906	425.937	6.06796	0.0139	0.0002		NA
cn5915	426.369	6.01323	0.0139	0.0002	P32811	2e-81	RecName: Full=Alpha-glucan phosphorylase, H isozyme; AltName: Full=Starch phosphorylase H alpha-glucan phosphorylase type H isozyme
GO_drs12P0009O19_R_ab1	426.719	5.96303	0.0139	0.0002	ABD72958	1e-64	GRAS1 [Solanum lycopersicum]
cn9507	427.56	5.94177	0.014	0.0002		NA
cn3395	428.039	5.95948	0.014	0.0002	P11651	1e-120	RecName: Full=Chalcone--flavonone isomerase B; Short=Chalcone isomerase B; Short=CHI-B chalcone isomerase [Petunia x hybrida] chalcone flavanone isomerase
GO_drpoolB-CL212Contig1	429.458	5.95238	0.0141	0.0002	AAP03878	1e-140	Avr9/Cf-9 rapidly elicited protein 189 [Nicotiana tabacum]
cn4159	429.8	5.94884	0.0141	0.0002	XP_002316844	3e-20	predicted protein [Populus trichocarpa] predicted protein [Populus trichocarpa]
GO_drpoolB-CL4762Contig1	430.194	5.93472	0.0141	0.0002	Q6DW74	4e-30	RecName: Full=Digalactosyldiacylglycerol synthase 1, chloroplastic; Flags: Precursor digalactosyldiacylglycerol synthase 1 [Lotus corniculatus var. japonicus]
cn1651	430.409	6.02773	0.0141	0.0002		NA
GO_drs12P0010J17_F_ab1	430.608	5.95948	0.0141	0.0002	EEF43311	4e-20	multidrug resistance pump, putative [Ricinus communis]
GO_drs12P0005I01_F_ab1	433.399	5.90667	0.0144	0.0002	XP_002323661	2e-14	predicted protein [Populus trichocarpa] CBL-interacting protein kinase 21 [Populus trichocarpa] predicted protein [Populus trichocarpa]
cn3510	433.679	6.0024	0.0144	0.0002	XP_002309906	2e-12	predicted protein [Populus trichocarpa] predicted protein [Populus trichocarpa]
GO_drs21P0006B13_F_ab1	435.293	5.9988	0.0146	0.0002	AAD00240	1e-21	PK11-C5 [Nicotiana tabacum]
GO_dr004P0001F06_F_ab1	439.073	5.85138	0.0148	0.0002	CAB16796	3e-38	MAP3K-like protein kinase [Arabidopsis thaliana] MAP3K-like protein kinase [Arabidopsis thaliana]
cn3313	439.284	5.84795	0.0148	0.0002	AAM50520	0	nam-like protein 17 [Petunia x hybrida]
GO_dr004P0011L08_F_ab1	440.994	5.95593	0.015	0.0002	CAO48372	7e-45	unnamed protein product [Vitis vinifera]
SG_SGN-U210139	442.2	5.9453	0.0151	0.0002	XP_002311464	6e-11	predicted protein [Populus trichocarpa] predicted protein [Populus trichocarpa]
GO_drpoolB-CL6535Contig1	444.377	5.78369	0.0152	0.0002	EEF28423	4e-38	ATP binding protein, putative [Ricinus communis]
cn6665	445.452	5.92768	0.0152	0.0002	BAC78656	8e-53	beta-primeverosidase [Camellia sinensis]
cn1658	446.31	5.76037	0.0153	0.0002		NA
GO_dr004P0023O12_F_ab1	446.729	5.9988	0.0153	0.0002	CAO23810	5e-50	unnamed protein product [Vitis vinifera]
GO_dr001P0020O19_F_ab1	447.971	6.33312	0.0154	0.0002	XP_002324890	1e-41	predicted protein [Populus trichocarpa] predicted protein [Populus trichocarpa]
GO_drpoolB-CL6075Contig1	449.285	5.70451	0.0156	0.0002		NA
GO_drpoolB-CL5861Contig1	450.474	5.72738	0.0157	0.0002		NA
cn538	452.862	5.69476	0.0157	0.0002	EEE54295	1e-62	hypothetical protein OsJ_01227 [Oryza sativa Japonica Group]
cn2463	454.181	5.71429	0.0157	0.0002	ACF17673	0	putative S-adenosylmethionine synthetase [Capsicum annuum]
GO_dr001P0005P09_F_ab1	455.926	5.70451	0.0158	0.0002		NA
cn3181	458.242	5.73066	0.0161	0.0002	BAA95794	1e-74	DC1.2 homologue [Nicotiana tabacum]
GO_drpoolB-CL4362Contig1	458.563	5.70125	0.0161	0.0003	CAO70072	7e-56	unnamed protein product [Vitis vinifera]
cn9257	459.643	5.73394	0.0162	0.0003	CAO47784	7e-56	unnamed protein product [Vitis vinifera]
cn8031	459.739	5.9312	0.0161	0.0003	EEF50305	9e-11	LIGULELESS1 protein, putative [Ricinus communis]
IP_PHBS005M07u	461.3	5.76369	0.0162	0.0003	CAO70875	4e-47	unnamed protein product [Vitis vinifera]
EB175059_1	462.653	5.67537	0.0162	0.0003	BAG71127	4e-26	glucosyltransferase [Phytolacca americana] glucosyltransferase [Phytolacca americana]
GO_drpoolB-CL5905Contig1	467.909	5.58659	0.0166	0.0003	XP_002316600	3e-51	predicted protein [Populus trichocarpa] predicted protein [Populus trichocarpa]
cn10514	467.985	5.60538	0.0166	0.0003	XP_002327494	1e-55	predicted protein [Populus trichocarpa] predicted protein [Populus trichocarpa]
cn3097	468.965	5.57724	0.0167	0.0003	CAO48683	3e-18	unnamed protein product [Vitis vinifera]
cn4165	469.089	5.58971	0.0167	0.0003	AAF66242	9e-30	dicyanin [Lycopersicon esculentum]
GO_dr001P0002H13_F_ab1	472.031	5.55864	0.0169	0.0003		NA
DY395678_1	473.119	5.9988	0.0169	0.0003	EEF49780	2e-28	phosphoglycerate mutase, putative [Ricinus communis]
cn2647	475.068	6.88705	0.017	0.0003		NA
GO_dr004P0017H06_F_ab1	475.379	5.53097	0.017	0.0003	CAO62154	3e-48	unnamed protein product [Vitis vinifera]
GO_drpoolB-CL6099Contig1	475.65	5.56174	0.017	0.0003		NA
GO_drs21P0006B13_R_ab1	475.814	5.76369	0.0169	0.0003		NA
cn9100	476.033	5.5371	0.0169	0.0003	ABY19386	2e-44	putative red chlorophyll catabolite reductase [Nicotiana tabacum]
cn3096	477.752	5.49753	0.017	0.0003		NA
cn3877	477.911	5.48246	0.0169	0.0003	XP_002330323	1e-43	predicted protein [Populus trichocarpa] predicted protein [Populus trichocarpa]
GO_dr004P0021F21_F_ab1	478.313	5.49753	0.0169	0.0003	EEF29839	8e-14	conserved hypothetical protein [Ricinus communis]
IP_PHBS002K24u	480.359	5.43774	0.0172	0.0003		NA
cn8214	481.302	5.43183	0.0172	0.0003	AAU12055	4e-49	jasmonic acid 2 [Solanum tuberosum]
cn7372	481.764	5.91017	0.0172	0.0003	EEF48973	2e-46	protein phosphatase 2c, putative [Ricinus communis]
GO_dr004P0018L06_F_ab1	482.126	5.44959	0.0172	0.0003	CAO61724	1e-28	unnamed protein product [Vitis vinifera]
EB174963_1	484.001	5.45554	0.0173	0.0003		NA
cn1144	484.11	5.56793	0.0173	0.0003		NA
DY395498_1	489.442	5.47046	0.0179	0.0003	XP_002330199	9e-12	predicted protein [Populus trichocarpa] predicted protein [Populus trichocarpa]
cn7581	489.888	5.37634	0.0179	0.0003		NA
cn2063	492.366	6.0024	0.0181	0.0003	BAF96932	2e-58	R2R3-MYB transcriptional factor [Gentiana triflora]
EB174855_1	494.888	5.97372	0.0183	0.0003		NA
GO_dr004P0013H16_F_ab1	495.433	5.34759	0.0184	0.0003		NA
GO_dr004P0017J10_F_ab1	495.582	5.36193	0.0183	0.0003	EEF36935	6e-57	Glucan endo-1,3-beta-glucosidase precursor, putative [Ricinus communis]
GO_dr004P0008C18_F_ab1	498.041	5.36481	0.0187	0.0003	EEF46968	1e-27	DNA binding protein, putative [Ricinus communis]
cn4732	499.733	5.41712	0.0187	0.0003	EEF45992	2e-24	Cysteine proteinase inhibitor B, putative [Ricinus communis]
cn7441	500.257	5.31915	0.0187	0.0003		NA
GO_dr001P0011M22_F_ab1	500.296	5.28262	0.0187	0.0003		NA
GO_drpoolB-CL6642Contig1	501.981	5.39084	0.0189	0.0003		NA
GO_drpoolB-CL3597Contig1	505.3	5.34759	0.0193	0.0003		NA
IP_PHBS012J22u	506.908	5.55247	0.0194	0.0003	AAK84008	6e-28	beta-amylase PCT-BMYI [Solanum tuberosum]
SG_SGN-U211561	507.229	5.2521	0.0194	0.0003	EEF32064	9e-14	NAC domain-containing protein, putative [Ricinus communis]
cn154	508.575	5.26039	0.0196	0.0003	AAL49749	1e-161	aquaporin-like protein [Petunia x hybrida]
cn10511	509.36	5.18672	0.0197	0.0003	AAL54884	4e-76	cytochrome P450-dependent fatty acid hydroxylase [Nicotiana tabacum]
GO_drpoolB-CL8316Contig1	510.522	5.22193	0.0199	0.0003	XP_002322292	2e-26	predicted protein [Populus trichocarpa] predicted protein [Populus trichocarpa]
GO_dr001P0016C14_F_ab1	510.761	5.30504	0.0198	0.0003	AAD11808	2e-31	syntaxin-related protein Nt-syr1 [Nicotiana tabacum]
cn5035	511.726	5.31632	0.0199	0.0003		NA
cn1473	513.226	5.17866	0.02	0.0003	ABA55805	1e-142	delta-8 sphingolipid desaturase [Crepis alpina]
GO_drpoolB-CL5773Contig1	513.65	5.41712	0.02	0.0003	ABG22123	4e-26	polyprotein [Prunus avium]
GO_drs21P0009F07_R_ab1	516.682	5.16262	0.0204	0.0004		NA
cn2811	516.736	5.19751	0.0203	0.0004	NP_200015	1e-17	AP2 domain-containing protein [Arabidopsis thaliana] RecName: Full=Ethylene-responsive transcription factor ERF025 unnamed protein product [Arabidopsis thaliana] unknown [Arabidopsis thaliana] unknown protein [Arabidopsis thaliana]
GO_dr004P0017H08_F_ab1	518.082	5.20562	0.0204	0.0004		NA
GO_drs13P0024D10_F_ab1	519.804	5.47345	0.0207	0.0004	CAO15189	2e-95	unnamed protein product [Vitis vinifera]
GO_drs12P0001H21_F_ab1	520.447	5.13347	0.0207	0.0004	CAN78291	1e-12	hypothetical protein [Vitis vinifera]
cn8292	520.961	5.13611	0.0207	0.0004	NP_181669	3e-15	embryo-abundant protein-related [Arabidopsis thaliana] putative embryo-abundant protein [Arabidopsis thaliana] putative embryo-abundant protein [Arabidopsis thaliana] At2g41380 [Arabidopsis thaliana]
GO_dr004P0006A17_F_ab1	522.867	5.42005	0.0208	0.0004	XP_002332344	9e-14	predicted protein [Populus trichocarpa] predicted protein [Populus trichocarpa]
cn6675	523.13	5.18403	0.0208	0.0004	AAU03363	2e-13	wound/stress protein [Lycopersicon esculentum]
DY395779_1	526.521	5.13084	0.0211	0.0004	XP_002304655	3e-24	predicted protein [Populus trichocarpa] predicted protein [Populus trichocarpa]
GO_drpoolB-CL9189Contig1	526.923	5.07357	0.0211	0.0004		NA
GO_drs21P0002F21_R_ab1	527.148	5.13875	0.0211	0.0004	CAO41697	1e-15	unnamed protein product [Vitis vinifera]
cn6770	528.234	5.07099	0.0212	0.0004	CAO45295	2e-47	unnamed protein product [Vitis vinifera]
cn6567	529.369	5.08906	0.0212	0.0004	NP_565785	3e-25	unknown protein [Arabidopsis thaliana] expressed protein [Arabidopsis thaliana] unknown [Arabidopsis thaliana] unknown protein [Arabidopsis thaliana] At2g34340 [Arabidopsis thaliana]
GO_dr004P0004B18_F_ab1	529.761	5.18135	0.0213	0.0004	CAO14742	1e-27	unnamed protein product [Vitis vinifera]
IP_PHBS009E23u	536.115	5.10986	0.0222	0.0004		NA
GO_drpoolB-CL3423Contig1	536.303	5.04286	0.0222	0.0004	AAL09398	7e-17	non-cell-autonomous protein pathway2; plasmodesmal receptor [Nicotiana tabacum]
cn8839	539.261	5.11247	0.0224	0.0004	CAB90633	1e-30	protein phpsphatase 2C (PP2C) [Fagus sylvatica]
cn10308	539.371	5.04032	0.0224	0.0004	CAN61368	3e-25	hypothetical protein [Vitis vinifera]
cn4544	540.198	5.14933	0.0224	0.0004	XP_002315423	6e-13	predicted protein [Populus trichocarpa] predicted protein [Populus trichocarpa]
cn8411	540.759	5.02765	0.0224	0.0004	EEF45062	8e-70	Auxin-induced protein 5NG4, putative [Ricinus communis]
cn2834	543.648	4.94805	0.0228	0.0004	XP_002316423	2e-20	predicted protein [Populus trichocarpa] predicted protein [Populus trichocarpa]
cn3993	543.851	4.9456	0.0227	0.0004		NA
GO_drpoolB-CL6995Contig1	546.531	4.93097	0.0231	0.0004		NA
GO_drpoolB-CL911Contig1	548.29	4.98753	0.0233	0.0004		NA
IP_PHBS003L06u	549.729	4.995	0.0234	0.0004		NA
cn8635	550.296	4.95295	0.0234	0.0004	EEF31246	4e-25	vacuolar sorting protein, putative [Ricinus communis]
cn4642	553.439	4.93097	0.0237	0.0004		NA
GO_dr001P0018D21_F_ab1	554.901	4.93827	0.0239	0.0004	CAO49208	2e-58	unnamed protein product [Vitis vinifera]
cn6728	561.236	4.83559	0.0247	0.0005	ABC69408	9e-94	CYP71AT2v1 [Nicotiana tabacum]
cn5466	563.831	4.87092	0.0249	0.0005	CAH56540	1e-22	hypothetical protein [Ricinus communis]
GO_dr001P0015A11_F_ab1	564.442	4.9776	0.0248	0.0005		NA
cn10022	567.682	4.9776	0.0252	0.0005	EEF50305	7e-48	LIGULELESS1 protein, putative [Ricinus communis]
EB175099_1	568.174	5.29661	0.0252	0.0005	CAJ43712	2e-37	caffeoyl-CoA O-methyltransferase [Plantago major]
cn8339	571.187	5.05817	0.0255	0.0005	XP_002328619	3e-94	predicted protein [Populus trichocarpa] predicted protein [Populus trichocarpa]
EB174570_1	574.852	4.85673	0.0261	0.0005	CAO39758	2e-25	unnamed protein product [Vitis vinifera]
cn3806	576.13	4.74608	0.0263	0.0005	CAN83681	2e-43	hypothetical protein [Vitis vinifera]
GO_drpoolB-CL8380Contig1	577.703	4.75285	0.0264	0.0005	ABB02386	3e-89	temperature-induced lipocalin' [Solanum tuberosum]
GO_dr004P0012B05_F_ab1	578.846	4.73261	0.0266	0.0005	CAO63385	3e-41	unnamed protein product [Vitis vinifera]
cn9858	580.157	4.73934	0.0266	0.0005	XP_002303716	6e-36	ABC transporter family protein [Populus trichocarpa] ABC transporter family protein [Populus trichocarpa]
IP_PHBS007I20u	584.222	4.71254	0.0273	0.0005	BAD23067	2e-11	hypothetical protein [Oryza sativa Japonica Group]
cn9245	586.634	4.76644	0.0275	0.0005	AAD53078	3e-68	water stress-induced ER5 protein [Capsicum annuum]
GO_dr001P0012O08_F_ab1	591.591	4.67508	0.0281	0.0005	CAO43805	1e-100	unnamed protein product [Vitis vinifera]
GO_dr001P0016P13_F_ab1	592.825	4.70588	0.0282	0.0005	CAO45140	2e-28	unnamed protein product [Vitis vinifera]
cn6585	594.918	4.71254	0.0284	0.0005		NA
GO_dr001P0014N22_F_ab1	595.461	4.65116	0.0283	0.0005	EEF46883	3e-56	CBL-interacting serine/threonine-protein kinase, putative [Ricinus communis]
GO_dr001P0020B02_F_ab1	598.981	4.67508	0.0288	0.0006	EEF49426	2e-21	hypothetical protein RCOM_1447500 [Ricinus communis]
cn2137	602.988	4.59982	0.0292	0.0006		NA
IP_PHBS002A09u	603.266	4.65549	0.0292	0.0006		NA
IP_PHBS003L18u	603.515	4.63822	0.0292	0.0006		NA
GO_dr001P0001C08_F_ab1	603.54	4.60617	0.0291	0.0006	CAO15955	9e-30	unnamed protein product [Vitis vinifera]
cn6353	605.22	4.67508	0.0293	0.0006		NA
cn2835	605.57	4.57457	0.0294	0.0006	CAO46556	3e-59	unnamed protein product [Vitis vinifera]
cn8872	608.957	4.77327	0.0298	0.0006	ACG27394	3e-47	HVA22-like protein e [Zea mays] HVA22-like protein e [Zea mays]
cn3484	609.026	4.60405	0.0297	0.0006		NA
GO_drpoolB-CL4774Contig1	610.35	4.55166	0.0297	0.0006	CAO46321	1e-11	unnamed protein product [Vitis vinifera]
cn9217	610.356	4.56204	0.0297	0.0006		NA
cn4235	610.771	4.55581	0.0298	0.0006		NA
GO_drpoolB-CL5282Contig1	611.824	4.54133	0.0299	0.0006		NA
cn5137	611.965	4.54545	0.0298	0.0006	EEF40861	1e-22	conserved hypothetical protein [Ricinus communis]
SG_SGN-U210933	612.998	4.64684	0.0299	0.0006		NA
GO_dr004P0013G11_F_ab1	613.491	4.55789	0.0299	0.0006	AAT74744	1e-70	4-amino-4-deoxychorismate lyase [Lycopersicon esculentum]
GO_drpoolB-CL5156Contig1	614.692	4.56413	0.03	0.0006		NA
DC244394_1	616.297	4.65116	0.0301	0.0006	NP_201399	4e-14	auxin efflux carrier family protein [Arabidopsis thaliana] unnamed protein product [Arabidopsis thaliana]
cn4719	616.921	4.61681	0.03	0.0006		NA
IP_PHBS012B14u	617.598	4.59559	0.0301	0.0006		NA
GO_drpoolB-CL6306Contig1	618.297	4.51875	0.0301	0.0006	AAU81956	8e-33	ERF transcription factor 5 [Nicotiana tabacum]
DC239758_1	620.086	4.50653	0.0305	0.0006	CAO62988	7e-55	unnamed protein product [Vitis vinifera]
SG_SGN-U211364	623.527	4.58716	0.0309	0.0006	AAD02552	3e-19	PGPS/D10 [Petunia x hybrida]
IP_PHBS010O08u	625.652	4.4843	0.0312	0.0006	EEF29329	4e-36	hypothetical protein RCOM_0318150 [Ricinus communis]
EB174949_1	625.669	4.54959	0.0312	0.0006		NA
cn1479	628.547	4.46429	0.0316	0.0006		NA
cn9006	628.946	4.47828	0.0316	0.0006	XP_002315923	1e-56	predicted protein [Populus trichocarpa] predicted protein [Populus trichocarpa]
cn10	629.235	4.81928	0.0315	0.0006		NA
cn3590	631.291	4.43656	0.0318	0.0006		NA
GO_drpoolB-CL2867Contig1	631.419	4.57247	0.0318	0.0006	XP_002309977	4e-13	predicted protein [Populus trichocarpa] predicted protein [Populus trichocarpa]
IP_PHBS006P05u	635.424	4.4843	0.0322	0.0007		NA
cn8652	637.359	4.45434	0.0325	0.0007	XP_002323658	1e-21	predicted protein [Populus trichocarpa] predicted protein [Populus trichocarpa]
cn7008	637.572	4.65983	0.0324	0.0007	AAQ10029	1e-24	PEPC kinase 1b [Solanum tuberosum] PEPC kinase 1b [Solanum tuberosum]
cn8998	638.006	4.44642	0.0324	0.0007	AAC08526	1e-136	glucose-6-phosphate/phosphate-translocator precursor [Solanum tuberosum]
SG_SGN-U211583	638.973	4.42087	0.0325	0.0007	CAD30341	7e-58	tyrosine aminotransferase [Solenostemon scutellarioides]
cn9672	639.282	4.49236	0.0324	0.0007	EAY79213	3e-28	hypothetical protein OsI_34329 [Oryza sativa Indica Group]
GO_drs21P0010E24_R_ab1	640.55	4.47828	0.0326	0.0007	CAO42766	8e-39	unnamed protein product [Vitis vinifera]
cn6387	643.741	4.3535	0.033	0.0007		NA
GO_drpoolB-CL7012Contig1	644.936	4.42282	0.0331	0.0007		NA
cn7058	645.503	4.43656	0.0332	0.0007		NA
GO_drpoolB-CL4357Contig1	645.539	4.34972	0.0331	0.0007	AAP03878	2e-90	Avr9/Cf-9 rapidly elicited protein 189 [Nicotiana tabacum]
cn50	647.633	5.66893	0.0333	0.0007	AAK15088	2e-20	2S albumin [Sesamum indicum] 2S albumin [Sesamum indicum]
IP_PHBS003I06u	649.178	4.37828	0.0333	0.0007		NA
GO_drpoolB-CL6342Contig1	650.164	4.36491	0.0334	0.0007		NA
cn6067	651.327	4.45434	0.0336	0.0007		NA
GO_dr004P0013L08_F_ab1	651.913	4.45236	0.0336	0.0007	CAO69365	1e-12	unnamed protein product [Vitis vinifera]
GO_drs12P0009O19_F_ab1	652.004	4.34028	0.0336	0.0007	ABD72958	2e-90	GRAS1 [Solanum lycopersicum]
GO_dr004P0001P09_F_ab1	653.171	4.36491	0.0337	0.0007	CAO64675	3e-41	unnamed protein product [Vitis vinifera]
cn1909	653.491	4.33276	0.0337	0.0007		NA
IP_PHBS004C02u	655.479	4.33651	0.0339	0.0007		NA
GO_drpoolB-CL9450Contig1	656.517	4.38404	0.0339	0.0007	CAO67408	7e-15	unnamed protein product [Vitis vinifera]
GO_drpoolB-CL6006Contig1	657.459	4.31965	0.0339	0.0007	XP_002322044	9e-20	f-box family protein [Populus trichocarpa] unknown [Populus trichocarpa] f-box family protein [Populus trichocarpa]
IP_PHBS009I17u	657.855	5.21105	0.0339	0.0007		NA
GO_drpoolB-CL9243Contig1	659.632	4.3611	0.0341	0.0007		NA
GO_drpoolB-CL527Contig1	660.435	4.29	0.0342	0.0007	ACJ85792	1e-148	unknown [Medicago truncatula]
cn6278	661.123	4.30293	0.0343	0.0007		NA
cn9884	663.223	4.3611	0.0346	0.0007		NA
GO_dr004P0015D02_F_ab1	663.481	4.38404	0.0345	0.0007		NA
GO_drpoolB-CL7543Contig1	664.389	4.31593	0.0346	0.0007	CAO42766	3e-88	unnamed protein product [Vitis vinifera]
cn10124	665.893	4.26439	0.0347	0.0008	ABD72959	1e-118	GRAS2 [Solanum lycopersicum]
cn6478	666.727	4.29553	0.0348	0.0008	CAN79836	1e-66	hypothetical protein [Vitis vinifera]
DC239902_1	668.11	4.31965	0.035	0.0008	NP_001130472	2e-14	hypothetical protein LOC100191570 [Zea mays] unknown [Zea mays] unknown [Zea mays]
GO_drpoolB-CL6160Contig1	668.218	4.43656	0.0349	0.0008	BAE46566	3e-46	putative auxin-regulated protein [Nicotiana glutinosa]
cn1338	668.451	4.30478	0.0348	0.0008	CAG29394	6e-99	IDS4-like protein [Solanum lycopersicum]
GO_drs21P0009P06_R_ab1	668.928	4.28633	0.0348	0.0008	XP_002321208	4e-26	predicted protein [Populus trichocarpa] predicted protein [Populus trichocarpa]
GO_dr001P0015C16_F_ab1	671.294	4.25894	0.0351	0.0008	Q9LW49	2e-40	RecName: Full=Ethylene-responsive transcription factor 4; AltName: Full=Ethylene-responsive element-binding factor 4 homolog; AltName: Full=Ethylene-responsive element-binding factor 3; Short=EREBP-3; AltName: Full=NsERF3 ethylene-responsive element binding factor [Nicotiana sylvestris]
GO_drpoolB-CL5896Contig1	672.783	4.30849	0.0352	0.0008		NA
cn303	676.691	4.23729	0.0357	0.0008		NA
cn2806	677.791	4.31034	0.0358	0.0008	ACB56926	7e-53	glycosyltransferase UGT90A7 [Hieracium pilosella]
cn5895	678.561	4.24448	0.0359	0.0008	XP_002315098	2e-48	predicted protein [Populus trichocarpa] predicted protein [Populus trichocarpa]
cn2951	679.287	4.24628	0.0359	0.0008	CAN68688	2e-67	hypothetical protein [Vitis vinifera]
IP_PHBS004B05u	679.317	4.23549	0.0359	0.0008	CAB56299	2e-14	NBS-LRR protein [Solanum acaule]
cn4343	684.188	4.19815	0.0365	0.0008	EEF40820	3e-49	conserved hypothetical protein [Ricinus communis]
cn7311	684.569	4.27533	0.0365	0.0008		NA
cn7784	686.326	4.30849	0.0367	0.0008		NA
cn4879	686.762	4.21408	0.0367	0.0008		NA
GO_drpoolB-CL5263Contig1	686.896	4.23191	0.0366	0.0008		NA
GO_drpoolB-CL5904Contig1	687.511	4.17188	0.0367	0.0008		NA
cn7760	688.332	4.37445	0.0368	0.0008	XP_002330897	4e-14	predicted protein [Populus trichocarpa] predicted protein [Populus trichocarpa]
GO_dr004P0006F16_F_ab1	690.716	4.1806	0.0371	0.0008	EEF28096	8e-61	conserved hypothetical protein [Ricinus communis]
GO_drs31P0010P02_F_ab1	690.772	4.158	0.0371	0.0008		NA
cn9514	691.984	4.34594	0.0372	0.0008		NA
IP_PHBS005N16u	691.991	4.24628	0.0371	0.0008		NA
cn6513	693.495	4.1876	0.0373	0.0008	NP_851116	7e-12	UBC8 (UBIQUITIN CONJUGATING ENZYME 8); ubiquitin-protein ligase [Arabidopsis thaliana] AT5G41700 [Arabidopsis thaliana]
cn4016	694.495	4.18936	0.0374	0.0008	EEF39253	8e-21	conserved hypothetical protein [Ricinus communis]
cn762	694.496	4.24628	0.0374	0.0008	BAA05077	3e-85	zinc-finger DNA binding protein [Petunia x hybrida]
SG_SGN-U210769	694.869	4.22119	0.0374	0.0008	CAO62493	3e-50	unnamed protein product [Vitis vinifera]
GO_drpoolB-CL6539Contig1	695.01	4.24268	0.0373	0.0008	CAO23647	1e-31	unnamed protein product [Vitis vinifera]
GO_drpoolB-CL3038Contig1	696.322	4.18936	0.0375	0.0009	CAO21573	5e-31	unnamed protein product [Vitis vinifera]
GO_dr001P0018K04_F_ab1	699.515	4.18936	0.038	0.0009		NA
GO_drs21P0010G17_F_ab1	701.294	4.22297	0.0382	0.0009		NA
IP_PHBS003B09u	702.027	4.11862	0.0382	0.0009		NA
GO_dr004P0031G06_F_ab1	703.761	4.13736	0.0384	0.0009	EEF42443	4e-84	conserved hypothetical protein [Ricinus communis]
cn8265	704.184	4.15973	0.0384	0.0009	XP_002306876	2e-21	predicted protein [Populus trichocarpa] predicted protein [Populus trichocarpa]
GO_drpoolB-CL3299Contig1	705.745	4.23191	0.0385	0.0009	XP_002314249	4e-32	predicted protein [Populus trichocarpa] predicted protein [Populus trichocarpa]
GO_dr004P0002L15_F_ab1	707.96	4.21408	0.0388	0.0009		NA
cn7672	708.278	4.12201	0.0387	0.0009	EEF52500	1e-45	cytochrome P450, putative [Ricinus communis]
GO_dr001P0014P09_F_ab1	709.223	4.10004	0.0389	0.0009	BAG80557	1e-47	UDP-glucose:glucosyltransferase [Lycium barbarum]
cn5755	711.049	4.11862	0.0391	0.0009	AAF61647	8e-64	UDP-glucose:salicylic acid glucosyltransferase [Nicotiana tabacum]
IP_PHBS010H15u	711.514	4.08497	0.0391	0.0009		NA
GO_drpoolB-CL7259Contig1	712.263	4.3802	0.039	0.0009	AAN76811	7e-68	PEP carboxylase kinase [Solanum tuberosum] PEPC kinase 1a [Solanum tuberosum]
SG_SGN-U210194	713.249	4.10678	0.0392	0.0009	CAO71771	2e-62	unnamed protein product [Vitis vinifera]
GO_drpoolB-CL5132Contig1	713.26	4.10846	0.0391	0.0009	BAE98764	2e-19	MRP-like ABC transporter [Arabidopsis thaliana]
GO_drpoolB-CL9717Contig1	713.529	4.15282	0.0391	0.0009	CAO48825	3e-40	unnamed protein product [Vitis vinifera]
GO_dr004P0019K13_F_ab1	713.651	4.10846	0.039	0.0009	CAO61445	2e-65	unnamed protein product [Vitis vinifera]
GO_drpoolB-CL7534Contig1	714.365	4.07166	0.0391	0.0009	CAN72193	2e-33	hypothetical protein [Vitis vinifera]
DY396019_1	714.581	4.14594	0.0391	0.0009	EEF50955	1e-32	amino acid transporter, putative [Ricinus communis]
DC242974_1	714.666	4.22833	0.039	0.0009	EEF46446	1e-87	conserved hypothetical protein [Ricinus communis]
DY396178_1	714.771	4.14766	0.0389	0.0009		NA
cn4331	715.643	4.17188	0.039	0.0009		NA
SG_SGN-U211989	717.876	4.27899	0.0395	0.0009	CAO22835	3e-16	unnamed protein product [Vitis vinifera]
cn4677	719.737	4.25351	0.0397	0.0009		NA
cn8757	721.376	4.10341	0.0399	0.0009	AAC72121	5e-11	EST gb|N96383 comes from this gene. [Arabidopsis thaliana]
DC243276_1	723.179	4.19111	0.0401	0.001		NA
GO_dr004P0029G16_F_ab1	723.208	4.01768	0.0401	0.001	EEF28631	3e-53	catalytic, putative [Ricinus communis]
GO_drpoolB-CL8372Contig1	723.78	4.158	0.0402	0.001	CAO24108	1e-95	unnamed protein product [Vitis vinifera]
GO_drpoolB-CL1908Contig1	725.606	4.00641	0.0404	0.001	Q41438	6e-65	RecName: Full=3-hydroxy-3-methylglutaryl-coenzyme A reductase 3; Short=HMG-CoA reductase 3; AltName: Full=HMG3.3 HMG-CoA reductase 3-hydroxy-3-methylglutaryl coenzyme A reductase [Solanum tuberosum]
GO_drpoolB-CL6508Contig1	728.751	4.17014	0.0409	0.001	AAP03882	9e-28	Avr9/Cf-9 rapidly elicited protein 276 [Nicotiana tabacum]
GO_drpoolB-CL5757Contig1	728.851	4.03388	0.0408	0.001	CAO47469	2e-25	unnamed protein product [Vitis vinifera]
cn6906	729.246	4.00802	0.0408	0.001	AAG43557	2e-22	Avr9/Cf-9 rapidly elicited protein 65 [Nicotiana tabacum]
GO_dr001P0003G18_F_ab1	729.409	4.07498	0.0407	0.001	XP_002323097	8e-16	predicted protein [Populus trichocarpa] predicted protein [Populus trichocarpa]
cn4017	729.784	4.02576	0.0407	0.001	EEF39253	1e-41	conserved hypothetical protein [Ricinus communis]
SG_SGN-U210860	729.905	4.01929	0.0407	0.001	CAO40666	3e-63	unnamed protein product [Vitis vinifera]
GO_drpoolB-CL4776Contig1	730.507	4.04694	0.0407	0.001		NA
cn10509	731.24	4.01929	0.0407	0.001	BAE44439	3e-13	protein phosphatase 2C [Solanum tuberosum]
cn7851	731.317	4.02253	0.0406	0.001	CAO69845	9e-57	unnamed protein product [Vitis vinifera]
cn3358	731.428	5.59597	0.0406	0.001	AAD02554	6e-89	PGPS/D12 [Petunia x hybrida]
GO_drpoolB-CL6523Contig1	732.699	4.05186	0.0407	0.001		NA
SG_SGN-U208970	735.427	4.22297	0.0409	0.001		NA
GO_dr001P0019M07_F_ab1	736.376	4.01606	0.041	0.001	ABV90875	5e-34	inositol-1,4,5-triphosphate-5-phosphatase [Solanum lycopersicum]
GO_dr004P0004E12_F_ab1	736.843	4.0016	0.0409	0.001	EEF50090	3e-21	hypothetical protein RCOM_1437660 [Ricinus communis]
cn7722	736.912	4.0833	0.0409	0.001	EEF28862	5e-27	UDP-glucosyltransferase, putative [Ricinus communis]
DY395332_1	736.936	4.10846	0.0408	0.001		NA
GO_drpoolB-CL719Contig1	739.424	3.97456	0.0411	0.001	EEF32110	2e-39	conserved hypothetical protein [Ricinus communis]
GO_drpoolB-CL6930Contig1	740.075	4	0.0411	0.001		NA
SG_SGN-U210096	740.28	3.99521	0.0411	0.001		NA
cn342	740.966	3.97931	0.0411	0.001	AAS46241	2e-37	xyloglucan endotransglucosylase-hydrolase XTH3 [Lycopersicon esculentum]
GO_dr001P0019A22_F_ab1	741.513	4.09668	0.0411	0.001	CAN69935	1e-13	hypothetical protein [Vitis vinifera]
GI_NP1239993	743.897	3.93856	0.0415	0.001	AAM34766	1e-177	nam-like protein 3 [Petunia x hybrida]
cn10388	745.36	4.41891	0.0416	0.001	AAK21969	2e-26	myo-inositol 1-phosphate synthase [Avicennia marina]
cn5914	745.64	4.22297	0.0416	0.001	CAN72645	5e-31	hypothetical protein [Vitis vinifera]
IP_PHBS013J11u	745.684	3.98724	0.0415	0.001		NA
GO_drpoolB-CL2983Contig1	749.279	3.95726	0.042	0.001	AAG39222	5e-90	anther ethylene-upregulated protein ER1 [Nicotiana tabacum]
cn9512	749.311	4.0404	0.0419	0.001	EEF50507	4e-87	synaptotagmin, putative [Ricinus communis]
IP_PHBS006E21u	750.726	3.96354	0.0421	0.0011		NA
GO_drpoolB-CL7627Contig1	750.847	3.92003	0.0421	0.0011	EEF42260	5e-88	transferase, transferring glycosyl groups, putative [Ricinus communis]
cn5031	751.331	3.92465	0.042	0.0011	CAB65169	4e-36	I-box binding factor [Solanum lycopersicum]
SG_SGN-U208756	751.932	4.02901	0.042	0.0011	XP_002306440	1e-23	predicted protein [Populus trichocarpa] predicted protein [Populus trichocarpa]
cn1891	752.6	3.96511	0.042	0.0011		NA
IP_PHBS012L18u	752.795	3.94789	0.042	0.0011		NA
cn3676	752.803	3.92619	0.0419	0.0011	EEF45369	2e-75	catalytic, putative [Ricinus communis]
GO_drpoolB-CL8047Contig1	753.393	3.95726	0.0419	0.0011	CAN63832	4e-23	hypothetical protein [Vitis vinifera]
cn5218	755.232	3.94633	0.0423	0.0011		NA
cn6162	755.343	3.93082	0.0422	0.0011	AAZ39645	1e-106	cytochrome P450 monooxygenase [Petunia x hybrida]
EB175139_1	755.449	3.89864	0.0421	0.0011		NA
cn8064	755.51	3.92465	0.0421	0.0011		NA
cn9218	757.61	3.93236	0.0423	0.0011		NA
cn7997	758.3	3.90778	0.0424	0.0011	EEF43332	3e-75	COR413-PM2, putative [Ricinus communis]
GO_dr004P0018G04_F_ab1	760.921	3.87747	0.0427	0.0011	CAN83921	2e-94	hypothetical protein [Vitis vinifera]
SG_SGN-U210951	760.962	4.53309	0.0426	0.0011		NA
GO_drpoolB-CL8573Contig1	762.396	3.92311	0.0428	0.0011		NA
GO_drpoolB-CL9675Contig1	763.015	3.91236	0.0428	0.0011	AAF06792	7e-66	sucrose-6-phosphate synthase A [Nicotiana tabacum]
GO_drs31P0004P18_F_ab1	763.844	3.89864	0.0428	0.0011	CAN68018	1e-63	hypothetical protein [Vitis vinifera]
cn4339	765.613	3.88802	0.043	0.0011		NA
cn6582	766.964	3.88651	0.0432	0.0011	CAN83248	8e-65	hypothetical protein [Vitis vinifera]
SG_SGN-U211691	771.301	3.88199	0.0438	0.0011	CAO66476	2e-14	unnamed protein product [Vitis vinifera]
IP_PHBS013N23u	772.615	3.95101	0.0439	0.0011	AAK57535	9e-64	branched-chain amino acid aminotransferase [Capsicum annuum]
IP_PHBS004K10u	772.741	3.89864	0.0439	0.0011	CAB52690	2e-27	hexose transporter [Solanum lycopersicum]
cn7823	772.768	3.90168	0.0438	0.0011	CAN73940	2e-15	hypothetical protein [Vitis vinifera]
cn2609	773.12	3.91696	0.0438	0.0011	O82530	1e-103	RecName: Full=Proteasome subunit alpha type-4; AltName: Full=20S proteasome alpha subunit C; AltName: Full=20S proteasome subunit alpha-3 proteasome alpha subunit [Petunia x hybrida]
GO_drpoolB-CL4116Contig1	774.656	5.16529	0.0439	0.0011	CAO68256	2e-14	unnamed protein product [Vitis vinifera]
IP_PHBS006G23u	776.997	3.87147	0.0442	0.0012	ACD14144	2e-11	limonoid UDP-glucosyltransferase [Citrus x paradisi]
GO_drpoolB-CL8930Contig1	779.747	3.83583	0.0446	0.0012		NA
cn6976	779.992	3.87898	0.0446	0.0012	BAD22534	3e-86	harpin inducing protein 1-like 18 [Nicotiana tabacum]
GO_dr004P0020F02_F_ab1	782.4	3.84763	0.0448	0.0012	CAO68804	2e-32	unnamed protein product [Vitis vinifera]
GO_dr004P0016L19_F_ab1	782.63	3.81534	0.0448	0.0012	EEF34291	1e-14	conserved hypothetical protein [Ricinus communis]
IP_PHBS001D03u	785.074	3.83142	0.0452	0.0012		NA
GO_drpoolB-CL2361Contig1	786.424	3.87898	0.0455	0.0012		NA
GO_drs21P0010K23_F_ab1	787.795	3.81679	0.0457	0.0012		NA
GO_drpoolB-CL3205Contig1	787.807	3.82995	0.0456	0.0012		NA
cn8258	788.19	3.94166	0.0456	0.0012	XP_002326803	1e-102	predicted protein [Populus trichocarpa] predicted protein [Populus trichocarpa]
GO_dr001P0019C11_F_ab1	788.488	4.01768	0.0456	0.0012	CAO49904	9e-38	unnamed protein product [Vitis vinifera]
DC244161_1	791.39	4.26439	0.046	0.0012	XP_002308798	2e-63	predicted protein [Populus trichocarpa] predicted protein [Populus trichocarpa]
GO_drpoolB-CL4952Contig1	791.582	3.78358	0.046	0.0012	XP_002332479	2e-55	predicted protein [Populus trichocarpa] predicted protein [Populus trichocarpa]
IP_PHBS012J16u	792.308	3.80084	0.046	0.0012	AAY54607	1e-48	truncated NRG1 [Nicotiana benthamiana]
cn4402	793.937	3.78072	0.0462	0.0012	AAZ39649	7e-33	cytochrome P450 NADPH-reductase [Petunia x hybrida]
GO_drs13P0026D19_R_ab1	805.21	3.78644	0.0477	0.0013		NA
GO_dr004P0007K21_F_ab1	807.255	3.7679	0.048	0.0013	CAN82538	8e-49	hypothetical protein [Vitis vinifera]
cn9585	807.748	3.73832	0.048	0.0013		NA
cn6396	807.86	3.82555	0.048	0.0013		NA
cn6188	810.138	3.88048	0.0481	0.0013	AAL09328	4e-55	steroleosin [Sesamum indicum] steroleosin [Sesamum indicum]
SG_SGN-U212106	810.807	3.72856	0.0482	0.0013	CAO46211	7e-20	unnamed protein product [Vitis vinifera]
cn3767	812.857	3.74392	0.0486	0.0013		NA
GO_drs21P0010E24_F_ab1	813.168	3.96511	0.0485	0.0013		NA
GO_drs21P0009P06_F_ab1	813.459	3.74532	0.0486	0.0013	EEF37806	2e-38	transcription factor, putative [Ricinus communis]
cn8785	814.032	3.69822	0.0486	0.0013	XP_002308703	2e-72	predicted protein [Populus trichocarpa] CBL-interacting protein kinase 6 [Populus trichocarpa] predicted protein [Populus trichocarpa]
DY395751_1	814.384	3.76223	0.0486	0.0013	EEF50928	1e-13	Polcalcin Jun o, putative [Ricinus communis]
EB174846_1	814.47	3.78501	0.0485	0.0013		NA
cn4529	816.875	3.74672	0.0488	0.0013	XP_002303864	6e-13	predicted protein [Populus trichocarpa] predicted protein [Populus trichocarpa]
GO_drpoolB-CL6614Contig1	817.761	3.72578	0.0488	0.0013	ABO92982	7e-41	putative AAA ATPase [Solanum tuberosum]
IP_PHBS006P16u	819.371	3.74953	0.049	0.0013	CAO61289	5e-35	unnamed protein product [Vitis vinifera]
cn3538	819.791	3.73413	0.0491	0.0013	XP_002331285	1e-13	amino acid transporter [Populus trichocarpa] amino acid transporter [Populus trichocarpa]
cn9604	822.861	3.67782	0.0494	0.0014	Q9LW49	1e-24	RecName: Full=Ethylene-responsive transcription factor 4; AltName: Full=Ethylene-responsive element-binding factor 4 homolog; AltName: Full=Ethylene-responsive element-binding factor 3; Short=EREBP-3; AltName: Full=NsERF3 ethylene-responsive element binding factor [Nicotiana sylvestris]
GO_drs12P0007E23_F_ab1	824.482	3.70233	0.0497	0.0014		NA
GO_drpoolB-CL5412Contig1	825.409	3.69686	0.0498	0.0014	EEF31314	6e-12	conserved hypothetical protein [Ricinus communis]
GO_dr004P0029A05_F_ab1	1.5375	0.00864003	0	0		NA
GO_drpoolB-CL2518Contig1	4.1791	0.0226025	0	0		NA
cn4078	9.0528	0.0306327	0	0	CAO40658	3e-20	unnamed protein product [Vitis vinifera]
GO_drpoolB-CL9552Contig1	15.7567	0.0416167	0	0		NA
GO_dr001P0010N20_F_ab1	18.8108	0.0454388	0	0		NA
GO_drpoolB-CL7271Contig1	21.6215	0.0482362	0	0		NA
GO_drs13P0014B10_R_ab1	22.5885	0.0494743	0	0		NA
cn5720	27.3658	0.052699	0	0		NA
cn4737	31.0789	0.0565841	0	0		NA
GO_dr004P0019P09_F_ab1	36.2475	0.0640693	0	0	ACG42005	1e-26	GDU1 [Zea mays]
GO_drpoolB-CL847Contig1	36.3021	0.0660201	0	0	CAO15995	1e-61	unnamed protein product [Vitis vinifera]
cn8764	40.1897	0.0635607	0	0		NA
cn7753	40.4565	0.0660393	0	0	EEF34636	2e-41	conserved hypothetical protein [Ricinus communis]
GO_dr004P0001G16_F_ab1	42.8998	0.0654947	0.0007	0		NA
GO_dr001P0011F17_F_ab1	44.811	0.0744142	0.0007	0		NA
cn10245	46.9894	0.0697496	0.0006	0		NA
GO_dr001P0020B12_F_ab1	47.4116	0.0725437	0.0006	0		NA
cn6983	48.0918	0.0719083	0.0006	0	EEF32649	2e-26	fkbp-type peptidyl-prolyl cis-trans isomerase 2, chloroplast, putative [Ricinus communis]
cn6050	48.5484	0.0725184	0.0005	0	XP_002304601	1e-16	predicted protein [Populus trichocarpa] predicted protein [Populus trichocarpa]
IP_PHBS004B02u	57.7514	0.0784135	0.0005	0		NA
cn8009	58.6576	0.0802002	0.0005	0	XP_002299498	1e-14	predicted protein [Populus trichocarpa] predicted protein [Populus trichocarpa]
cn348	58.6968	0.077946	0.0005	0		NA
cn8016	61.2855	0.0807441	0.0004	0		NA
GO_drpoolB-CL9238Contig1	65.2592	0.0898311	0.0008	0		NA
GO_drpoolB-CL479Contig1	67.6484	0.0902747	0.0008	0	CAO15995	6e-53	unnamed protein product [Vitis vinifera]
GO_dr001P0015C14_F_ab1	69.2215	0.085492	0.0008	0		NA
cn7890	70.7726	0.0888731	0.0007	0		NA
IP_PHBS010D01u	73.5061	0.0904969	0.0011	0		NA
GO_dr001P0007F12_F_ab1	77.2178	0.0939991	0.0014	0	XP_002304696	3e-38	predicted protein [Populus trichocarpa] predicted protein [Populus trichocarpa]
cn6357	80.4088	0.0961918	0.0013	0	CAN70161	1e-46	hypothetical protein [Vitis vinifera]
cn3083	81.1874	0.102562	0.0013	0	CAO41250	3e-17	unnamed protein product [Vitis vinifera]
GO_drpoolB-CL8340Contig1	83.0098	0.0948767	0.0012	0		NA
cn7446	84.1117	0.0955228	0.0012	0		NA
GO_dr004P0002C17_F_ab1	85.195	0.0926904	0.0012	0	CAN66802	2e-62	hypothetical protein [Vitis vinifera]
GO_drpoolB-CL303Contig1	85.7999	0.100627	0.0011	0	CAO15995	3e-65	unnamed protein product [Vitis vinifera]
GO_dr004P0010I06_F_ab1	87.2656	0.102086	0.0011	0	XP_002310591	2e-29	predicted protein [Populus trichocarpa] predicted protein [Populus trichocarpa]
cn9046	87.8013	0.110216	0.0014	0	AAT40509	2e-15	Hyoscyamine 6-dioxygenase , putative [Solanum demissum]
cn7433	88.1265	0.0999011	0.0013	0		NA
GO_drpoolB-CL7578Contig1	89.2039	0.0951719	0.0013	0		NA
IP_PHBS011F17u	89.2959	0.102549	0.0012	0		NA
cn5718	89.3306	0.107514	0.0012	0	CAO68055	3e-65	unnamed protein product [Vitis vinifera]
GO_drs12P0007B12_R_ab1	89.7505	0.10171	0.0012	0	XP_002306070	4e-12	predicted protein [Populus trichocarpa] predicted protein [Populus trichocarpa]
cn8445	90.5603	0.10306	0.0012	0		NA
cn7741	90.5631	0.101648	0.0011	0		NA
cn7671	91.3263	0.103973	0.0011	0	AAT39314	1e-69	Transposase, putative [Solanum demissum]
GO_drpoolB-CL5354Contig1	91.8248	0.100372	0.0011	0		NA
GO_drpoolB-CL9175Contig1	91.9714	0.104534	0.0011	0	CAN59885	4e-30	hypothetical protein [Vitis vinifera] unnamed protein product [Vitis vinifera]
cn7281	93.2702	0.106851	0.001	0	XP_002306796	8e-12	predicted protein [Populus trichocarpa] predicted protein [Populus trichocarpa]
GO_drpoolB-CL796Contig1	93.6151	0.103166	0.001	0		NA
GO_dr004P0010N20_F_ab1	94.4879	0.102381	0.001	0		NA
GO_dr004P0032B10_F_ab1	96.0891	0.104482	0.001	0		NA
SG_SGN-U211662	98.5862	0.107703	0.001	0	EEF49626	2e-14	conserved hypothetical protein [Ricinus communis]
GO_dr001P0016N13_F_ab1	101.03	0.105841	0.0011	0		NA
GO_dr001P0015I02_F_ab1	102.092	0.108185	0.0011	0	XP_002309999	3e-17	predicted protein [Populus trichocarpa] predicted protein [Populus trichocarpa]
cn8444	102.415	0.110672	0.0011	0	ABB29939	1e-15	major intrinsic protein 2-like [Solanum tuberosum]
GO_drpoolB-CL4949Contig1	102.522	0.108131	0.0011	0		NA
GO_drpoolB-CL4169Contig1	103.366	0.112804	0.0011	0		NA
GO_dr004P0024C04_F_ab1	105.602	0.104889	0.0014	0	EEF37175	1e-23	conserved hypothetical protein [Ricinus communis]
cn5026	107.245	0.11568	0.0014	0		NA
IP_PHBS013L22u	107.308	0.113996	0.0013	0	XP_002321191	4e-13	predicted protein [Populus trichocarpa] predicted protein [Populus trichocarpa]
GO_drs31P0005B09_F_ab1	109.032	0.109308	0.0013	0	XP_002306497	4e-33	predicted protein [Populus trichocarpa] predicted protein [Populus trichocarpa]
cn5215	110.574	0.115604	0.0013	0		NA
GO_dr001P0018G22_F_ab1	110.718	0.119778	0.0013	0		NA
GO_drpoolB-CL6626Contig1	113.775	0.118234	0.0012	0		NA
GO_drpoolB-CL4434Contig1	113.908	0.116081	0.0012	0	EEF31970	1e-55	conserved hypothetical protein [Ricinus communis]
GO_dr004P0013A21_F_ab1	115.814	0.119036	0.0014	0		NA
GO_drpoolB-CL5421Contig1	117.891	0.1185	0.0013	0		NA
GO_dr004P0002P02_F_ab1	121.05	0.121499	0.0013	0		NA
GO_dr004P0014G06_F_ab1	123.383	0.124389	0.0017	0	EEF29637	6e-17	hypothetical protein RCOM_1749890 [Ricinus communis]
GO_drpoolB-CL2030Contig1	124.614	0.123977	0.0019	0		NA
IP_PHBS011M10u	125.525	0.118924	0.002	0		NA
GO_drpoolB-CL5868Contig1	127.265	0.123489	0.0019	0		NA
cn4676	127.914	0.126162	0.0021	0		NA
cn3648	130.754	0.127693	0.0024	0		NA
cn9552	131.248	0.127905	0.0024	0		NA
GO_dr001P0015K20_F_ab1	134.88	0.0775134	0.0024	0	ABK92569	1e-28	unknown [Populus trichocarpa]
GO_dr004P0018E02_F_ab1	138.402	0.132554	0.0025	0	EEF35754	1e-39	Spotted leaf protein, putative [Ricinus communis]
cn3039	141.974	0.11739	0.0024	0		NA
GO_drpoolB-CL8985Contig1	143.809	0.137349	0.0025	0	CAO46070	8e-51	unnamed protein product [Vitis vinifera]
GO_dr001P0006F17_F_ab1	145.096	0.136056	0.0025	0		NA
GO_dr001P0014B20_F_ab1	148.104	0.127403	0.0027	0		NA
cn7086	149.173	0.134055	0.0029	0		NA
GO_drpoolB-CL2331Contig1	149.221	0.134468	0.0029	0	XP_002315812	4e-38	hypothetical protein POPTRDRAFT_231473 [Populus trichocarpa] hypothetical protein POPTRDRAFT_231473 [Populus trichocarpa]
IP_PHBS009I15u	149.317	0.137958	0.0029	0		NA
GO_drpoolB-CL5284Contig1	154.937	0.140319	0.0032	0	CAO46070	4e-13	unnamed protein product [Vitis vinifera]
GO_drpoolB-CL4329Contig1	155.048	0.132364	0.0031	0	XP_002315279	3e-53	predicted protein [Populus trichocarpa] predicted protein [Populus trichocarpa]
GO_dr004P0007I02_F_ab1	155.456	0.132111	0.0031	0	EEF32221	2e-19	conserved hypothetical protein [Ricinus communis]
GO_dr004P0024D08_F_ab1	155.559	0.135474	0.0031	0	CAO67261	2e-71	unnamed protein product [Vitis vinifera]
GO_drpoolB-CL9751Contig1	156.747	0.139427	0.003	0		NA
cn1100	158.259	0.136625	0.0031	0	AAG44945	1e-13	putative delta TIP [Nicotiana glauca]
cn7250	159.72	0.143885	0.0033	0	EEF35864	1e-78	cyclin-dependent protein kinase, putative [Ricinus communis]
cn7969	161.111	0.141093	0.0033	0		NA
cn3082	161.373	0.144375	0.0032	0	CAO41250	7e-17	unnamed protein product [Vitis vinifera]
DC243591_1	164.207	0.145387	0.0034	0	AAT39459	5e-85	protein disulfide isomerase [Ipomoea batatas]
cn8466	164.946	0.148584	0.0034	0	BAE95414	1e-101	mitogen-activated protein kinase kinase [Nicotiana benthamiana]
GO_dr004P0013N10_F_ab1	165.699	0.146955	0.0034	0		NA
GO_drpoolB-CL6546Contig1	165.846	0.141768	0.0034	0	XP_002315812	3e-15	hypothetical protein POPTRDRAFT_231473 [Populus trichocarpa] hypothetical protein POPTRDRAFT_231473 [Populus trichocarpa]
GO_dr001P0018H03_F_ab1	167.001	0.145488	0.0035	0	CAO47913	4e-30	unnamed protein product [Vitis vinifera]
GO_dr001P0019M11_F_ab1	167.765	0.147665	0.0034	0	XP_002305971	6e-35	predicted protein [Populus trichocarpa] unknown [Populus trichocarpa] predicted protein [Populus trichocarpa]
cn7827	168.79	0.14677	0.0034	0		NA
EB175004_1	168.848	0.144511	0.0034	0		NA
IP_PHBS006L09u	170.026	0.146475	0.0034	0		NA
IP_PHBS008D01u	170.366	0.146239	0.0034	0		NA
EB174806_1	172.763	0.143078	0.0036	0		NA
IP_PHBS002J04u	175.244	0.144313	0.0037	0		NA
cn7657	178.294	0.150231	0.004	0		NA
cn234	180.601	0.151888	0.004	0	CAB46351	2e-40	major intrinsic protein 2 [Solanum tuberosum]
IP_PHBS004D20u	180.611	0.154109	0.004	0		NA
cn6894	180.763	0.154667	0.0039	0	EEF48780	3e-70	r2r3-myb transcription factor, putative [Ricinus communis]
GO_dr004P0004L09_F_ab1	182.305	0.153083	0.0041	0	CAO17657	2e-68	unnamed protein product [Vitis vinifera]
GO_dr004P0024A03_F_ab1	190.834	0.154352	0.0041	0		NA
GO_drpoolB-CL8188Contig1	191.582	0.15615	0.0042	0	AAC28906	1e-128	polygalacturonase 5 [Lycopersicon esculentum]
IP_PHBS006G24u	192.793	0.156732	0.0042	0		NA
DC239673_1	198.075	0.156355	0.0046	0	CAN79837	8e-31	hypothetical protein [Vitis vinifera]
SG_SGN-U209715	198.211	0.15935	0.0046	0	XP_002320176	5e-38	predicted protein [Populus trichocarpa] predicted protein [Populus trichocarpa]
GO_dr004P0011P10_F_ab1	200.956	0.155282	0.0048	0	CAO23750	6e-25	unnamed protein product [Vitis vinifera]
cn6494	201.006	0.16101	0.0048	0	ABI34394	3e-40	Mutator transposable element-related protein, putative [Solanum tuberosum]
GO_drs21P0002K06_R_ab1	204.545	0.162169	0.0049	0	CAO39360	5e-51	unnamed protein product [Vitis vinifera]
SG_SGN-U210140	205.55	0.163969	0.005	0	CAO39504	4e-26	unnamed protein product [Vitis vinifera]
GO_drpoolB-CL4534Contig1	209.493	0.165033	0.0052	0		NA
SG_SGN-U210185	210.584	0.161736	0.0053	0		NA
cn4060	210.846	0.163412	0.0052	0		NA
cn7855	215.487	0.162514	0.0052	0	CAN82489	6e-47	hypothetical protein [Vitis vinifera] unnamed protein product [Vitis vinifera]
GO_dr004P0015E13_F_ab1	216.428	0.169846	0.0052	0	CAN80354	3e-31	hypothetical protein [Vitis vinifera]
EB175010_1	218.684	0.166389	0.0054	0		NA
GO_dr001P0002D08_F_ab1	220.43	0.164968	0.0054	0		NA
GO_dr004P0017H12_F_ab1	223.288	0.165025	0.0057	0	BAF00333	7e-83	putative nucleotide sugar epimerase [Arabidopsis thaliana]
GO_dr001P0011G15_F_ab1	223.736	0.171535	0.0059	0		NA
IP_PHBS004D08u	225.571	0.17418	0.006	0		NA
IP_PHBS004H08u	228.87	0.177186	0.0063	0		NA
GO_drpoolB-CL8658Contig1	230.06	0.176947	0.0064	0	CAB50786	1e-22	Rx protein [Solanum tuberosum]
SG_SGN-U212165	230.452	0.17414	0.0064	0	CAO44186	4e-21	unnamed protein product [Vitis vinifera]
IP_PHBS008E09u	231.14	0.170149	0.0065	0		NA
cn40	231.447	0.173677	0.0065	0		NA
GO_drpoolB-CL5179Contig1	231.473	0.175055	0.0064	0	AAK52085	7e-14	peroxidase [Nicotiana tabacum]
cn7065	234.059	0.175608	0.0066	0	CAO66282	5e-31	unnamed protein product [Vitis vinifera]
cn1101	242.747	0.174535	0.0074	0	EEF46419	3e-31	tonoplast intrinsic protein, putative [Ricinus communis]
IP_PHBS010A06u	243.077	0.175688	0.0073	0		NA
GO_dr004P0004L02_F_ab1	245.108	0.177475	0.0075	0		NA
GO_drpoolB-CL7493Contig1	246.622	0.180616	0.0075	0		NA
GO_drpoolB-CL5176Contig1	254.478	0.174268	0.0083	0	CAO22513	6e-41	unnamed protein product [Vitis vinifera]
cn9798	254.681	0.182266	0.0082	0	CAO62220	1e-36	unnamed protein product [Vitis vinifera]
GO_drpoolB-CL372Contig1	255.387	0.178237	0.0083	0	XP_002314580	1e-104	predicted protein [Populus trichocarpa] predicted protein [Populus trichocarpa]
IP_PHBS009F22u	258.029	0.181884	0.0085	0		NA
GO_dr001P0013I06_F_ab1	258.122	0.179898	0.0085	0		NA
GO_dr004P0009C22_F_ab1	259.719	0.188317	0.0086	0.0001		NA
GI_NP1240016	259.876	0.161381	0.0086	0.0001	AAK21253	1e-107	MADS-box transcription factor FBP22 [Petunia x hybrida]
GO_dr004P0010L11_F_ab1	261.399	0.186175	0.0086	0.0001	EEF50953	2e-31	conserved hypothetical protein [Ricinus communis]
GO_dr004P0018F05_F_ab1	261.792	0.184243	0.0086	0.0001	EEF29189	2e-14	conserved hypothetical protein [Ricinus communis]
cn6515	263.05	0.187178	0.0087	0.0001	EEF37877	3e-14	conserved hypothetical protein [Ricinus communis]
IP_PHBS004H16u	264.108	0.185419	0.0086	0.0001		NA
GO_drpoolB-CL6387Contig1	264.409	0.187995	0.0087	0.0001	CAO24592	2e-21	unnamed protein product [Vitis vinifera]
IP_PHBS001H07u	265.654	0.183736	0.0088	0.0001		NA
GO_drpoolB-CL5995Contig1	266.181	0.188729	0.0088	0.0001		NA
GO_drpoolB-CL6468Contig1	266.295	0.188048	0.0088	0.0001		NA
GO_dr004P0006M23_F_ab1	266.952	0.186986	0.0088	0.0001		NA
cn3454	266.993	0.18853	0.0088	0.0001		NA
EB174685_1	267.162	0.179507	0.0088	0.0001		NA
GO_dr001P0015I14_F_ab1	268.749	0.186581	0.0089	0.0001	EEF31116	1e-47	conserved hypothetical protein [Ricinus communis]
GO_drpoolB-CL6860Contig1	269.748	0.187287	0.0089	0.0001	XP_002316491	2e-29	cationic amino acid transporter [Populus trichocarpa] cationic amino acid transporter [Populus trichocarpa]
IP_PHBS007B01u	270.909	0.186425	0.0089	0.0001		NA
IP_PHBS002H09u	271.912	0.188793	0.0091	0.0001		NA
GO_drpoolB-CL2306Contig1	277.297	0.194065	0.0098	0.0001	CAO46480	2e-61	unnamed protein product [Vitis vinifera]
GO_dr001P0010D01_F_ab1	277.448	0.189635	0.0097	0.0001	CAO15740	7e-19	unnamed protein product [Vitis vinifera]
GO_dr004P0007H24_F_ab1	281.273	0.192779	0.0097	0.0001	EEF35600	2e-46	conserved hypothetical protein [Ricinus communis]
GO_dr001P0015K06_F_ab1	282.719	0.195718	0.0098	0.0001		NA
GO_drpoolB-CL6464Contig1	285.497	0.196036	0.0099	0.0001		NA
SG_SGN-U210849	285.831	0.193686	0.0099	0.0001		NA
GO_drpoolB-CL1275Contig1	287.293	0.189469	0.0099	0.0001	XP_002316006	7e-49	predicted protein [Populus trichocarpa] predicted protein [Populus trichocarpa]
GO_dr004P0024N20_F_ab1	288.077	0.193581	0.0099	0.0001		NA
GO_drs12P0007B12_F_ab1	291.81	0.189876	0.0102	0.0001	CAO49158	2e-64	unnamed protein product [Vitis vinifera]
cn4137	292.997	0.194628	0.0105	0.0001		NA
GO_dr001P0003M22_F_ab1	293.748	0.191578	0.0104	0.0001		NA
GO_dr001P0002M19_F_ab1	294.092	0.197859	0.0103	0.0001		NA
GO_dr004P0018M12_F_ab1	296.597	0.19381	0.0105	0.0001		NA
GO_drpoolB-CL9690Contig1	301.243	0.200642	0.0111	0.0001	XP_002314819	2e-26	predicted protein [Populus trichocarpa] predicted protein [Populus trichocarpa]
cn7554	301.367	0.198708	0.011	0.0001		NA
cn9483	303.192	0.203795	0.0111	0.0001	XP_002326634	3e-16	predicted protein [Populus trichocarpa] predicted protein [Populus trichocarpa]
cn6694	304.927	0.192474	0.0113	0.0001	EEF34262	1e-111	Peptide transporter, putative [Ricinus communis]
IP_PHBS004E24u	309.029	0.201796	0.0115	0.0001		NA
GO_dr004P0019G21_F_ab1	310.837	0.202712	0.0115	0.0001		NA
GO_dr001P0017C17_F_ab1	311.593	0.199461	0.0115	0.0001		NA
IP_PHBS008K04u	311.609	0.204847	0.0114	0.0001		NA
GO_dr004P0014N06_F_ab1	311.938	0.204968	0.0114	0.0001	BAE93149	3e-66	methyl jasmonate induced MYB-related transcription factor [Nicotiana tabacum]
GO_dr004P0023K13_F_ab1	312.485	0.202249	0.0114	0.0001		NA
cn5405	312.661	0.203215	0.0114	0.0001		NA
cn4416	313.651	0.205973	0.0114	0.0001		NA
GO_drpoolB-CL3422Contig1	314.039	0.207258	0.0114	0.0001	EEF39020	2e-92	conserved hypothetical protein [Ricinus communis]
IP_PHBS010L04u	318.02	0.195733	0.0116	0.0001	EEF36608	6e-20	conserved hypothetical protein [Ricinus communis] conserved hypothetical protein [Ricinus communis]
IP_PHBS008K14u	321.017	0.209912	0.0116	0.0001		NA
GO_dr001P0001L18_F_ab1	322.364	0.206787	0.0117	0.0001		NA
cn7669	324.149	0.206838	0.0119	0.0001	EEF43424	4e-30	fad NAD binding oxidoreductases, putative [Ricinus communis]
cn7384	326.719	0.20974	0.0122	0.0001		NA
IP_PHBS003P04u	326.76	0.208629	0.0121	0.0001		NA
GO_dr001P0015C18_F_ab1	329.805	0.213844	0.0124	0.0001		NA
GO_drpoolB-CL5443Contig1	329.88	0.208229	0.0123	0.0001	CAO61142	1e-18	unnamed protein product [Vitis vinifera]
GO_drpoolB-CL8244Contig1	332.714	0.209481	0.0127	0.0001	EEF30969	5e-49	conserved hypothetical protein [Ricinus communis]
cn9482	332.926	0.213735	0.0127	0.0001	EEF28962	6e-33	ring finger protein, putative [Ricinus communis]
cn9428	333.113	0.210708	0.0127	0.0001		NA
GO_drpoolB-CL8676Contig1	334.665	0.213538	0.0128	0.0001		NA
cn7949	335.079	0.209486	0.0129	0.0001		NA
cn3452	335.32	0.215885	0.0129	0.0001	XP_002306368	2e-56	predicted protein [Populus trichocarpa] predicted protein [Populus trichocarpa]
IP_PHBS001H15u	336.086	0.197227	0.0129	0.0001		NA
GO_dr004P0010K06_F_ab1	340.797	0.21254	0.0134	0.0001	CAO39345	4e-12	unnamed protein product [Vitis vinifera]
cn7189	342.49	0.214353	0.0135	0.0001		NA
cn6941	342.759	0.215304	0.0134	0.0001		NA
GO_dr004P0031P16_F_ab1	344.569	0.218122	0.0135	0.0001	CAO18068	3e-13	unnamed protein product [Vitis vinifera]
GO_drpoolB-CL8718Contig1	345.002	0.213885	0.0135	0.0001	EEF50672	4e-31	hypothetical protein RCOM_1618730 [Ricinus communis]
cn9331	346.241	0.218012	0.0134	0.0001		NA
GO_dr001P0018G12_F_ab1	346.406	0.216071	0.0134	0.0001		NA
cn7717	346.983	0.214924	0.0135	0.0001	CAO61524	8e-76	unnamed protein product [Vitis vinifera]
cn662	349.324	0.197406	0.0138	0.0001		NA
GO_dr004P0029F23_F_ab1	351.368	0.217898	0.014	0.0001	CAO69161	1e-61	unnamed protein product [Vitis vinifera]
GO_drpoolB-CL6097Contig1	354.217	0.220838	0.0142	0.0001		NA
SG_SGN-U209743	354.707	0.217623	0.0142	0.0001	CAO61154	7e-11	unnamed protein product [Vitis vinifera]
cn9616	356.659	0.220955	0.0143	0.0001	CAN70608	4e-57	hypothetical protein [Vitis vinifera]
GO_dr004P0001I10_F_ab1	356.994	0.219949	0.0143	0.0001		NA
GO_dr001P0008O17_F_ab1	361.506	0.217874	0.0148	0.0001	EEC77846	2e-13	hypothetical protein OsI_17088 [Oryza sativa Indica Group]
GO_dr001P0016P19_F_ab1	366.302	0.219737	0.0155	0.0001		NA
GO_drpoolB-CL3113Contig1	366.912	0.224527	0.0154	0.0001		NA
SG_SGN-U212132	367.393	0.223804	0.0155	0.0001	CAN74982	5e-11	hypothetical protein [Vitis vinifera]
cn9613	368.458	0.22482	0.0156	0.0001		NA
GO_drpoolB-CL7385Contig1	369.594	0.220507	0.0157	0.0001	AAG08962	9e-98	tuber-specific and sucrose-responsive element binding factor [Solanum tuberosum]
cn8053	372.778	0.221112	0.0163	0.0001		NA
GO_dr001P0011E21_F_ab1	373.149	0.223689	0.0163	0.0001	AAU81956	2e-32	ERF transcription factor 5 [Nicotiana tabacum]
IP_PHBS003C09u	376.971	0.22308	0.0169	0.0002		NA
GO_drpoolB-CL2707Contig1	377.41	0.222593	0.0169	0.0002	XP_002316006	2e-66	predicted protein [Populus trichocarpa] predicted protein [Populus trichocarpa]
cn8169	379.512	0.229463	0.017	0.0002	XP_002323996	5e-18	predicted protein [Populus trichocarpa] predicted protein [Populus trichocarpa]
GO_dr001P0003M12_F_ab1	380.641	0.227273	0.0171	0.0002		NA
GO_dr001P0015O11_F_ab1	380.885	0.224542	0.017	0.0002	CAN75316	8e-54	hypothetical protein [Vitis vinifera]
cn8744	382.345	0.224537	0.0174	0.0002		NA
GO_drpoolB-CL8357Contig1	387.981	0.23033	0.018	0.0002		NA
cn5707	393.114	0.220799	0.0185	0.0002		NA
cn6517	393.334	0.230023	0.0185	0.0002	ACF06547	1e-27	Mob1 [Elaeis guineensis]
cn5574	394.579	0.233536	0.0187	0.0002	ABB77430	9e-78	non-S-locus F-box protein 23 [Petunia inflata]
GO_drpoolB-CL7680Contig1	395.475	0.232116	0.0189	0.0002	XP_002314624	1e-63	predicted protein [Populus trichocarpa] predicted protein [Populus trichocarpa]
cn7243	397.273	0.22887	0.0189	0.0002	XP_002330166	3e-21	predicted protein [Populus trichocarpa] predicted protein [Populus trichocarpa]
GO_dr004P0020C20_F_ab1	399.596	0.224261	0.0189	0.0002	AAS19201	1e-65	GAL83 [Nicotiana attenuata]
IP_PHBS012M15u	402.323	0.23576	0.0191	0.0002		NA
SG_SGN-U209363	403.334	0.229468	0.0192	0.0002		NA
GO_dr001P0016J13_F_ab1	405.896	0.231358	0.0195	0.0002	EEF38891	2e-17	conserved hypothetical protein [Ricinus communis]
GO_dr001P0015L20_F_ab1	405.965	0.235106	0.0195	0.0002	CAO24128	9e-40	unnamed protein product [Vitis vinifera]
GO_drpoolB-CL1873Contig1	407.634	0.234731	0.0195	0.0002		NA
IP_PHBS010H10u	409.04	0.237778	0.0198	0.0002		NA
GO_dr001P0015F10_F_ab1	409.095	0.236278	0.0198	0.0002	EEF47813	2e-13	hypothetical protein RCOM_1470750 [Ricinus communis]
GO_dr004P0022A12_F_ab1	409.207	0.232024	0.0197	0.0002	EEF46451	6e-45	cytoplasmic dynein light chain, putative [Ricinus communis]
IP_PHBS013J09u	409.593	0.234274	0.0197	0.0002		NA
GO_dr004P0032C14_F_ab1	409.822	0.238129	0.0196	0.0002		NA
cn7862	409.909	0.23932	0.0196	0.0002		NA
GO_dr004P0019L21_F_ab1	411.228	0.236815	0.0197	0.0002		NA
cn10057	412.047	0.236636	0.0197	0.0002	BAC98493	4e-48	AG-motif binding protein-3 [Nicotiana tabacum]
IP_PHBS009I08u	413.874	0.239378	0.0199	0.0002		NA
IP_PHBS010I13u	414.505	0.234891	0.0199	0.0002	NP_188806	8e-26	MATE efflux family protein [Arabidopsis thaliana] unnamed protein product [Arabidopsis thaliana] At3g21690 [Arabidopsis thaliana]
GO_dr004P0017E14_F_ab1	414.886	0.239521	0.0198	0.0002		NA
GO_dr004P0020B19_F_ab1	416.853	0.204738	0.02	0.0002	CAO62240	6e-12	unnamed protein product [Vitis vinifera]
IP_PHBS006I06u	418.135	0.236183	0.0201	0.0002		NA
cn5208	418.486	0.235505	0.0201	0.0002		NA
cn458	420.413	0.236922	0.0202	0.0002	CAO49239	8e-46	unnamed protein product [Vitis vinifera]
GO_dr001P0020M09_F_ab1	421.4	0.231932	0.0203	0.0002	CAO71878	3e-70	unnamed protein product [Vitis vinifera]
GO_drpoolB-CL5713Contig1	425.452	0.243457	0.0208	0.0002	CAO47632	9e-26	unnamed protein product [Vitis vinifera]
cn7402	432.5	0.243262	0.0216	0.0002	CAO71178	1e-39	unnamed protein product [Vitis vinifera]
GO_dr004P0001F09_F_ab1	433.023	0.243309	0.0216	0.0002	EEF52141	6e-39	conserved hypothetical protein [Ricinus communis]
cn9968	434.051	0.237203	0.0217	0.0002	AAM12778	2e-34	auxin-induced SAUR-like protein [Capsicum annuum]
SG_SGN-U210239	434.233	0.24487	0.0217	0.0002		NA
GO_drpoolB-CL6337Contig1	435.841	0.245646	0.0217	0.0002	XP_002322693	1e-113	predicted protein [Populus trichocarpa] predicted protein [Populus trichocarpa]
SG_SGN-U212367	436.052	0.237062	0.0217	0.0002		NA
cn2859	438.381	0.242931	0.0222	0.0002		NA
GO_drpoolB-CL6350Contig1	440.389	0.242319	0.0224	0.0002		NA
cn7158	441.756	0.245453	0.0226	0.0002	XP_002320222	1e-19	predicted protein [Populus trichocarpa] predicted protein [Populus trichocarpa]
cn9956	442.405	0.231594	0.0227	0.0002	AAD01422	1e-100	NAP1-2 [Nicotiana tabacum]
cn7978	442.483	0.237485	0.0226	0.0002		NA
cn2900	442.836	0.24505	0.0225	0.0002	ABK93207	6e-21	unknown [Populus trichocarpa]
IP_PHBS010G04u	444.469	0.241383	0.0226	0.0002		NA
GO_drs31P0005A09_R_ab1	444.58	0.232423	0.0226	0.0002		NA
cn9145	444.917	0.242901	0.0225	0.0002		NA
cn3030	446.921	0.247249	0.0226	0.0003	ABR16633	5e-18	unknown [Picea sitchensis]
IP_PHBS007G01u	451.799	0.239378	0.0232	0.0003		NA
cn8134	454.373	0.236128	0.0236	0.0003		NA
GO_dr001P0002B08_F_ab1	456.3	0.24472	0.0238	0.0003	EEF28904	3e-48	ATRAD3, putative [Ricinus communis]
GO_dr004P0002I09_F_ab1	457.102	0.250044	0.0238	0.0003	EEF40636	6e-32	axonemal dynein light chain, putative [Ricinus communis]
cn3527	457.267	0.251712	0.0238	0.0003	BAA05470	2e-16	tumor-related protein [Nicotiana glauca x Nicotiana langsdorffii]
GO_drs21P0008B15_F_ab1	460.577	0.250721	0.0243	0.0003		NA
GO_dr004P0022E01_F_ab1	462.784	0.252372	0.0244	0.0003	BAC53934	1e-19	hypothetical protein [Nicotiana tabacum]
IP_PHBS008N20u	463.112	0.253659	0.0244	0.0003		NA
GO_drpoolB-CL5004Contig1	465.591	0.252646	0.0247	0.0003		NA
GO_dr001P0003A13_F_ab1	466.245	0.235843	0.0249	0.0003	XP_002323073	9e-38	predicted protein [Populus trichocarpa] predicted protein [Populus trichocarpa]
GO_dr004P0014D18_F_ab1	468.86	0.245718	0.0251	0.0003		NA
cn9612	469.572	0.254991	0.0251	0.0003	EEF44521	3e-17	conserved hypothetical protein [Ricinus communis]
cn3867	473.087	0.236821	0.0255	0.0003		NA
GO_drpoolB-CL5917Contig1	473.209	0.250677	0.0255	0.0003		NA
GO_dr004P0006G09_F_ab1	477.126	0.247948	0.0259	0.0003	CAN81442	7e-23	hypothetical protein [Vitis vinifera]
cn8772	480.38	0.256423	0.0263	0.0003	CAO14912	1e-30	unnamed protein product [Vitis vinifera]
GO_dr001P0001A08_F_ab1	481.585	0.250206	0.0264	0.0003		NA
cn8111	484.698	0.255938	0.0269	0.0003	BAD93693	2e-23	acyltransferase-like protein [Nicotiana tabacum]
cn6080	486.25	0.257327	0.0271	0.0003	CAO65617	3e-20	unnamed protein product [Vitis vinifera]
cn24	488.896	0.258518	0.0275	0.0003	CAC12823	2e-21	metallothionein-like protein type 2 [Nicotiana tabacum]
cn7563	490.146	0.256964	0.0278	0.0003		NA
GO_dr001P0004N14_F_ab1	493.419	0.258051	0.0282	0.0003	XP_002317983	5e-63	predicted protein [Populus trichocarpa] predicted protein [Populus trichocarpa]
IP_PHBS013I18u	496.424	0.259302	0.0285	0.0003		NA
GO_dr001P0002O11_F_ab1	499.435	0.250853	0.0289	0.0003		NA
cn4781	500.273	0.261705	0.0289	0.0004	ABW05088	1e-12	ovate-like protein [Nicotiana tabacum]
DY395410_1	501.258	0.263165	0.0289	0.0004		NA
DC243289_1	502.281	0.260851	0.0291	0.0004		NA
GO_drpoolB-CL2636Contig1	509.648	0.256437	0.03	0.0004	ABI34321	6e-11	RNase H family protein [Solanum demissum]
DC244593_1	510.498	0.264431	0.0299	0.0004	CAO24098	6e-30	unnamed protein product [Vitis vinifera]
GO_dr004P0016J08_F_ab1	511.951	0.265379	0.03	0.0004		NA
DY396109_1	512.08	0.25025	0.0299	0.0004	CAO67423	3e-17	unnamed protein product [Vitis vinifera]
GO_dr001P0013P15_F_ab1	516.596	0.2353	0.0304	0.0004	XP_002315888	2e-97	predicted protein [Populus trichocarpa] predicted protein [Populus trichocarpa]
cn7956	523.096	0.264159	0.0313	0.0004	EEF46215	6e-30	conserved hypothetical protein [Ricinus communis]
GO_dr001P0004B21_F_ab1	525.086	0.270563	0.0316	0.0004		NA
GO_dr001P0010O05_F_ab1	526.82	0.252347	0.0321	0.0004	EEF28904	1e-67	ATRAD3, putative [Ricinus communis]
cn4421	526.915	0.263985	0.032	0.0004	EEF41751	3e-14	long-chain-fatty-acid CoA ligase, putative [Ricinus communis]
cn10056	531.854	0.269884	0.0326	0.0004	BAC98493	1e-76	AG-motif binding protein-3 [Nicotiana tabacum]
GO_drpoolB-CL4491Contig1	532.024	0.261623	0.0325	0.0004	XP_002313925	1e-84	predicted protein [Populus trichocarpa] predicted protein [Populus trichocarpa]
GO_dr004P0009O19_F_ab1	532.494	0.271547	0.0325	0.0004	EEF51225	3e-60	zinc finger protein, putative [Ricinus communis]
GO_dr001P0016G04_F_ab1	541.473	0.270966	0.0338	0.0004	XP_002308070	4e-52	predicted protein [Populus trichocarpa] predicted protein [Populus trichocarpa]
GO_drpoolB-CL4504Contig1	541.805	0.274507	0.0338	0.0004	XP_002305426	2e-54	predicted protein [Populus trichocarpa] predicted protein [Populus trichocarpa]
EB174526_1	545.537	0.261035	0.0342	0.0004	EEF41534	6e-42	DNA binding protein, putative [Ricinus communis]
DC242735_1	545.976	0.23483	0.0342	0.0004		NA
GO_dr004P0001D22_F_ab1	546.806	0.275368	0.0342	0.0004	CAN68393	3e-34	hypothetical protein [Vitis vinifera] unnamed protein product [Vitis vinifera]
cn4976	550.318	0.272487	0.0348	0.0005	EEF38638	4e-42	AMP dependent CoA ligase, putative [Ricinus communis]
cn4173	550.763	0.273381	0.0348	0.0005	NP_197901	8e-33	ethylene-responsive element-binding protein, putative [Arabidopsis thaliana] RecName: Full=Ethylene-responsive transcription factor ERF003 AT5g25190/F21J6_103 [Arabidopsis thaliana] AT5g25190/F21J6_103 [Arabidopsis thaliana]
cn7864	552.542	0.268918	0.0348	0.0005	AAF00054	5e-15	putative high-affinity nitrate transporter [Lycopersicon esculentum]
cn9904	552.597	0.275346	0.0347	0.0005	EEF35944	2e-48	conserved hypothetical protein [Ricinus communis]
GO_dr001P0015J14_F_ab1	553.581	0.243499	0.0348	0.0005		NA
GO_dr001P0004K16_F_ab1	554.364	0.271791	0.0348	0.0005		NA
GO_drpoolB-CL8118Contig1	554.601	0.272532	0.0347	0.0005	EEF38100	2e-23	glycosyltransferase, putative [Ricinus communis]
cn6495	555.222	0.275923	0.0347	0.0005	AAP45178	4e-42	Zinc knuckle family protein [Solanum bulbocastanum]
GO_dr004P0002A10_F_ab1	556.567	0.258498	0.0347	0.0005	XP_002332272	3e-61	predicted protein [Populus trichocarpa] predicted protein [Populus trichocarpa]
GO_drpoolB-CL9151Contig1	558.621	0.274748	0.0349	0.0005	ABJ51763	8e-51	nodulation signaling pathway 1-like protein [Nicotiana benthamiana]
GO_dr004P0009M15_F_ab1	559.697	0.274356	0.0349	0.0005		NA
GO_drpoolB-CL5341Contig1	561.686	0.27571	0.035	0.0005	XP_002302041	1e-47	predicted protein [Populus trichocarpa] predicted protein [Populus trichocarpa]
cn5404	562.429	0.274808	0.035	0.0005		NA
GO_dr004P0011G14_F_ab1	562.635	0.277863	0.0349	0.0005	XP_002307585	4e-39	predicted protein [Populus trichocarpa] predicted protein [Populus trichocarpa]
cn3063	563.105	0.264711	0.0349	0.0005	ABX82930	5e-11	transcription factor style2.1 [Solanum lycopersicum] transcription factor style2.1 [Solanum pennellii] transcription factor style2.1 [Solanum lycopersicum] transcription factor style2.1 [Solanum pennellii]
GO_dr004P0018M17_F_ab1	563.748	0.276763	0.0348	0.0005	EEF52749	5e-13	conserved hypothetical protein [Ricinus communis]
GO_drs31P0001L02_F_ab1	568.347	0.280371	0.0354	0.0005		NA
GO_drpoolB-CL9382Contig1	569.471	0.27353	0.0356	0.0005		NA
cn7449	570.41	0.272405	0.0356	0.0005		NA
cn2005	572.698	0.281532	0.0357	0.0005	XP_002306940	9e-13	predicted protein [Populus trichocarpa] predicted protein [Populus trichocarpa]
GO_dr001P0012J12_F_ab1	574.46	0.275748	0.0359	0.0005		NA
GO_drpoolB-CL5371Contig1	575.644	0.278211	0.036	0.0005		NA
GO_dr004P0024G05_F_ab1	576.964	0.281444	0.0361	0.0005	CAA63753	2e-77	cyclin A-like protein [Nicotiana tabacum]
GO_dr004P0012D02_F_ab1	577.176	0.282247	0.036	0.0005	CAA98178	6e-59	RAB11B [Lotus japonicus]
cn2884	578.968	0.281365	0.0363	0.0005	CAO68954	2e-67	unnamed protein product [Vitis vinifera]
GO_drpoolB-CL2382Contig1	581.091	0.283591	0.0366	0.0005	XP_002318465	1e-30	SAUR family protein [Populus trichocarpa] SAUR family protein [Populus trichocarpa]
SG_SGN-U211766	584.953	0.280363	0.0371	0.0005	EEF42197	3e-52	conserved hypothetical protein [Ricinus communis]
cn3781	586.718	0.283006	0.0373	0.0005		NA
SG_SGN-U210026	587.071	0.281595	0.0372	0.0005		NA
cn603	587.763	0.284414	0.0372	0.0005	CAA58594	2e-37	Petunia Shaggy kinase 4 [Petunia x hybrida]
IP_PHBS002H22u	590.359	0.282302	0.0375	0.0005		NA
GO_dr001P0011N17_F_ab1	593.636	0.282765	0.0379	0.0005	EEF27188	1e-82	Receptor protein kinase CLAVATA1 precursor, putative [Ricinus communis]
cn8004	596.449	0.285625	0.0385	0.0005	XP_002312476	1e-52	predicted protein [Populus trichocarpa] predicted protein [Populus trichocarpa]
cn8619	598.356	0.274394	0.0388	0.0006	CAD89798	3e-71	high affinity nitrate transporter protein [Nicotiana tabacum]
GO_dr004P0014A15_F_ab1	601.399	0.288326	0.0392	0.0006	EEF39938	2e-38	50S ribosomal protein L18, chloroplast precursor, putative [Ricinus communis]
cn3755	602.983	0.287637	0.0394	0.0006		NA
cn9960	603.037	0.285584	0.0393	0.0006		NA
GO_dr004P0001I24_F_ab1	603.489	0.288401	0.0392	0.0006	XP_002312167	1e-34	predicted protein [Populus trichocarpa] predicted protein [Populus trichocarpa]
GO_drpoolB-CL7419Contig1	604.66	0.288734	0.0395	0.0006	EEF36405	2e-25	DUF26 domain-containing protein 1 precursor, putative [Ricinus communis]
cn6796	606.494	0.287894	0.0398	0.0006		NA
GO_drpoolB-CL5447Contig1	606.958	0.289118	0.0398	0.0006		NA
cn10077	607.155	0.269986	0.0396	0.0006		NA
IP_PHBS013A24u	607.338	0.283664	0.0396	0.0006		NA
GO_drpoolB-CL8736Contig1	608.223	0.284633	0.0397	0.0006	CAO68346	2e-30	unnamed protein product [Vitis vinifera]
GO_dr004P0002G14_F_ab1	610.095	0.276106	0.04	0.0006	XP_002331674	3e-14	f-box family protein [Populus trichocarpa] f-box family protein [Populus trichocarpa]
GO_drpoolB-CL8467Contig1	610.844	0.288467	0.0401	0.0006	EEF29676	7e-52	Receptor protein kinase CLAVATA1 precursor, putative [Ricinus communis]
cn7138	610.951	0.285861	0.04	0.0006		NA
cn6190	620.748	0.290419	0.0418	0.0006		NA
cn233	621.6	0.271003	0.0418	0.0006		NA
cn329	622.746	0.291732	0.0419	0.0006	NP_195785	5e-52	macrophage migration inhibitory factor family protein / MIF family protein [Arabidopsis thaliana] light-inducible protein ATLS1 [Arabidopsis thaliana] light-inducible protein ATLS1 [Arabidopsis thaliana] light-inducible protein ATLS1 [Arabidopsis thaliana]
GO_dr004P0010H19_F_ab1	622.819	0.29085	0.0418	0.0006	EEF27188	6e-79	Receptor protein kinase CLAVATA1 precursor, putative [Ricinus communis]
GO_dr004P0006D20_F_ab1	622.868	0.293427	0.0417	0.0006	CAN75263	7e-40	hypothetical protein [Vitis vinifera]
GO_drpoolB-CL8229Contig1	623.474	0.29074	0.0418	0.0006	XP_002320846	5e-14	hypothetical protein POPTRDRAFT_572354 [Populus trichocarpa] unknown [Populus trichocarpa] hypothetical protein POPTRDRAFT_572354 [Populus trichocarpa]
cn3441	623.772	0.284665	0.0417	0.0006	EEF45511	1e-81	Flavonol synthase/flavanone 3-hydroxylase, putative [Ricinus communis]
IP_PHBS004H11u	624.426	0.29482	0.0417	0.0006		NA
GO_drs13P0012E07_R_ab1	626.071	0.285927	0.0419	0.0006		NA
cn4871	627.466	0.294985	0.0419	0.0006	EEF52058	1e-71	Endonuclease III, putative [Ricinus communis]
GO_dr001P0001F14_F_ab1	631.51	0.288517	0.0424	0.0006	EEF40166	2e-43	RING-H2 finger protein ATL1L, putative [Ricinus communis]
GO_dr001P0014H21_F_ab1	632.118	0.291036	0.0425	0.0006	EEF52169	3e-24	Flavonol synthase/flavanone 3-hydroxylase, putative [Ricinus communis]
GO_dr001P0015E07_F_ab1	632.191	0.289855	0.0423	0.0006		NA
cn6910	633.002	0.289813	0.0424	0.0007		NA
GO_dr001P0006C24_F_ab1	634.62	0.421017	0.0426	0.0007	XP_002330813	9e-43	predicted protein [Populus trichocarpa] predicted protein [Populus trichocarpa]
cn3199	635.033	0.289143	0.0426	0.0007	NP_001078516	2e-62	histone H3.2 [Arabidopsis thaliana]
IP_PHBS003I01u	635.521	0.284252	0.0425	0.0007	EEF48400	7e-14	biotin protein ligase, putative [Ricinus communis]
EB174863_1	639.58	0.295334	0.0431	0.0007		NA
GO_drpoolB-CL2401Contig1	640.345	0.291979	0.043	0.0007	XP_002310605	3e-23	cytochrome P450 [Populus trichocarpa] cytochrome P450 [Populus trichocarpa]
cn9959	641.768	0.297681	0.0431	0.0007		NA
cn7444	642.531	0.292809	0.0431	0.0007	AAM12781	1e-47	auxin-induced SAUR-like protein [Capsicum annuum]
cn9429	643.195	0.294855	0.0432	0.0007		NA
DC241807_1	644.04	0.262061	0.0432	0.0007		NA
GO_dr004P0017M20_F_ab1	645.98	0.292654	0.0436	0.0007		NA
GO_dr001P0006C07_F_ab1	646.015	0.299106	0.0435	0.0007	NP_187939	8e-25	DNAJ heat shock N-terminal domain-containing protein [Arabidopsis thaliana] DnaJ-like protein [Arabidopsis thaliana] DnaJ protein, putative [Arabidopsis thaliana] At3g13310 [Arabidopsis thaliana]
cn7685	648.207	0.298882	0.0436	0.0007		NA
cn1261	649.664	0.291843	0.0437	0.0007		NA
cn3156	652.422	0.287687	0.044	0.0007		NA
GO_drpoolB-CL3949Contig1	653.435	0.285592	0.0442	0.0007	CAO70970	1e-75	unnamed protein product [Vitis vinifera]
GO_drpoolB-CL4547Contig1	654.25	0.298829	0.0441	0.0007		NA
GO_dr004P0017J05_F_ab1	654.409	0.302728	0.044	0.0007	BAA88222	1e-51	myb-related transcription factor LBM2 [Nicotiana tabacum]
GO_drpoolB-CL3903Contig1	655.277	0.297124	0.044	0.0007		NA
GO_drpoolB-CL5108Contig1	655.446	0.296736	0.044	0.0007		NA
GO_drpoolB-CL2966Contig1	663.602	0.300652	0.0457	0.0007	XP_002306069	1e-15	predicted protein [Populus trichocarpa] predicted protein [Populus trichocarpa]
GO_drpoolB-CL7763Contig1	663.908	0.29785	0.0456	0.0007	CAO44852	2e-61	unnamed protein product [Vitis vinifera]
GO_dr001P0020D24_F_ab1	664.463	0.303205	0.0457	0.0007		NA
GO_dr004P0022L02_F_ab1	664.682	0.30096	0.0457	0.0007	CAN74915	2e-44	hypothetical protein [Vitis vinifera]
GO_dr001P0013K09_F_ab1	667.38	0.299195	0.046	0.0007		NA
GO_dr001P0003L14_F_ab1	667.389	0.303205	0.0458	0.0007	CAN64089	2e-37	hypothetical protein [Vitis vinifera]
IP_PHBS003J14u	669.443	0.302425	0.046	0.0008	AAR13298	6e-17	gag-pol polyprotein [Phaseolus vulgaris]
GO_drpoolB-CL3589Contig1	669.508	0.292355	0.046	0.0008		NA
cn8348	671.173	0.291299	0.0462	0.0008	CAA69387	4e-30	nitrate transporter [Nicotiana plumbaginifolia]
cn6324	673.8	0.300806	0.0466	0.0008	CAN67605	8e-32	hypothetical protein [Vitis vinifera]
GO_drs13P0001H09_F_ab1	674.866	0.305222	0.0468	0.0008	EEF52181	4e-51	protein binding protein, putative [Ricinus communis]
cn3050	676.283	0.300183	0.047	0.0008		NA
IP_PHBS002F19u	681.641	0.304497	0.048	0.0008		NA
GO_drpoolB-CL3982Contig1	682.143	0.308138	0.048	0.0008	EEF24866	3e-55	conserved hypothetical protein [Ricinus communis]
IP_PHBS002E08u	683.164	0.302865	0.0481	0.0008	XP_002305226	1e-62	predicted protein [Populus trichocarpa] predicted protein [Populus trichocarpa]
cn3314	686.829	0.303453	0.0486	0.0008	AAM50518	1e-143	nam-like protein 15 [Petunia x hybrida]

## Sheet: 5 d VS 0 h
	RP/Rsum	FC:(class2/class1)	pfp	P.value	Accession	E value	Annotation
cn6937	1	1111.11	0	0	AAG43549	1e-18	Avr9/Cf-9 rapidly elicited protein 111B [Nicotiana tabacum]
cn3540	2.7938	476.19	0	0		NA
cn4362	4.2151	227.273	0	0		NA
cn8710	5.3273	250	0	0	CAO61266	1e-119	unnamed protein product [Vitis vinifera]
DY395787_1	5.4466	263.158	0	0	CAO42265	1e-32	unnamed protein product [Vitis vinifera]
cn3852	8.3435	135.135	0	0	EEF32652	4e-29	heat shock protein binding protein, putative [Ricinus communis]
cn8223	8.5719	136.986	0	0	ABY40371	4e-53	MYB transcription factor [Solanum tuberosum]
cn4841	9.2292	128.205	0	0		NA
IP_PHBS012A02u	9.9974	129.87	0	0		NA
cn3851	12.9789	90.0901	0	0	XP_002310648	1e-26	predicted protein [Populus trichocarpa] predicted protein [Populus trichocarpa]
GO_drpoolB-CL4755Contig1	14.0278	83.3333	0	0		NA
cn5592	16.323	90.0901	0	0		NA
GI_TC1174	16.5415	79.3651	0	0	P22928	0	RecName: Full=Chalcone synthase J; AltName: Full=Naringenin-chalcone synthase J chalcone synthase [Petunia x hybrida]
GO_dr004P0012O14_F_ab1	16.8929	76.9231	0	0	CAN74373	4e-43	hypothetical protein [Vitis vinifera]
cn5933	18.1406	70.922	0	0	XP_002321351	5e-18	response regulator [Populus trichocarpa] response regulator [Populus trichocarpa]
GO_dr004P0002G09_F_ab1	18.7114	69.4444	0	0	AAK84008	7e-66	beta-amylase PCT-BMYI [Solanum tuberosum]
cn3807	19.6729	65.7895	0	0		NA
cn173	21.9887	63.6943	0	0	AAS92268	1e-45	early light inducible protein [Lycopersicon esculentum]
DW177210_1	22.6591	63.6943	0	0		NA
GO_drpoolB-CL9010Contig1	23.0394	62.5	0	0	CAN75496	5e-24	hypothetical protein [Vitis vinifera]
GO_drpoolB-CL3154Contig1	23.4883	59.5238	0	0	EEF28468	6e-20	NAC domain-containing protein, putative [Ricinus communis]
cn2621	23.7742	60.9756	0	0	CAN81809	1e-79	hypothetical protein [Vitis vinifera]
cn3242	26.8877	57.8035	0	0	AAX49392	9e-26	OLE-4 [Coffea canephora]
cn1208	28.2467	54.9451	0	0		NA
IP_PHBS006D12u	29.4021	68.0272	0	0	CAO24245	6e-53	unnamed protein product [Vitis vinifera]
GO_drs13P0024D10_R_ab1	30.2457	51.8135	0	0	XP_002307516	1e-57	predicted protein [Populus trichocarpa] predicted protein [Populus trichocarpa]
DC240834_1	30.6509	52.356	0	0		NA
cn7587	31.9739	52.356	0	0		NA
GO_dr001P0001F19_F_ab1	33.4676	46.9484	0	0		NA
cn4864	34.3789	49.0196	0	0	ABF57563	3e-46	OleIII [Camellia oleifera]
IP_PHBS005B09u	36.7454	45.4545	0	0		NA
IP_PHBS008J01u	37.9916	45.045	0	0		NA
cn4310	40.1716	42.735	0	0		NA
cn502	43.0881	41.3223	0	0	AAU12055	9e-35	jasmonic acid 2 [Solanum tuberosum]
GO_dr004P0008K10_F_ab1	45.5006	40.6504	0	0	CAO48656	2e-75	unnamed protein product [Vitis vinifera]
IP_PHBS011L07u	46.9812	39.5257	0	0		NA
GO_drpoolB-CL7896Contig1	47.1132	38.3142	0	0	XP_002326665	4e-28	predicted protein [Populus trichocarpa] predicted protein [Populus trichocarpa]
cn364	47.8986	39.2157	0	0		NA
GO_drs31P0006F09_R_ab1	47.9713	39.8406	0	0		NA
GO_drpoolB-CL941Contig1	49.8595	38.0228	0	0	CAN72162	2e-67	hypothetical protein [Vitis vinifera] unnamed protein product [Vitis vinifera]
cn10479	51.4428	36.2319	0	0	AAQ55183	1e-131	putative anthocyanin permease [Lycopersicon esculentum]
IP_PHBS005A24u	51.7116	36.4964	0	0		NA
GO_drpoolB-CL7817Contig1	51.8726	36.9004	0	0	EEC71603	2e-51	hypothetical protein OsI_04001 [Oryza sativa Indica Group]
GO_dr001P0019G03_F_ab1	52.1239	36.2319	0	0	EEF42271	2e-47	IAA-amino acid hydrolase ILR1 precursor, putative [Ricinus communis]
GO_drpoolB-CL5892Contig1	54.4054	34.4828	0	0		NA
cn6188	55.3324	33.8983	0	0	AAL09328	4e-55	steroleosin [Sesamum indicum] steroleosin [Sesamum indicum]
IP_PHBS011A14u	55.9069	34.1297	0	0		NA
cn2606	60.0793	33.7838	0	0	CAN81809	2e-80	hypothetical protein [Vitis vinifera]
cn1928	60.5975	30.8642	0	0		NA
GO_drpoolB-CL5941Contig1	61.4043	32.4675	0	0	CAH10765	1e-25	peripheral-type benzodiazepine receptor [Solanum tuberosum]
cn8407	63.3449	33.67	0	0	CAO40129	2e-23	unnamed protein product [Vitis vinifera]
cn4683	63.6116	31.1526	0	0		NA
GO_dr004P0004J04_F_ab1	64.2444	32.1543	0	0	CAB75430	4e-63	putative 16kDa membrane protein [Nicotiana tabacum]
GO_dr004P0006H14_F_ab1	64.4031	30.03	0	0	AAK25754	9e-43	putative chaperon P13.9 [Castanea sativa]
DY396166_1	64.893	31.348	0	0		NA
cn1051	67.3844	30.581	0	0		NA
GO_dr001P0017C18_F_ab1	68.8604	29.4118	0	0	CAO63868	2e-28	unnamed protein product [Vitis vinifera]
cn5467	68.8901	29.8507	0	0	XP_002303974	0	predicted protein [Populus trichocarpa] predicted protein [Populus trichocarpa]
cn4590	69.2757	30.03	0	0	EEF39330	1e-10	conserved hypothetical protein [Ricinus communis]
DC240125_1	69.5574	29.4118	0	0	CAO62485	8e-11	unnamed protein product [Vitis vinifera]
GO_dr001P0011M14_F_ab1	70.6873	29.4985	0	0		NA
DC242589_1	70.9667	28.49	0	0	XP_002308797	1e-61	predicted protein [Populus trichocarpa] predicted protein [Populus trichocarpa]
cn7152	74.0144	27.7778	0	0	CAO24327	5e-15	unnamed protein product [Vitis vinifera]
cn7377	76.415	27.7008	0.0003	0	CAO24296	5e-71	unnamed protein product [Vitis vinifera]
cn365	81.3302	26.1097	0.0005	0		NA
GO_drpoolB-CL8125Contig1	81.4323	26.6667	0.0005	0	CAN64446	2e-17	hypothetical protein [Vitis vinifera]
IP_PHBS003G07u	84.303	25.974	0.0004	0	CAO40959	2e-30	unnamed protein product [Vitis vinifera]
DC241780_1	85.9886	24.7525	0.0004	0		NA
GO_dr001P0008I09_F_ab1	86.8373	24.6305	0.0006	0	EEF30392	2e-27	cytochrome-c oxidase, putative [Ricinus communis]
cn5815	87.6789	24.4499	0.0006	0		NA
GO_drpoolB-CL8807Contig1	88.3124	24.5098	0.0006	0		NA
SG_SGN-U211518	88.4337	24.2131	0.0006	0		NA
cn816	89.5153	24.5098	0.0005	0	BAE07183	7e-58	putative serine decarboxylase [Beta vulgaris]
GO_dr001P0019O17_F_ab1	90.2823	24.2131	0.0005	0	EEF52626	5e-64	conserved hypothetical protein [Ricinus communis]
GO_dr004P0032I04_F_ab1	90.3342	23.753	0.0005	0	XP_002310795	2e-44	predicted protein [Populus trichocarpa] predicted protein [Populus trichocarpa]
GO_dr004P0015J23_F_ab1	90.3548	24.0964	0.0005	0	ABC94603	1e-23	UTP-glucose glucosyltransferase-like protein [Oryza sativa (indica cultivar-group)]
GO_drpoolB-CL3875Contig1	94.4298	22.9358	0.0009	0	XP_002314150	1e-82	predicted protein [Populus trichocarpa] predicted protein [Populus trichocarpa]
GO_dr001P0009H07_F_ab1	94.9045	23.2019	0.0009	0	EEF32969	3e-84	DNA binding protein, putative [Ricinus communis]
cn4987	95.1686	22.8833	0.0009	0	EEF32459	3e-20	gaba(A) receptor-associated protein, putative [Ricinus communis]
cn1560	95.6296	23.0415	0.0009	0		NA
cn2956	96.0553	23.0947	0.0009	0	Q07512	1e-145	RecName: Full=Flavonol synthase/flavanone 3-hydroxylase; Short=FLS flavonol synthase [Petunia x hybrida]
cn4309	96.4344	22.9358	0.0009	0	AAF04915	2e-86	jasmonic acid 2 [Lycopersicon esculentum]
GO_drs12P0020L05_F_ab1	97.181	23.1481	0.0008	0		NA
cn303	98.052	22.0264	0.001	0		NA
SG_SGN-U208890	98.6861	22.9885	0.0009	0	CAN67313	2e-61	hypothetical protein [Vitis vinifera] unnamed protein product [Vitis vinifera]
cn3357	99.3391	22.3714	0.0009	0	AAD02554	5e-85	PGPS/D12 [Petunia x hybrida]
GO_dr001P0014H24_F_ab1	100.157	21.645	0.0009	0	EEF52823	1e-12	Phosphoprotein ECPP44, putative [Ricinus communis]
DC241565_1	100.323	22.1729	0.0009	0		NA
GO_drs31P0009D01_F_ab1	101.13	22.1239	0.0009	0		NA
DY396073_1	101.775	22.5225	0.0009	0	AAM43804	9e-33	heat stress transcription factor HSFA9 [Helianthus annuus]
GO_drs21P0006B13_R_ab1	105.96	20.4499	0.0011	0		NA
GI_NP1240035	107.057	21.1864	0.0011	0	BAA21926	1e-86	ZPT2-9 [Petunia x hybrida]
cn5357	108.566	20.6186	0.0011	0	ABB89021	1e-18	CXE carboxylesterase [Actinidia deliciosa]
EB174895_1	109.083	20.79	0.0011	0	CAO43128	3e-14	unnamed protein product [Vitis vinifera]
GO_dr004P0024N19_F_ab1	109.43	20.8333	0.0011	0	EEF40021	1e-105	multicopper oxidase, putative [Ricinus communis]
GO_dr004P0029M08_F_ab1	111.661	20.4082	0.0011	0	AAQ88400	6e-65	CaCBF1B [Capsicum annuum] CBF1 [Capsicum annuum var. annuum]
GO_drpoolB-CL2238Contig1	112.43	20.6612	0.0011	0	CAO49688	1e-14	unnamed protein product [Vitis vinifera]
SG_SGN-U209434	113.337	19.6464	0.0011	0		NA
DY395690_1	114.356	20.0803	0.0012	0		NA
IP_PHBS003M23u	114.704	19.8413	0.0012	0		NA
GO_drs21P0006B13_F_ab1	115.002	19.7239	0.0013	0	AAD00240	1e-21	PK11-C5 [Nicotiana tabacum]
cn6877	118.837	19.4175	0.0015	0		NA
GO_drs13P0024D10_F_ab1	119.255	18.9753	0.0015	0	CAO15189	2e-95	unnamed protein product [Vitis vinifera]
GO_drpoolB-CL6090Contig1	119.797	18.9036	0.0014	0		NA
IP_PHBS012O17u	125.323	17.9856	0.0017	0		NA
GO_drpoolB-CL6576Contig1	125.503	18.9394	0.0017	0		NA
GO_drpoolB-CL6523Contig1	127.368	18.5529	0.0017	0		NA
cn2275	128.236	18.315	0.0017	0	CAO70089	6e-28	unnamed protein product [Vitis vinifera]
cn3431	129.122	18.1818	0.0017	0		NA
cn2863	129.244	17.3611	0.0016	0		NA
SG_SGN-U209844	129.944	18.1159	0.0016	0	AAX33299	1e-94	pyruvate decarboxylase 2 [Petunia x hybrida]
GO_dr001P0020E08_F_ab1	130.341	17.9856	0.0016	0		NA
GO_dr004P0010N23_F_ab1	131.493	17.9856	0.0017	0	CAO68841	3e-82	unnamed protein product [Vitis vinifera]
GO_drs13P0027I02_R_ab1	132.219	17.7305	0.0017	0		NA
cn7313	133.11	17.8253	0.0017	0		NA
IP_PHBS008B06u	133.244	17.6678	0.0017	0		NA
GI_TC432	134.791	17.2414	0.002	0	P08894	0	RecName: Full=Chalcone synthase A; AltName: Full=Naringenin-chalcone synthase A unnamed protein product [Petunia x hybrida]
GO_dr001P0019M16_F_ab1	134.824	17.8571	0.0019	0	EEF31286	3e-16	conserved hypothetical protein [Ricinus communis]
GO_dr004P0018C16_F_ab1	136.032	17.6367	0.0021	0	CAO21956	5e-16	unnamed protein product [Vitis vinifera]
cn7204	136.152	17.3913	0.0022	0		NA
GO_dr004P0029L19_F_ab1	137.391	17.2414	0.0022	0	CAO48323	5e-86	unnamed protein product [Vitis vinifera]
GO_dr004P0006I02_F_ab1	138.543	17.3611	0.0022	0		NA
GO_drs13P0003F14_R_ab1	139.137	17.3611	0.0022	0		NA
cn3665	139.202	16.835	0.0022	0		NA
cn172	139.601	16.9205	0.0022	0	AAS92268	7e-45	early light inducible protein [Lycopersicon esculentum]
cn1740	140.438	17.2117	0.0022	0	BAB16318	5e-34	chaperonin-60 alpha subunit [Avicennia marina]
cn5821	140.947	17.2712	0.0022	0		NA
GO_drs13P0002N06_F_ab1	143.373	16.9205	0.0024	0		NA
cn59	146.345	16.5837	0.0024	0	ABB60055	4e-84	11S globulin precursor isoform 4 [Sesamum indicum]
cn7518	146.484	16.4204	0.0024	0		NA
DC242867_1	147.954	16.6389	0.0024	0	EEF48284	7e-46	aldehyde dehydrogenase, putative [Ricinus communis]
GO_drpoolB-CL1612Contig1	148.442	15.949	0.0023	0	CAC12882	4e-16	O-linked GlcNAc transferase like [Nicotiana tabacum]
cn859	148.638	16.6945	0.0023	0	BAD13498	2e-20	dehydrin [Nicotiana tabacum]
cn8979	150.62	16.0514	0.0025	0	EEF44693	3e-49	Auxin-responsive protein IAA1, putative [Ricinus communis]
EB175076_1	151.067	16.1551	0.0024	0		NA
cn6218	151.509	15.949	0.0024	0	XP_002300901	1e-115	predicted protein [Populus trichocarpa] predicted protein [Populus trichocarpa]
GO_drpoolB-CL5501Contig1	152.282	15.6986	0.0026	0		NA
cn5593	159.363	15.361	0.0029	0	EEF41290	5e-20	conserved hypothetical protein [Ricinus communis]
IP_PHBS007M19u	160.788	15.3139	0.0032	0	XP_002330071	3e-22	cc-nbs resistance protein [Populus trichocarpa] cc-nbs resistance protein [Populus trichocarpa]
GO_dr001P0015E20_F_ab1	160.834	15.1515	0.0031	0	XP_002304522	1e-34	predicted protein [Populus trichocarpa] predicted protein [Populus trichocarpa]
DY395425_1	161.547	15.2439	0.0031	0	CAN80937	4e-64	hypothetical protein [Vitis vinifera]
GO_drs21P0008H12_F_ab1	162.326	15.2672	0.0032	0		NA
GO_dr004P0020D06_F_ab1	163.653	15.1745	0.0033	0	CAO64073	6e-72	unnamed protein product [Vitis vinifera]
SG_SGN-U209986	167.14	14.5349	0.0035	0	EEF44681	1e-28	conserved hypothetical protein [Ricinus communis]
GO_drs21P0002D06_F_ab1	167.706	14.4928	0.0035	0	XP_002308957	2e-89	predicted protein [Populus trichocarpa] predicted protein [Populus trichocarpa]
DC244555_1	169.007	14.8148	0.0035	0	BAF98214	1e-102	CM0216.300.nc [Lotus japonicus]
GO_dr004P0004B21_F_ab1	169.084	14.3885	0.0035	0		NA
GO_drpoolB-CL2911Contig1	171.165	14.3266	0.0036	0		NA
GO_drpoolB-CL8606Contig1	171.661	14.3885	0.0036	0	CAO45431	1e-94	unnamed protein product [Vitis vinifera]
cn3341	171.929	14.5349	0.0036	0	BAA21925	1e-91	ZPT2-8 [Petunia x hybrida]
cn2631	172.307	14.4928	0.0036	0	XP_002300901	2e-65	predicted protein [Populus trichocarpa] predicted protein [Populus trichocarpa]
GO_drs31P0009D01_R_ab1	173.027	14.3266	0.0037	0	CAO62622	7e-34	unnamed protein product [Vitis vinifera]
cn10389	174.183	14.3062	0.0037	0	Q9LW96	9e-22	RecName: Full=Inositol-3-phosphate synthase; AltName: Full=Myo-inositol-1-phosphate synthase; Short=MI-1-P synthase; Short=IPS myo-inositol 1-phosphate synthase [Nicotiana tabacum]
GO_dr004P0018K03_F_ab1	176.638	14.2248	0.0038	0	XP_002317071	3e-46	predicted protein [Populus trichocarpa] predicted protein [Populus trichocarpa]
cn1017	176.785	14.4509	0.0037	0		NA
cn6675	177.176	14.0252	0.0037	0	AAU03363	2e-13	wound/stress protein [Lycopersicon esculentum]
IP_PHBS008J09u	178.49	14.0252	0.0037	0		NA
cn6169	178.623	13.9665	0.0037	0	AAY84145	4e-23	late embryogenesis abundant protein [Catharanthus roseus]
cn10	179.038	14.0647	0.0036	0		NA
cn8872	179.068	13.7552	0.0036	0	ACG27394	3e-47	HVA22-like protein e [Zea mays] HVA22-like protein e [Zea mays]
DC244161_1	179.111	14.4509	0.0036	0	XP_002308798	2e-63	predicted protein [Populus trichocarpa] predicted protein [Populus trichocarpa]
GO_dr004P0016F13_F_ab1	180.03	13.8889	0.0036	0	ACJ85401	5e-37	unknown [Medicago truncatula]
cn6876	183.03	13.6986	0.0037	0		NA
GO_drpoolB-CL9675Contig1	183.999	13.8122	0.0037	0	AAF06792	7e-66	sucrose-6-phosphate synthase A [Nicotiana tabacum]
GO_drpoolB-CL2712Contig1	185.293	13.4409	0.0037	0	AAL29212	8e-62	putative acyl-CoA synthetase [Capsicum annuum]
cn9040	192.715	13.0548	0.004	0	CAO42212	2e-37	unnamed protein product [Vitis vinifera]
GO_dr004P0018A14_F_ab1	193.218	13.1062	0.0041	0		NA
cn9717	194.217	12.987	0.0042	0	AAT01417	2e-44	ubiquitin-conjugating enzyme family protein [Tamarix androssowii]
GO_drs21P0010G05_R_ab1	194.384	13.0548	0.0042	0		NA
GO_dr004P0007B22_F_ab1	194.389	13.0039	0.0042	0	EEF41083	5e-84	IAA-amino acid hydrolase ILR1 precursor, putative [Ricinus communis]
cn4719	194.75	13.1062	0.0043	0		NA
DY395442_1	194.933	12.9702	0.0042	0	XP_002312121	1e-37	predicted protein [Populus trichocarpa] predicted protein [Populus trichocarpa]
GO_drs21P0009P06_F_ab1	195.541	12.987	0.0042	0	EEF37806	2e-38	transcription factor, putative [Ricinus communis]
cn8802	197.106	12.9199	0.0043	0	BAF47117	4e-22	MtN19 like protein [Nicotiana tabacum]
GO_drs21P0009P06_R_ab1	199.503	12.8205	0.0045	0	XP_002321208	4e-26	predicted protein [Populus trichocarpa] predicted protein [Populus trichocarpa]
cn2647	200.61	13.2275	0.0045	0		NA
SG_SGN-U209410	206.614	12.5156	0.0048	0		NA
GO_dr004P0004M15_F_ab1	206.757	12.5945	0.0048	0	CAO63766	9e-21	unnamed protein product [Vitis vinifera]
cn3342	207.553	12.4688	0.0047	0	BAA21924	7e-68	ZPT2-7 [Petunia x hybrida]
cn6981	212.309	12.0482	0.0049	0		NA
cn8302	213.59	12.1212	0.0049	0		NA
IP_PHBS010K19u	215.62	12.0482	0.0049	0	XP_002309004	1e-19	predicted protein [Populus trichocarpa] predicted protein [Populus trichocarpa]
IP_PHBS002K19u	216.869	12.0048	0.0051	0		NA
GO_drpoolB-CL8466Contig1	217.269	11.919	0.0051	0	AAF66638	3e-55	SNF4 [Lycopersicon esculentum] SNF4 [Lycopersicon esculentum]
GO_drpoolB-CL4772Contig1	219.81	12.2549	0.0052	0		NA
cn7784	219.853	11.8343	0.0052	0		NA
cn5068	222.61	11.7371	0.0055	0		NA
GO_dr004P0010P04_F_ab1	223.287	12.3153	0.0055	0	EEF36445	3e-28	Flavonol 4'-sulfotransferase, putative [Ricinus communis]
cn6786	225.726	11.6279	0.0056	0	ABM66381	2e-21	pollen coat-like protein [Camellia sinensis]
cn320	226.568	11.534	0.0056	0	XP_002299428	4e-22	predicted protein [Populus trichocarpa] predicted protein [Populus trichocarpa]
cn6043	227.208	11.6144	0.0056	0	CAO69024	4e-13	unnamed protein product [Vitis vinifera]
GO_dr004P0015D02_F_ab1	228.595	11.4548	0.0056	0		NA
cn1022	232.709	11.3122	0.0058	0	CAA50376	0	anthocyanin 3 glucoside: rhamnosyltransferase [Petunia x hybrida] anthocyanin: rhamnosyltransferase [Petunia x hybrida]
GO_dr001P0003G06_F_ab1	232.879	11.2486	0.0058	0	ABA81879	5e-73	unknown [Solanum tuberosum]
IP_PHBS006D06u	234.218	11.2867	0.0057	0		NA
cn460	234.76	11.1607	0.0057	0	BAG16531	5e-17	putative zinc finger family protein [Capsicum chinense]
cn456	236.099	11.1111	0.0058	0		NA
IP_PHBS009E23u	236.405	11.1732	0.0058	0		NA
cn3428	237.687	11.1235	0.0057	0	XP_002321584	6e-42	predicted protein [Populus trichocarpa] predicted protein [Populus trichocarpa]
GO_drpoolB-CL3423Contig1	237.741	11.0865	0.0058	0	AAL09398	7e-17	non-cell-autonomous protein pathway2; plasmodesmal receptor [Nicotiana tabacum]
cn8102	238.608	11.0988	0.0057	0		NA
SG_SGN-U210340	240.963	10.8578	0.0058	0	EEF51750	3e-76	palmitoyl-acyl carrier protein thioesterase [Ricinus communis]
GO_drpoolB-CL8239Contig1	241.978	10.9649	0.0058	0	CAO14724	1e-119	unnamed protein product [Vitis vinifera]
SG_SGN-U211639	246.056	10.6952	0.0059	0		NA
cn6807	246.266	10.8696	0.006	0		NA
IP_PHBS012J22u	248.353	10.989	0.006	0	AAK84008	6e-28	beta-amylase PCT-BMYI [Solanum tuberosum]
cn302	250.382	10.7181	0.0061	0.0001	XP_002325926	3e-75	chalcone isomerase-like protein [Populus trichocarpa] unknown [Populus trichocarpa] chalcone isomerase-like protein [Populus trichocarpa]
GO_drpoolB-CL911Contig1	255.076	10.5485	0.0062	0.0001		NA
cn3688	256.911	10.5485	0.0063	0.0001	Q9ARF9	5e-15	RecName: Full=4-hydroxyphenylpyruvate dioxygenase; AltName: Full=4-hydroxyphenylpyruvic acid oxidase; Short=HPPDase; Short=4HPPD; Short=HPD 4-hydroxyphenylpyruvate dioxygenase [Solenostemon scutellarioides]
cn1823	258.067	10.3627	0.0064	0.0001	XP_002330242	2e-43	predicted protein [Populus trichocarpa] predicted protein [Populus trichocarpa]
GO_dr004P0004H09_F_ab1	258.435	10.3306	0.0064	0.0001		NA
GO_dr004P0001B13_F_ab1	259.001	10.3627	0.0065	0.0001	CAO47803	8e-58	unnamed protein product [Vitis vinifera]
cn6322	259.3	10.4384	0.0065	0.0001	AAA61967	5e-23	unknown
GO_drs21P0010K23_R_ab1	259.678	11.0375	0.0065	0.0001		NA
cn1144	259.772	10.352	0.0065	0.0001		NA
IP_PHBS012P12u	262.925	10.2145	0.0067	0.0001		NA
cn1016	263.376	10.2564	0.0066	0.0001	ABO21072	1e-127	anthocyanin 2 [Petunia integrifolia]
SG_SGN-U211989	267.417	10.2145	0.007	0.0001	CAO22835	3e-16	unnamed protein product [Vitis vinifera]
SG_SGN-U212334	270.157	10.0806	0.0072	0.0001	EEF39633	2e-39	Paramyosin, putative [Ricinus communis]
GO_drpoolB-CL1888Contig1	270.633	10.0705	0.0072	0.0001	EEF42893	1e-59	conserved hypothetical protein [Ricinus communis]
cn3993	271.733	9.95025	0.0073	0.0001		NA
cn716	271.986	10.1317	0.0073	0.0001	Q03489	1e-126	RecName: Full=Agamous-like MADS-box protein AGL9 homolog; AltName: Full=Floral homeotic protein FBP2; AltName: Full=Floral-binding protein 2 transcription factor
GO_drpoolB-CL5861Contig1	273.666	9.90099	0.0073	0.0001		NA
GO_dr001P0012O14_F_ab1	274.846	9.79432	0.0073	0.0001	EEF41130	3e-42	heat-shock protein, putative [Ricinus communis]
cn8299	276.041	9.81354	0.0074	0.0001	ABQ44212	1e-178	galactinol synthase [Capsicum annuum]
cn3346	276.209	9.92063	0.0073	0.0001	BAA21921	3e-77	ZPT2-12 [Petunia x hybrida]
GO_drpoolB-CL7060Contig1	276.981	9.98004	0.0074	0.0001	CAO45575	5e-32	unnamed protein product [Vitis vinifera]
cn1014	278.758	9.71817	0.0076	0.0001	AAL29212	7e-32	putative acyl-CoA synthetase [Capsicum annuum]
cn7696	278.966	9.69932	0.0076	0.0001		NA
GO_drpoolB-CL6743Contig1	279.012	9.76562	0.0075	0.0001	EEF45191	1e-104	conserved hypothetical protein [Ricinus communis]
IP_PHBS007O21u	280.243	9.78474	0.0075	0.0001		NA
cn2958	280.544	9.78474	0.0075	0.0001	Q07512	0	RecName: Full=Flavonol synthase/flavanone 3-hydroxylase; Short=FLS flavonol synthase [Petunia x hybrida]
cn4194	280.576	9.79432	0.0075	0.0001		NA
cn3936	281.35	9.66184	0.0075	0.0001		NA
DC241749_1	282.672	9.66184	0.0074	0.0001	XP_002318984	1e-27	predicted protein [Populus trichocarpa] predicted protein [Populus trichocarpa]
GO_dr004P0011L08_F_ab1	282.69	9.66184	0.0074	0.0001	CAO48372	7e-45	unnamed protein product [Vitis vinifera]
GO_drpoolB-CL5412Contig1	285.002	9.5511	0.0076	0.0001	EEF31314	6e-12	conserved hypothetical protein [Ricinus communis]
cn1658	285.471	9.57854	0.0076	0.0001		NA
cn4235	286.13	9.53289	0.0076	0.0001		NA
cn3767	286.391	9.47867	0.0075	0.0001		NA
cn4677	286.413	9.5057	0.0075	0.0001		NA
cn6260	287.421	9.54198	0.0076	0.0001	CAO47983	4e-99	unnamed protein product [Vitis vinifera]
cn5035	290.058	9.49668	0.0077	0.0001		NA
cn8741	290.699	9.49668	0.0077	0.0001	NP_001055487	3e-50	Os05g0401200 [Oryza sativa (japonica cultivar-group)] Os05g0401200 [Oryza sativa (japonica cultivar-group)] hypothetical protein OsI_19899 [Oryza sativa Indica Group] hypothetical protein OsJ_18481 [Oryza sativa Japonica Group]
GO_drpoolB-CL7848Contig1	293.799	9.28505	0.0078	0.0001	CAO48323	1e-51	unnamed protein product [Vitis vinifera]
cn3928	294.515	9.27644	0.0078	0.0001	CAO22412	4e-60	unnamed protein product [Vitis vinifera]
cn80	296.243	10.7875	0.0079	0.0001	AAS46018	1e-114	MADS-box protein GLO1 [Petunia x hybrida]
cn7700	296.397	9.4518	0.0078	0.0001	EEF47812	1e-28	dimethylaniline monooxygenase, putative [Ricinus communis]
cn7372	298.758	9.19118	0.0079	0.0001	EEF48973	2e-46	protein phosphatase 2c, putative [Ricinus communis]
cn9480	299.977	9.18274	0.0079	0.0001	AAD28507	4e-12	remorin 2 [Lycopersicon esculentum]
cn8214	300.247	9.14913	0.0078	0.0001	AAU12055	4e-49	jasmonic acid 2 [Solanum tuberosum]
cn4806	302.94	9.08265	0.0079	0.0001	XP_002326731	1e-47	predicted protein [Populus trichocarpa] predicted protein [Populus trichocarpa]
IP_PHBS003L18u	306.085	9.05797	0.0082	0.0001		NA
GO_dr001P0009I07_F_ab1	307.729	9.24214	0.0083	0.0001		NA
cn10513	308.62	8.97666	0.0084	0.0001	EEF41130	3e-17	heat-shock protein, putative [Ricinus communis]
GO_drpoolB-CL2723Contig1	309.44	9.31099	0.0084	0.0001		NA
cn7046	310	8.92061	0.0084	0.0001	AAK84008	6e-85	beta-amylase PCT-BMYI [Solanum tuberosum]
cn8681	310.963	8.83392	0.0085	0.0001	EEC67208	1e-16	hypothetical protein OsI_34094 [Oryza sativa Indica Group]
cn5911	312.411	8.81057	0.0085	0.0001	ABB29953	9e-41	unknown [Solanum tuberosum]
GO_drpoolB-CL3038Contig1	313.061	8.79507	0.0085	0.0001	CAO21573	5e-31	unnamed protein product [Vitis vinifera]
GO_dr001P0018D21_F_ab1	315.94	10.0301	0.0087	0.0001	CAO49208	2e-58	unnamed protein product [Vitis vinifera]
GO_drpoolB-CL7437Contig1	320.105	8.74126	0.0091	0.0001		NA
GO_drs13P0004G11_F_ab1	321.089	8.73362	0.0092	0.0001		NA
DY395836_1	322.547	8.74891	0.0093	0.0001	CAN70139	2e-13	hypothetical protein [Vitis vinifera]
EB174484_1	322.724	10.0705	0.0092	0.0001		NA
SG_SGN-U210139	322.948	8.7184	0.0092	0.0001	XP_002311464	6e-11	predicted protein [Populus trichocarpa] predicted protein [Populus trichocarpa]
DY395926_1	323.848	8.69565	0.0093	0.0001	CAO24057	5e-19	unnamed protein product [Vitis vinifera]
cn5750	324.499	8.59107	0.0093	0.0001	EEF52310	2e-76	conserved hypothetical protein [Ricinus communis]
GO_drs12P0010J17_R_ab1	324.94	8.60585	0.0092	0.0001	EEF43311	2e-89	multidrug resistance pump, putative [Ricinus communis]
GO_dr004P0011M13_F_ab1	325.931	8.77193	0.0093	0.0001	EEF38017	5e-31	serine/threonine protein kinase, putative [Ricinus communis]
cn8265	327.583	8.53971	0.0094	0.0001	XP_002306876	2e-21	predicted protein [Populus trichocarpa] predicted protein [Populus trichocarpa]
GO_drpoolB-CL7456Contig1	327.597	8.73362	0.0093	0.0001	CAO40462	2e-97	unnamed protein product [Vitis vinifera]
cn8668	330.096	8.56164	0.0094	0.0001		NA
cn6481	330.421	8.45309	0.0094	0.0001		NA
GO_drs31P0002J20_F_ab1	331.203	8.62069	0.0094	0.0001		NA
GO_drs13P0014A18_R_ab1	331.5	8.49618	0.0094	0.0001		NA
cn8071	333.25	8.51064	0.0095	0.0001		NA
GO_drpoolB-CL4116Contig1	336.206	8.45309	0.0097	0.0001	CAO68256	2e-14	unnamed protein product [Vitis vinifera]
cn7488	336.483	8.41751	0.0096	0.0001		NA
IP_PHBS013K01u	337.911	8.38926	0.0097	0.0001		NA
cn10000	338.24	8.77963	0.0097	0.0001	ACA61781	0	DOUBLE TOP [Petunia x hybrida]
cn1765	338.771	8.51789	0.0096	0.0001	AAC14577	3e-58	class II small heat shock protein Le-HSP17.6 [Lycopersicon esculentum]
cn6312	341.584	8.41043	0.0097	0.0001		NA
cn4018	342.002	8.33333	0.0097	0.0001	CAO68953	5e-55	unnamed protein product [Vitis vinifera]
GO_drpoolB-CL7447Contig1	342.707	8.31947	0.0097	0.0001	ABK96797	3e-22	NAC domain protein NAC2 [Solanum tuberosum]
cn10025	342.712	8.35422	0.0097	0.0001	XP_002299428	1e-67	predicted protein [Populus trichocarpa] predicted protein [Populus trichocarpa]
GO_drpoolB-CL7885Contig1	343.074	8.20345	0.0097	0.0001		NA
GO_drs21P0010G17_F_ab1	344.976	8.25083	0.0098	0.0001		NA
IP_PHBS004A14u	346.94	8.38926	0.0099	0.0001	BAA32547	1e-40	mitochondrial small heat shock protein [Solanum lycopersicum]
cn6416	348.012	8.16327	0.0098	0.0001	EEF31589	8e-23	lipid binding protein, putative [Ricinus communis]
cn6608	351.079	8.02568	0.0102	0.0001	AAL16668	3e-17	suppressor of K+ transport growth defect-like protein [Musa acuminata]
GO_dr001P0005G10_F_ab1	352.582	8.15661	0.0103	0.0001	AAS86762	2e-95	protein phosphatase 2C [Lycopersicon esculentum]
cn6167	353.328	8.01925	0.0103	0.0001	ABY19383	2e-64	putative chlorophyllase [Nicotiana tabacum]
cn9171	354.885	8.03859	0.0104	0.0001	CAO70893	2e-17	unnamed protein product [Vitis vinifera]
cn4752	355.18	7.91766	0.0103	0.0001		NA
cn7361	355.27	8.01925	0.0103	0.0001		NA
cn7087	355.797	8.04505	0.0104	0.0001		NA
cn3181	361.055	8.05802	0.0107	0.0001	BAA95794	1e-74	DC1.2 homologue [Nicotiana tabacum]
GO_drpoolB-CL5457Contig1	363.381	7.98085	0.0109	0.0001		NA
GO_drpoolB-CL9189Contig1	363.632	7.83699	0.0109	0.0001		NA
cn8323	363.635	7.84314	0.0108	0.0001	XP_002320123	1e-63	predicted protein [Populus trichocarpa] predicted protein [Populus trichocarpa]
cn7567	364.411	7.89889	0.0109	0.0001		NA
GO_drpoolB-CL5293Contig1	364.629	8.40336	0.0109	0.0001		NA
cn10015	364.943	7.93651	0.0109	0.0001	CAO48592	4e-26	unnamed protein product [Vitis vinifera]
DY395998_1	365.515	8.03859	0.0111	0.0001		NA
cn2806	366.2	7.86164	0.011	0.0001	ACB56926	7e-53	glycosyltransferase UGT90A7 [Hieracium pilosella]
cn6398	367.127	7.81861	0.011	0.0001	ABI84105	1e-114	Rho guanine dissociation inhibitor [Petunia inflata]
GO_drs21P0002N12_R_ab1	368.077	7.87402	0.0111	0.0001	CAO48723	7e-49	unnamed protein product [Vitis vinifera]
cn10388	369.127	7.79423	0.0111	0.0001	AAK21969	2e-26	myo-inositol 1-phosphate synthase [Avicennia marina]
GO_drpoolB-CL2361Contig1	373.702	7.77605	0.0117	0.0001		NA
GO_drpoolB-CL9130Contig1	374.135	7.75194	0.0117	0.0001	XP_002320889	8e-48	predicted protein [Populus trichocarpa] predicted protein [Populus trichocarpa]
GO_dr001P0009B17_F_ab1	376.087	8.1367	0.0119	0.0001	XP_002327822	5e-35	predicted protein [Populus trichocarpa] predicted protein [Populus trichocarpa]
GO_drpoolB-CL8626Contig1	376.782	7.6746	0.0119	0.0002	CAO22919	2e-81	unnamed protein product [Vitis vinifera]
cn6565	380.271	7.61615	0.0121	0.0002		NA
IP_PHBS005M07u	380.326	7.57576	0.0121	0.0002	CAO70875	4e-47	unnamed protein product [Vitis vinifera]
cn2861	381.513	7.62195	0.0122	0.0002	EEF34610	3e-82	phosphoglucomutase, putative [Ricinus communis]
GO_dr004P0018B14_F_ab1	382.072	7.75795	0.0121	0.0002	EEF31549	7e-38	conserved hypothetical protein [Ricinus communis]
GO_dr004P0016L08_F_ab1	383.005	7.5815	0.0122	0.0002	CAO21522	8e-43	unnamed protein product [Vitis vinifera]
GO_dr004P0024B06_F_ab1	384.722	7.54148	0.0123	0.0002	CAO49009	1e-80	unnamed protein product [Vitis vinifera]
EB175099_1	384.951	7.84929	0.0123	0.0002	CAJ43712	2e-37	caffeoyl-CoA O-methyltransferase [Plantago major]
GO_dr004P0019K13_F_ab1	386.42	7.50751	0.0124	0.0002	CAO61445	2e-65	unnamed protein product [Vitis vinifera]
GO_drs21P0010B06_F_ab1	386.463	7.53012	0.0123	0.0002		NA
GO_drpoolB-CL9680Contig1	386.562	7.63359	0.0123	0.0002	CAB10168	2e-21	nine-cis-epoxycarotenoid dioxygenase [Solanum lycopersicum] 9-cis-epoxycarotenoid dioxygenase [Solanum lycopersicum]
EB174862_1	386.845	7.55287	0.0123	0.0002		NA
DC242974_1	388.086	7.5815	0.0126	0.0002	EEF46446	1e-87	conserved hypothetical protein [Ricinus communis]
SG_SGN-U210665	389.558	7.40192	0.0126	0.0002		NA
GO_drpoolB-CL4362Contig1	391.591	7.39098	0.0127	0.0002	CAO70072	7e-56	unnamed protein product [Vitis vinifera]
cn4158	391.729	7.34214	0.0126	0.0002	XP_002316844	4e-64	predicted protein [Populus trichocarpa] predicted protein [Populus trichocarpa]
cn4586	392.423	7.4184	0.0126	0.0002		NA
GO_drpoolB-CL4626Contig1	392.68	7.46826	0.0126	0.0002		NA
GO_dr001P0002H13_F_ab1	393.155	7.42942	0.0126	0.0002		NA
DY395332_1	393.647	7.32601	0.0126	0.0002		NA
cn6583	394.818	7.35835	0.0126	0.0002	CAO62511	3e-72	unnamed protein product [Vitis vinifera]
IP_PHBS006O20u	400.621	7.57576	0.0133	0.0002		NA
GO_drpoolB-CL4200Contig1	401.766	7.44602	0.0134	0.0002	AAW28573	1e-83	NAC-domain containing protein 29 , putative [Solanum demissum]
cn9599	405.295	7.1736	0.0138	0.0002	CAN64101	5e-71	hypothetical protein [Vitis vinifera] unnamed protein product [Vitis vinifera]
EB174886_1	407.192	7.77001	0.0139	0.0002		NA
IP_PHBS012A01u	411.423	7.08215	0.0141	0.0002		NA
cn8154	412.071	7.10227	0.0142	0.0002	AAS79604	5e-23	putative pentatricopeptide repeat-containing protein [Ipomoea trifida] hypothetical protein [Ipomoea trifida]
IP_PHBS002L10u	412.59	7.13776	0.0142	0.0002		NA
cn6869	416.212	7.19942	0.0145	0.0002		NA
cn3772	416.365	7.08717	0.0145	0.0002	XP_002315595	1e-15	predicted protein [Populus trichocarpa] predicted protein [Populus trichocarpa]
cn4186	418.238	7.19942	0.0147	0.0002	EEF32763	1e-55	hydrolase, hydrolyzing O-glycosyl compounds, putative [Ricinus communis]
IP_PHBS003O03u	418.755	7.17875	0.0147	0.0002		NA
GO_drpoolB-CL4833Contig1	420.867	7.08717	0.0148	0.0002		NA
DC244324_1	421.434	7.26744	0.0148	0.0002		NA
DY395881_1	423.358	7.20461	0.0149	0.0002		NA
GO_drpoolB-CL5870Contig1	427.113	7.10732	0.0151	0.0002	CAO71198	3e-29	unnamed protein product [Vitis vinifera]
GO_dr004P0006F16_F_ab1	428.091	6.84463	0.0151	0.0002	EEF28096	8e-61	conserved hypothetical protein [Ricinus communis]
cn7636	429.107	6.84932	0.0151	0.0002		NA
EB175059_1	430.282	6.8306	0.0154	0.0002	BAG71127	4e-26	glucosyltransferase [Phytolacca americana] glucosyltransferase [Phytolacca americana]
DC243140_1	431.251	6.83995	0.0155	0.0002		NA
GO_drpoolB-CL8380Contig1	432.393	6.86813	0.0154	0.0002	ABB02386	3e-89	temperature-induced lipocalin' [Solanum tuberosum]
GO_drs21P0002K24_R_ab1	433.275	7.1736	0.0155	0.0002	CAO49671	4e-19	unnamed protein product [Vitis vinifera]
IP_PHBS004E13u	437.514	6.81199	0.0158	0.0002	XP_002329981	2e-15	predicted protein [Populus trichocarpa] predicted protein [Populus trichocarpa]
SG_SGN-U211583	441.598	6.7659	0.0162	0.0002	CAD30341	7e-58	tyrosine aminotransferase [Solenostemon scutellarioides]
SG_SGN-U211364	444.945	6.72495	0.0165	0.0002	AAD02552	3e-19	PGPS/D10 [Petunia x hybrida]
GO_drs12P0010J17_F_ab1	447.004	6.81199	0.0166	0.0002	EEF43311	4e-20	multidrug resistance pump, putative [Ricinus communis]
IP_PHBS008M14u	447.019	6.68449	0.0166	0.0002		NA
GO_drpoolB-CL2866Contig1	447.82	6.9541	0.0167	0.0002	EEF30706	8e-26	Tyramine N-feruloyltransferase 4/11, putative [Ricinus communis]
DC244606_1	448.461	6.64452	0.0167	0.0002	XP_002320004	1e-21	predicted protein [Populus trichocarpa] predicted protein [Populus trichocarpa]
cn8030	451.362	6.72495	0.017	0.0002	CAO70592	2e-11	unnamed protein product [Vitis vinifera]
EB174855_1	453	7.18391	0.0171	0.0003		NA
cn4529	453.892	6.68449	0.0171	0.0003	XP_002303864	6e-13	predicted protein [Populus trichocarpa] predicted protein [Populus trichocarpa]
EB174615_1	455.552	6.68896	0.0172	0.0003		NA
DY395751_1	455.578	6.68896	0.0172	0.0003	EEF50928	1e-13	Polcalcin Jun o, putative [Ricinus communis]
EB174713_1	455.604	6.7659	0.0171	0.0003		NA
cn5684	456.79	6.6313	0.0171	0.0003	BAG16479	1e-67	glutamate decarboxylase isoform1 [Solanum lycopersicum]
cn1479	458.061	6.58328	0.0172	0.0003		NA
SG_SGN-U208310	458.195	6.59196	0.0172	0.0003	CAN76722	3e-37	hypothetical protein [Vitis vinifera]
GO_drpoolB-CL8372Contig1	459.22	6.66223	0.0172	0.0003	CAO24108	1e-95	unnamed protein product [Vitis vinifera]
GO_drpoolB-CL4762Contig1	459.226	6.59631	0.0172	0.0003	Q6DW74	4e-30	RecName: Full=Digalactosyldiacylglycerol synthase 1, chloroplastic; Flags: Precursor digalactosyldiacylglycerol synthase 1 [Lotus corniculatus var. japonicus]
GO_dr001P0020O19_F_ab1	460.856	7.26216	0.0172	0.0003	XP_002324890	1e-41	predicted protein [Populus trichocarpa] predicted protein [Populus trichocarpa]
cn9490	460.968	6.53168	0.0172	0.0003		NA
GO_drpoolB-CL4716Contig1	461.179	6.59196	0.0172	0.0003	EEF37704	1e-20	NADH dehydrogenase, putative [Ricinus communis]
GO_dr004P0029K03_F_ab1	461.461	6.9979	0.0172	0.0003	CAO24083	2e-61	unnamed protein product [Vitis vinifera]
GO_drpoolB-CL2532Contig1	462.656	6.53595	0.0172	0.0003	XP_002317993	6e-52	predicted protein [Populus trichocarpa] predicted protein [Populus trichocarpa]
GO_drpoolB-CL9012Contig1	463.985	6.55308	0.0173	0.0003		NA
GO_drpoolB-CL6306Contig1	465.149	6.6313	0.0174	0.0003	AAU81956	8e-33	ERF transcription factor 5 [Nicotiana tabacum]
cn9245	466.596	6.48088	0.0175	0.0003	AAD53078	3e-68	water stress-induced ER5 protein [Capsicum annuum]
cn3639	466.798	6.45578	0.0175	0.0003		NA
cn3663	469.216	6.45161	0.0176	0.0003		NA
GO_drpoolB-CL7324Contig1	470.02	6.41437	0.0177	0.0003	AAG48162	1e-28	phospholipase D [Lycopersicon esculentum]
cn9414	473.881	6.38162	0.0183	0.0003	ABE98329	3e-75	SRC2-like protein [Nicotiana benthamiana]
cn4960	477.201	6.75676	0.0186	0.0003	CAO68342	2e-43	unnamed protein product [Vitis vinifera]
cn8	479.056	6.40205	0.0188	0.0003	CAC86102	3e-12	DS2 protein [Solanum tuberosum]
cn7382	481.114	6.31313	0.019	0.0003		NA
cn7581	482.137	6.34518	0.0191	0.0003		NA
cn3362	482.851	6.64894	0.0191	0.0003	Q9SBQ9	0	RecName: Full=Flavonoid 3'-monooxygenase; AltName: Full=Flavonoid 3'-hydroxylase; AltName: Full=Cytochrome P450 75B2 flavonoid 3'-hydroxylase [Petunia x hybrida]
GO_dr004P0020F02_F_ab1	483.763	6.39795	0.0191	0.0003	CAO68804	2e-32	unnamed protein product [Vitis vinifera]
GO_dr001P0002L02_F_ab1	484.685	6.29327	0.0192	0.0003	CAN64869	4e-25	hypothetical protein [Vitis vinifera]
GO_dr004P0010D08_F_ab1	485.509	6.34115	0.0192	0.0003		NA
GO_dr001P0015M24_F_ab1	486.705	6.28931	0.0194	0.0003		NA
GO_dr004P0018P10_F_ab1	487.77	6.37755	0.0195	0.0003	CAD56690	7e-52	proliferating cell nuclear antigen [Solanum lycopersicum]
cn8155	487.861	6.69792	0.0194	0.0003	XP_002317296	5e-33	predicted protein [Populus trichocarpa] predicted protein [Populus trichocarpa]
DY395678_1	488.248	6.8306	0.0194	0.0003	EEF49780	2e-28	phosphoglycerate mutase, putative [Ricinus communis]
GO_dr004P0003C04_F_ab1	489.213	6.23053	0.0195	0.0003	EEF28716	5e-33	Inner membrane transport protein yjjL, putative [Ricinus communis]
GO_dr004P0001A24_F_ab1	490.206	6.33312	0.0196	0.0003	CAO15001	1e-16	unnamed protein product [Vitis vinifera]
GO_dr004P0018M03_F_ab1	491.815	6.25	0.0197	0.0003	EEF47288	8e-62	triacylglycerol lipase, putative [Ricinus communis]
GO_dr001P0018K19_F_ab1	492.493	6.80735	0.0198	0.0003	EEF29798	1e-65	CBL-interacting serine/threonine-protein kinase, putative [Ricinus communis]
GO_dr004P0022M20_F_ab1	494.032	6.36537	0.02	0.0003	CAO71885	1e-28	unnamed protein product [Vitis vinifera]
GO_drpoolB-CL9739Contig1	494.552	6.40205	0.02	0.0003	EEF50414	2e-72	cytochrome P450, putative [Ricinus communis]
GO_drpoolB-CL1457Contig1	495.177	6.64452	0.02	0.0003	XP_002316021	3e-27	predicted protein [Populus trichocarpa] predicted protein [Populus trichocarpa]
cn7851	495.204	6.20347	0.0199	0.0003	CAO69845	9e-57	unnamed protein product [Vitis vinifera]
cn1627	496.125	6.19963	0.02	0.0003	XP_002324418	4e-70	predicted protein [Populus trichocarpa] predicted protein [Populus trichocarpa]
GO_drpoolB-CL8938Contig1	497.276	6.20732	0.0201	0.0003		NA
cn5727	498.199	6.2422	0.0201	0.0003		NA
cn1718	500.354	6.59631	0.0204	0.0003	NP_001049719	2e-70	Os03g0277300 [Oryza sativa (japonica cultivar-group)] Heat shock cognate 70 kDa protein, putative, expressed [Oryza sativa (japonica cultivar-group)] Os03g0277300 [Oryza sativa (japonica cultivar-group)] hypothetical protein OsJ_10337 [Oryza sativa Japonica Group]
GO_dr004P0018G04_F_ab1	500.406	6.15764	0.0204	0.0003	CAN83921	2e-94	hypothetical protein [Vitis vinifera]
IP_PHBS005G23u	500.937	6.14628	0.0204	0.0003		NA
cn5763	501.572	6.53595	0.0203	0.0003	BAF79669	2e-92	beta-D-xylosidase [Pyrus pyrifolia]
GO_drpoolB-CL5132Contig1	502.594	6.14628	0.0204	0.0003	BAE98764	2e-19	MRP-like ABC transporter [Arabidopsis thaliana]
cn3179	503.159	6.17665	0.0204	0.0003	EEF47450	3e-19	conserved hypothetical protein [Ricinus communis]
SG_SGN-U210584	504.214	6.27353	0.0204	0.0003	EEF37736	4e-27	ccd1, putative [Ricinus communis]
cn4159	506.047	6.09756	0.0204	0.0003	XP_002316844	3e-20	predicted protein [Populus trichocarpa] predicted protein [Populus trichocarpa]
GO_dr001P0015D14_F_ab1	507.047	6.48508	0.0206	0.0003	EEF46326	1e-26	serine/threonine-specific receptor protein kinase, putative [Ricinus communis]
cn6478	507.761	6.09756	0.0206	0.0003	CAN79836	1e-66	hypothetical protein [Vitis vinifera]
cn8757	508.893	6.07165	0.0206	0.0003	AAC72121	5e-11	EST gb|N96383 comes from this gene. [Arabidopsis thaliana]
cn7145	509.746	6.22278	0.0207	0.0003		NA
GO_drpoolB-CL2867Contig1	511.005	6.09756	0.0208	0.0004	XP_002309977	4e-13	predicted protein [Populus trichocarpa] predicted protein [Populus trichocarpa]
cn9010	511.858	6.09013	0.0209	0.0004		NA
DY395768_1	512.099	6.04961	0.0209	0.0004		NA
GO_dr001P0009G04_F_ab1	513.519	6.22278	0.021	0.0004	CAO45026	6e-48	unnamed protein product [Vitis vinifera]
cn10514	514.643	6.15385	0.0211	0.0004	XP_002327494	1e-55	predicted protein [Populus trichocarpa] predicted protein [Populus trichocarpa]
SG_SGN-U210667	515.062	6.05694	0.021	0.0004	EEF30366	1e-15	beta-fructofuranosidase, putative [Ricinus communis]
cn7929	515.95	6.035	0.021	0.0004		NA
GO_drs21P0002N12_F_ab1	516.418	6.19195	0.0211	0.0004	XP_002321775	2e-29	predicted protein [Populus trichocarpa] predicted protein [Populus trichocarpa]
GO_dr004P0017C04_F_ab1	516.72	5.98086	0.0211	0.0004		NA
cn6208	517.109	6.0241	0.0211	0.0004		NA
SG_SGN-U210096	517.194	6.0241	0.021	0.0004		NA
GO_dr004P0012O05_F_ab1	519.431	6.42674	0.0213	0.0004	CAO24115	3e-67	unnamed protein product [Vitis vinifera]
cn7332	519.825	6.03865	0.0212	0.0004	ACG50004	1e-121	salt responsive protein 2 [Solanum lycopersicum]
EB174784_1	520.724	5.9952	0.0212	0.0004		NA
GO_drpoolB-CL6218Contig1	524.365	5.95238	0.0216	0.0004		NA
SG_SGN-U210906	527.746	5.93472	0.0219	0.0004		NA
cn625	531.759	5.86854	0.0223	0.0004	CAO14793	6e-66	unnamed protein product [Vitis vinifera]
cn3276	531.848	5.89275	0.0223	0.0004	CAO15677	1e-103	unnamed protein product [Vitis vinifera]
GO_dr001P0003M15_F_ab1	532.044	5.88582	0.0223	0.0004	XP_002304682	2e-38	predicted protein [Populus trichocarpa] predicted protein [Populus trichocarpa]
cn6355	532.066	6.51042	0.0222	0.0004	CAO39012	1e-172	unnamed protein product [Vitis vinifera]
GO_dr004P0019M06_F_ab1	532.212	5.86166	0.0222	0.0004	XP_002297708	7e-19	predicted protein [Populus trichocarpa] predicted protein [Populus trichocarpa]
GO_drs12P0001H21_F_ab1	532.476	5.88582	0.0222	0.0004	CAN78291	1e-12	hypothetical protein [Vitis vinifera]
cn9100	533.643	5.97372	0.0222	0.0004	ABY19386	2e-44	putative red chlorophyll catabolite reductase [Nicotiana tabacum]
GO_dr001P0009N12_F_ab1	535.702	5.97729	0.0224	0.0004	EEF35155	9e-75	lyase, putative [Ricinus communis]
GO_drpoolB-CL3559Contig1	539.514	6.59196	0.0228	0.0004	NP_189897	2e-15	unknown protein [Arabidopsis thaliana] putative protein [Arabidopsis thaliana] At3g43110 [Arabidopsis thaliana] At3g43110 [Arabidopsis thaliana]
cn7672	539.533	5.81734	0.0228	0.0004	EEF52500	1e-45	cytochrome P450, putative [Ricinus communis]
GO_drpoolB-CL8619Contig1	541.764	5.84454	0.023	0.0004		NA
cn6344	543.313	5.94884	0.0232	0.0004	CAO62380	5e-59	unnamed protein product [Vitis vinifera]
GO_drpoolB-CL719Contig1	543.966	5.77701	0.0232	0.0004	EEF32110	2e-39	conserved hypothetical protein [Ricinus communis]
GO_drpoolB-CL6099Contig1	546.958	5.91366	0.0234	0.0004		NA
cn7869	547.219	5.8309	0.0234	0.0004	BAD93688	9e-62	glucosyltransferase [Nicotiana tabacum]
GO_drpoolB-CL722Contig1	547.808	5.8072	0.0234	0.0004	XP_002308957	1e-121	predicted protein [Populus trichocarpa] predicted protein [Populus trichocarpa]
cn2951	547.958	5.7971	0.0233	0.0004	CAN68688	2e-67	hypothetical protein [Vitis vinifera]
cn5888	549.392	5.85138	0.0235	0.0004	EEF44482	6e-68	Indole-3-acetic acid-amido synthetase GH3.5, putative [Ricinus communis]
cn3538	551.199	5.7241	0.0238	0.0004	XP_002331285	1e-13	amino acid transporter [Populus trichocarpa] amino acid transporter [Populus trichocarpa]
IP_PHBS003L06u	551.888	5.76037	0.0239	0.0004		NA
DC241500_1	553.539	5.69476	0.0241	0.0004		NA
cn845	553.956	5.91716	0.0242	0.0004	CAO69959	2e-28	unnamed protein product [Vitis vinifera]
GO_dr001P0020J19_F_ab1	554.825	5.88235	0.0242	0.0004	CAO49025	3e-82	unnamed protein product [Vitis vinifera]
DC243056_1	554.886	5.79374	0.0241	0.0004	EEF45494	8e-65	receptor serine-threonine protein kinase, putative [Ricinus communis]
cn1375	556.112	5.71102	0.0243	0.0004	Q38JU2	1e-113	RecName: Full=Cryptochrome DASH, chloroplastic/mitochondrial; AltName: Full=Cryptochrome-3; Flags: Precursor cryptochrome 3 [Lycopersicon esculentum]
cn2835	556.302	5.67215	0.0242	0.0005	CAO46556	3e-59	unnamed protein product [Vitis vinifera]
EB174846_1	558.383	5.73394	0.0245	0.0005		NA
GO_dr004P0003M24_F_ab1	558.709	5.8072	0.0245	0.0005	XP_002322535	2e-29	predicted protein [Populus trichocarpa] predicted protein [Populus trichocarpa]
cn7528	558.867	5.9988	0.0244	0.0005	AAC83688	1e-77	101 kDa heat shock protein; HSP101 [Nicotiana tabacum]
GO_drpoolB-CL3045Contig1	561.819	5.75043	0.0246	0.0005	ABO36622	9e-20	copia LTR rider [Solanum lycopersicum] copia LTR rider [Solanum lycopersicum]
cn449	562.862	5.72082	0.0247	0.0005	XP_002299812	7e-66	predicted protein [Populus trichocarpa] predicted protein [Populus trichocarpa]
IP_PHBS005E09u	565.201	5.67215	0.0249	0.0005		NA
GO_drpoolB-CL6160Contig1	568.524	5.79374	0.0253	0.0005	BAE46566	3e-46	putative auxin-regulated protein [Nicotiana glutinosa]
IP_PHBS010N19u	569.418	5.57724	0.0254	0.0005		NA
GO_dr004P0001M15_F_ab1	570.282	5.84112	0.0254	0.0005	CAO71884	1e-43	unnamed protein product [Vitis vinifera]
cn435	570.546	7.19942	0.0254	0.0005	Q07474	1e-116	RecName: Full=Floral homeotic protein PMADS 2 PMADS2 [Petunia x hybrida]
cn2609	571.754	5.61167	0.0254	0.0005	O82530	1e-103	RecName: Full=Proteasome subunit alpha type-4; AltName: Full=20S proteasome alpha subunit C; AltName: Full=20S proteasome subunit alpha-3 proteasome alpha subunit [Petunia x hybrida]
cn918	572.706	5.64016	0.0255	0.0005	ABI51594	3e-37	chloroplast post-illumination chlorophyll fluorescence increase protein [Nicotiana tabacum]
GO_dr001P0020B02_F_ab1	574.797	5.62114	0.0257	0.0005	EEF49426	2e-21	hypothetical protein RCOM_1447500 [Ricinus communis]
SG_SGN-U209770	575.756	5.6338	0.0258	0.0005		NA
GO_dr004P0029P01_F_ab1	578.26	5.58971	0.026	0.0005	AAX36074	2e-57	non-intrinsic ABC protein [Nicotiana benthamiana]
GO_drpoolB-CL7850Contig1	578.558	5.55247	0.026	0.0005	EEF47825	1e-130	kinase, putative [Ricinus communis]
GO_dr004P0012E24_F_ab1	579.521	5.56793	0.0259	0.0005	ABC69415	9e-71	CYP71AH2 [Nicotiana tabacum]
SG_SGN-U208220	580.661	5.56793	0.0261	0.0005	CAB42059	5e-34	Tpv2-1c [Phaseolus vulgaris]
GO_drpoolB-CL1139Contig1	581.063	5.57414	0.0261	0.0005	CAO38980	3e-31	unnamed protein product [Vitis vinifera]
cn5622	581.282	5.54631	0.026	0.0005	XP_002316559	2e-46	predicted protein [Populus trichocarpa] predicted protein [Populus trichocarpa]
GO_drpoolB-CL6734Contig1	587.208	5.70125	0.0268	0.0005	NP_175721	7e-28	stigma-specific Stig1 family protein [Arabidopsis thaliana] Unknown protein [Arabidopsis thaliana] unknown protein [Arabidopsis thaliana]
EB175070_1	591.533	5.54324	0.0274	0.0005	ACJ24184	1e-18	CAPRICE [Gossypium hirsutum] CAPRICE [Gossypium hirsutum] CAPRICE [Gossypium hirsutum] CAPRICE [Gossypium hirsutum] CAPRICE [Gossypium raimondii] CAPRICE [Gossypium herbaceum]
SG_SGN-U212106	592.252	5.46747	0.0274	0.0005	CAO46211	7e-20	unnamed protein product [Vitis vinifera]
IP_PHBS010L11u	592.569	5.4615	0.0274	0.0005	EEF49853	4e-37	serine-threonine protein kinase, plant-type, putative [Ricinus communis]
cn6856	593.72	5.54631	0.0275	0.0005	CAO69877	1e-27	unnamed protein product [Vitis vinifera]
cn4099	594.945	5.45554	0.0275	0.0005		NA
IP_PHBS012I10u	595.646	5.53403	0.0276	0.0005		NA
GO_drpoolB-CL2337Contig1	597.471	5.41419	0.0279	0.0005	EEF30274	1e-31	Transcription factor HBP-1b, putative [Ricinus communis]
cn4339	599.492	5.39665	0.0281	0.0006		NA
GO_dr004P0001C15_F_ab1	602.265	5.65611	0.0286	0.0006	AAO45013	2e-37	S-adenosyl-L-methionine:benzoic acid/salicylic acid carboxyl methyltransferase [Petunia x hybrida]
EB174873_1	603.561	5.39957	0.0287	0.0006		NA
IP_PHBS008O14u	604.506	5.39665	0.0288	0.0006		NA
IP_PHBS005N16u	604.798	5.49451	0.0288	0.0006		NA
GO_dr001P0010O07_F_ab1	607.51	5.51268	0.029	0.0006		NA
cn446	608.268	5.37346	0.0291	0.0006	XP_002318283	2e-62	predicted protein [Populus trichocarpa] unknown [Populus trichocarpa] predicted protein [Populus trichocarpa]
cn2834	611.159	5.34474	0.0293	0.0006	XP_002316423	2e-20	predicted protein [Populus trichocarpa] predicted protein [Populus trichocarpa]
GO_dr004P0004B18_F_ab1	612.258	5.44662	0.0294	0.0006	CAO14742	1e-27	unnamed protein product [Vitis vinifera]
GO_drs12P0005I01_F_ab1	613.155	5.33333	0.0294	0.0006	XP_002323661	2e-14	predicted protein [Populus trichocarpa] CBL-interacting protein kinase 21 [Populus trichocarpa] predicted protein [Populus trichocarpa]
SG_SGN-U210883	613.395	5.40833	0.0294	0.0006		NA
IP_PHBS008L02u	614.857	5.38793	0.0296	0.0006		NA
cn7881	617.113	5.29101	0.0299	0.0006		NA
GO_drpoolB-CL7770Contig1	617.287	5.33333	0.0299	0.0006	EEE59070	2e-47	hypothetical protein OsJ_10874 [Oryza sativa Japonica Group]
GO_drpoolB-CL5520Contig1	619.505	5.47345	0.0301	0.0006	EEF35237	9e-28	endo-1,4-beta-glucanase, putative [Ricinus communis]
GO_drpoolB-CL8150Contig1	621.46	5.27148	0.0304	0.0006	XP_002319654	2e-66	jumonji domain protein [Populus trichocarpa] jumonji domain protein [Populus trichocarpa]
cn7058	622.543	5.27426	0.0304	0.0006		NA
cn7763	624.266	5.23013	0.0307	0.0006	BAD61304	4e-11	hypothetical protein [Oryza sativa Japonica Group]
GO_dr004P0002L10_F_ab1	624.275	5.22193	0.0306	0.0006		NA
GO_drpoolB-CL6642Contig1	626.015	5.30504	0.0308	0.0006		NA
GO_drpoolB-CL212Contig1	628.388	5.20291	0.0311	0.0006	AAP03878	1e-140	Avr9/Cf-9 rapidly elicited protein 189 [Nicotiana tabacum]
cn9068	628.729	5.32481	0.0311	0.0006	CAB76920	3e-37	putative 9-cis-epoxycarotenoid dioxygenase [Solanum tuberosum]
GO_dr001P0019M07_F_ab1	630.414	5.27148	0.0313	0.0006	ABV90875	5e-34	inositol-1,4,5-triphosphate-5-phosphatase [Solanum lycopersicum]
IP_PHBS004K10u	630.757	5.21376	0.0313	0.0006	CAB52690	2e-27	hexose transporter [Solanum lycopersicum]
GO_drpoolB-CL6560Contig1	630.931	5.21648	0.0313	0.0006		NA
cn1401	632.452	5.36769	0.0314	0.0007	AAD34613	4e-26	DNA-directed RNA polymerase IIa [Nicotiana tabacum] DNA-directed RNA polymerase IIb [Nicotiana tabacum]
DC240036_1	633.123	5.19211	0.0314	0.0007		NA
cn155	633.296	5.22466	0.0314	0.0007	EAZ24111	4e-24	hypothetical protein OsJ_07850 [Oryza sativa Japonica Group]
IP_PHBS001B24u	633.435	5.21648	0.0313	0.0007		NA
CV298379_1	633.669	5.2687	0.0313	0.0007		NA
GO_drpoolB-CL4852Contig1	633.787	5.22739	0.0312	0.0007	ABO36622	2e-48	copia LTR rider [Solanum lycopersicum] copia LTR rider [Solanum lycopersicum]
CV298242_1	633.96	5.15996	0.0312	0.0007		NA
IP_PHBS002K24u	634.491	5.1573	0.0313	0.0007		NA
cn5915	635.616	5.2687	0.0314	0.0007	P32811	2e-81	RecName: Full=Alpha-glucan phosphorylase, H isozyme; AltName: Full=Starch phosphorylase H alpha-glucan phosphorylase type H isozyme
cn8899	635.793	5.17063	0.0314	0.0007	CAO62732	8e-43	unnamed protein product [Vitis vinifera]
cn4412	636.713	5.14668	0.0314	0.0007	ABK96557	4e-23	unknown [Populus trichocarpa x Populus deltoides]
GO_dr004P0003H08_F_ab1	637.303	5.16796	0.0313	0.0007		NA
SG_SGN-U211908	638.781	5.21376	0.0316	0.0007	EEF49942	2e-11	conserved hypothetical protein [Ricinus communis]
GO_drpoolB-CL6089Contig1	639.087	5.23013	0.0316	0.0007		NA
IP_PHBS010D05u	639.6	5.12821	0.0316	0.0007		NA
DC239758_1	640.219	5.15198	0.0317	0.0007	CAO62988	7e-55	unnamed protein product [Vitis vinifera]
GO_drs21P0008M03_F_ab1	641.728	5.19751	0.0318	0.0007	P69242	9e-96	RecName: Full=DNA-directed RNA polymerase 3, chloroplastic; AltName: Full=T7 bacteriophage-type single subunit RNA polymerase 3; AltName: Full=NsRpoT-C; Flags: Precursor RecName: Full=DNA-directed RNA polymerase 3A, chloroplastic; AltName: Full=T7 bacteriophage-type single subunit RNA polymerase 3A; AltName: Full=NictaRpoT3-syl; Flags: Precursor phage-type RNA polymerase [Nicotiana sylvestris] pl…
cn5507	643.418	5.16796	0.032	0.0007	AAL91666	1e-59	pollen specific actin-depolymerizing factor 1 [Nicotiana tabacum]
GO_drpoolB-CL3686Contig1	643.575	5.37924	0.032	0.0007	CAO62044	4e-52	unnamed protein product [Vitis vinifera]
GO_drpoolB-CL3597Contig1	646.517	5.12821	0.0324	0.0007		NA
GO_dr001P0008D23_F_ab1	649.65	5.42594	0.0329	0.0007	CAO40462	2e-69	unnamed protein product [Vitis vinifera]
GO_drs31P0008M24_F_ab1	651.107	5.24109	0.0329	0.0007	XP_001761645	5e-14	predicted protein [Physcomitrella patens subsp. patens] predicted protein [Physcomitrella patens subsp. patens]
cn7455	652.724	5.11509	0.0331	0.0007	CAO69016	4e-59	unnamed protein product [Vitis vinifera]
cn7884	656.167	5.15996	0.0336	0.0007	CAO41451	2e-25	unnamed protein product [Vitis vinifera]
IP_PHBS012J16u	656.891	5.06586	0.0337	0.0007	AAY54607	1e-48	truncated NRG1 [Nicotiana benthamiana]
cn10522	657.692	5.22193	0.0337	0.0007	XP_002320958	3e-24	predicted protein [Populus trichocarpa] predicted protein [Populus trichocarpa]
cn9668	658.198	5.08388	0.0338	0.0007		NA
cn5749	658.338	5.20291	0.0337	0.0007	EEF50414	1e-111	cytochrome P450, putative [Ricinus communis]
cn9067	662.705	5.06073	0.0345	0.0008	CAB10168	3e-20	nine-cis-epoxycarotenoid dioxygenase [Solanum lycopersicum] 9-cis-epoxycarotenoid dioxygenase [Solanum lycopersicum]
GO_dr004P0017H06_F_ab1	662.812	5.02008	0.0344	0.0008	CAO62154	3e-48	unnamed protein product [Vitis vinifera]
cn2526	666.026	5.20021	0.0348	0.0008	P51819	3e-22	RecName: Full=Heat shock protein 83 heat shock protein 83 heat shock protein 83
cn7478	666.858	5.06842	0.0349	0.0008		NA
cn8411	668.903	5.03018	0.035	0.0008	EEF45062	8e-70	Auxin-induced protein 5NG4, putative [Ricinus communis]
GO_drpoolB-CL7250Contig1	671.03	5.03018	0.0354	0.0008	EEF32874	5e-61	conserved hypothetical protein [Ricinus communis]
GO_dr004P0022J04_F_ab1	672.491	5.2687	0.0354	0.0008		NA
DY395522_1	674.265	4.99251	0.0356	0.0008		NA
cn5326	674.659	5.06073	0.0356	0.0008	EAY94391	6e-14	hypothetical protein OsI_16158 [Oryza sativa Indica Group]
GO_drpoolB-CL1776Contig1	678.453	4.9505	0.0361	0.0008	NP_200032	4e-63	sugar isomerase (SIS) domain-containing protein [Arabidopsis thaliana] unnamed protein product [Arabidopsis thaliana] At5g52190 [Arabidopsis thaliana]
cn3508	678.695	5.06586	0.0361	0.0008	AAZ39644	6e-65	cytochrome P450 monooxygenase [Petunia x hybrida]
cn2178	680.966	4.95295	0.0361	0.0008	AAZ39644	0	cytochrome P450 monooxygenase [Petunia x hybrida]
GO_drpoolB-CL4562Contig1	681.532	5.27148	0.0361	0.0008	XP_002314515	5e-70	predicted protein [Populus trichocarpa] predicted protein [Populus trichocarpa]
cn618	681.883	4.94071	0.0361	0.0008	ACH54085	1e-104	putative chlorophyll b reductase [Nicotiana tabacum]
cn4308	684.011	4.9334	0.0364	0.0008	CAO70930	4e-39	unnamed protein product [Vitis vinifera]
GO_drpoolB-CL1572Contig1	684.064	5.30786	0.0364	0.0008	EEF30440	2e-66	hydrolase, hydrolyzing O-glycosyl compounds, putative [Ricinus communis]
GO_dr001P0018B03_F_ab1	685.158	4.995	0.0365	0.0008		NA
GO_drpoolB-CL3471Contig1	689.204	4.86855	0.0371	0.0008	CAO61643	6e-86	unnamed protein product [Vitis vinifera]
cn5302	690.348	5.17866	0.0371	0.0008		NA
GO_drpoolB-CL2642Contig1	691.692	4.87805	0.0372	0.0008	CAO68737	3e-64	unnamed protein product [Vitis vinifera]
cn8301	693.587	5.11247	0.0374	0.0008	CAA73334	7e-52	invertase inhibitor homologue [Nicotiana tabacum] vacuolar invertase inhibitor [Nicotiana tabacum] invertase inhibitor [Nicotiana tabacum]
GO_dr004P0013G04_F_ab1	695.031	4.95786	0.0375	0.0009	CAO14633	8e-35	unnamed protein product [Vitis vinifera]
IP_PHBS004B05u	695.399	4.8852	0.0375	0.0009	CAB56299	2e-14	NBS-LRR protein [Solanum acaule]
cn3575	696.612	4.85437	0.0377	0.0009		NA
cn1873	698.308	4.99251	0.0378	0.0009		NA
GO_drpoolB-CL9340Contig1	699.016	5.26316	0.0378	0.0009	AAC83688	2e-95	101 kDa heat shock protein; HSP101 [Nicotiana tabacum]
GO_dr004P0024D12_F_ab1	699.89	4.83793	0.0379	0.0009		NA
cn4732	701.164	5.0025	0.038	0.0009	EEF45992	2e-24	Cysteine proteinase inhibitor B, putative [Ricinus communis]
GO_dr001P0016P13_F_ab1	702.173	4.87805	0.038	0.0009	CAO45140	2e-28	unnamed protein product [Vitis vinifera]
DC240876_1	702.989	4.88759	0.0381	0.0009	AAL92461	1e-55	putative glucosyltransferase [Lycopersicon esculentum]
cn5137	706.434	4.83559	0.0384	0.0009	EEF40861	1e-22	conserved hypothetical protein [Ricinus communis]
cn722	706.754	4.85673	0.0384	0.0009	CAO40606	1e-20	unnamed protein product [Vitis vinifera]
cn6864	708.482	4.7824	0.0386	0.0009	EEF39659	1e-34	Small nuclear ribonucleoprotein E, putative [Ricinus communis]
IP_PHBS010G01u	708.678	4.77783	0.0386	0.0009		NA
cn6278	709.239	4.78011	0.0386	0.0009		NA
IP_PHBS006G23u	709.782	4.81232	0.0386	0.0009	ACD14144	2e-11	limonoid UDP-glucosyltransferase [Citrus x paradisi]
cn9078	710.811	4.87567	0.0387	0.0009	NP_001061042	5e-32	Os08g0159500 [Oryza sativa (japonica cultivar-group)] Os08g0159500 [Oryza sativa (japonica cultivar-group)] unnamed protein product [Oryza sativa Japonica Group]
GO_drs13P0026B07_R_ab1	713.277	4.75964	0.039	0.0009	CAO15043	5e-13	unnamed protein product [Vitis vinifera]
cn5629	714.328	4.7824	0.039	0.0009	AAL37714	1e-113	beta-mannosidase enzyme [Lycopersicon esculentum] beta-mannosidase [Lycopersicon esculentum]
GO_dr001P0010L23_F_ab1	717.839	4.81464	0.0395	0.0009		NA
GI_NP1240184	718.157	4.75964	0.0394	0.0009	AAQ72511	4e-19	MADS-box protein 16 [Petunia x hybrida]
SG_SGN-U212097	720.261	4.84731	0.0397	0.0009		NA
SG_SGN-U208836	720.569	4.93583	0.0398	0.0009	CAO70811	1e-37	unnamed protein product [Vitis vinifera]
GO_drpoolB-CL3299Contig1	722.455	4.77783	0.0399	0.0009	XP_002314249	4e-32	predicted protein [Populus trichocarpa] predicted protein [Populus trichocarpa]
GO_drpoolB-CL5156Contig1	722.872	4.78698	0.0399	0.0009		NA
GI_NP1240182	723.983	4.73037	0.0399	0.0009	AAQ72513	2e-18	MADS-box protein 10 [Petunia x hybrida]
GO_dr004P0016P17_F_ab1	725.119	4.75285	0.04	0.0009	CAN64889	8e-61	hypothetical protein [Vitis vinifera]
cn4727	725.183	4.88998	0.0399	0.0009	ABC69422	1e-106	CYP72A58 [Nicotiana tabacum]
GO_drpoolB-CL5184Contig1	726.591	5.10465	0.04	0.001		NA
IP_PHBS010P05u	726.645	4.73709	0.04	0.001		NA
GO_drs13P0003O07_F_ab1	729.464	4.70367	0.0405	0.001		NA
cn6585	731.722	4.75511	0.0408	0.001		NA
GO_drpoolB-CL874Contig1	732.277	4.68604	0.0408	0.001	BAC55156	2e-61	purple acid phosphatase [Nicotiana tabacum]
GO_dr004P0009K09_F_ab1	733.82	4.77783	0.0411	0.001	1407140B	2e-57	acetolactate synthase SuRB
GO_drpoolB-CL9608Contig1	734.559	4.75059	0.0411	0.001	BAG16479	4e-51	glutamate decarboxylase isoform1 [Solanum lycopersicum]
cn7318	736.987	4.84027	0.0415	0.001		NA
GO_dr004P0003O01_F_ab1	738.333	4.65116	0.0416	0.001		NA
cn7198	740.871	4.62963	0.0419	0.001		NA
cn7997	742.08	4.67727	0.042	0.001	EEF43332	3e-75	COR413-PM2, putative [Ricinus communis]
GO_dr004P0013G11_F_ab1	742.213	4.65983	0.042	0.001	AAT74744	1e-70	4-amino-4-deoxychorismate lyase [Lycopersicon esculentum]
GO_drpoolB-CL2046Contig1	744.162	4.78927	0.0422	0.001		NA
cn6159	745.415	4.74608	0.0424	0.001		NA
GO_drpoolB-CL5773Contig1	748.027	4.78698	0.0429	0.001	ABG22123	4e-26	polyprotein [Prunus avium]
cn1147	748.92	4.59137	0.043	0.0011		NA
GO_dr001P0018I17_F_ab1	749.186	4.62107	0.043	0.0011	AAU90341	5e-87	hypothetical protein SDM1_56t00018 [Solanum demissum]
GO_dr001P0006F05_F_ab1	750.545	4.61894	0.0431	0.0011		NA
GO_drpoolB-CL2232Contig1	751.069	4.73485	0.0431	0.0011	XP_002327943	1e-39	predicted protein [Populus trichocarpa] predicted protein [Populus trichocarpa]
cn3573	752.863	4.65333	0.0432	0.0011	CAO44932	4e-30	unnamed protein product [Vitis vinifera]
SG_SGN-U209175	753.183	4.58716	0.0432	0.0011	AAD17230	2e-81	FtsH-like protein Pftf precursor [Nicotiana tabacum]
cn5509	754.092	4.67508	0.0432	0.0011	AAL91666	1e-42	pollen specific actin-depolymerizing factor 1 [Nicotiana tabacum]
cn5033	754.867	4.64253	0.0433	0.0011	ACN31166	8e-21	unknown [Zea mays]
GO_dr001P0003B15_F_ab1	754.907	4.60829	0.0433	0.0011	CAO41112	1e-40	unnamed protein product [Vitis vinifera]
cn3240	755.8	4.58716	0.0433	0.0011	BAC23051	6e-13	low temperature and salt responsive protein [Solanum tuberosum]
cn2983	757.302	4.55581	0.0435	0.0011	ABA46777	1e-73	40S ribosomal protein S17-like protein [Solanum tuberosum]
cn4473	757.679	4.56413	0.0435	0.0011		NA
GO_drpoolB-CL7625Contig1	758.96	4.62107	0.0436	0.0011		NA
cn5327	760.767	4.57875	0.0438	0.0011	CAO40240	1e-123	unnamed protein product [Vitis vinifera]
cn2633	761.257	4.82625	0.0438	0.0011		NA
GO_dr004P0029J18_F_ab1	767.317	4.57038	0.0447	0.0011	AAS92257	8e-80	putative pyridoxine biosynthesis protein [Nicotiana tabacum]
cn214	767.511	4.77783	0.0447	0.0011	ABK93002	1e-107	unknown [Populus trichocarpa]
IP_PHBS007I20u	767.563	4.59137	0.0447	0.0011	BAD23067	2e-11	hypothetical protein [Oryza sativa Japonica Group]
cn3358	768.071	4.69043	0.0447	0.0011	AAD02554	6e-89	PGPS/D12 [Petunia x hybrida]
GO_drpoolB-CL9330Contig1	768.136	4.7081	0.0446	0.0011	CAO42020	9e-55	unnamed protein product [Vitis vinifera]
GO_dr004P0005N18_F_ab1	768.526	4.56204	0.0446	0.0011	CAO71505	6e-12	unnamed protein product [Vitis vinifera]
cn9729	769.185	4.56413	0.0446	0.0011	CAO46985	2e-17	unnamed protein product [Vitis vinifera]
GO_drpoolB-CL7827Contig1	769.865	4.59982	0.0446	0.0011	CAO62952	1e-101	unnamed protein product [Vitis vinifera]
IP_PHBS010O08u	770.162	4.50653	0.0446	0.0011	EEF29329	4e-36	hypothetical protein RCOM_0318150 [Ricinus communis]
cn9548	772.765	4.67946	0.045	0.0011	CAO61303	5e-16	unnamed protein product [Vitis vinifera]
cn10422	774.256	4.60193	0.0452	0.0012	CAJ19270	5e-16	putative stress-induced protein [Solanum commersonii]
IP_PHBS001D03u	774.296	4.51467	0.0452	0.0012		NA
GO_dr001P0003I14_F_ab1	775.639	4.58085	0.0452	0.0012	EEF37886	3e-31	conserved hypothetical protein [Ricinus communis]
GO_drpoolB-CL5263Contig1	776.886	4.53721	0.0452	0.0012		NA
cn3359	776.932	4.52899	0.0452	0.0012	BAA94287	1e-133	pMADS4 [Petunia x hybrida]
cn1732	777.544	4.78011	0.0452	0.0012	AAB42159	6e-15	Hsc70 [Lycopersicon esculentum]
cn7180	777.8	4.48029	0.0451	0.0012		NA
GO_drpoolB-CL3392Contig1	781.795	4.57247	0.0457	0.0012	XP_002323865	6e-12	predicted protein [Populus trichocarpa] predicted protein [Populus trichocarpa]
GI_NP1240120	783.291	4.83092	0.0459	0.0012	CAA57445	1e-124	fbp11 [Petunia x hybrida]
GO_drpoolB-CL8930Contig1	783.588	4.47628	0.0459	0.0012		NA
cn1212	784.176	4.47628	0.0459	0.0012		NA
cn79	784.225	5.58971	0.0459	0.0012		NA
GO_dr004P0031G06_F_ab1	785.43	4.57666	0.0459	0.0012	EEF42443	4e-84	conserved hypothetical protein [Ricinus communis]
cn9672	786.564	4.49438	0.0459	0.0012	EAY79213	3e-28	hypothetical protein OsI_34329 [Oryza sativa Indica Group]
IP_PHBS001J07u	787.282	4.58716	0.0459	0.0012		NA
GO_drs31P0010D22_F_ab1	787.917	4.69704	0.046	0.0012		NA
cn9755	790.005	4.60617	0.0462	0.0012		NA
cn1453	790.76	4.57666	0.0462	0.0012		NA
GO_drpoolB-CL7751Contig1	794.36	4.43853	0.0466	0.0012	EEF36520	1e-115	Splicing factor 3B subunit, putative [Ricinus communis]
cn6577	794.93	4.49438	0.0466	0.0012	ABY86896	1e-26	LEA-like protein [Thellungiella halophila]
DC240350_1	797.588	4.44247	0.0468	0.0012		NA
GO_drpoolB-CL5278Contig1	798.03	4.52489	0.0469	0.0012		NA
cn1843	799.553	4.59137	0.0471	0.0012	AAZ39644	1e-24	cytochrome P450 monooxygenase [Petunia x hybrida]
cn3418	800.632	4.4287	0.0473	0.0012	XP_002304106	4e-13	predicted protein [Populus trichocarpa] predicted protein [Populus trichocarpa]
cn2522	800.886	4.66636	0.0472	0.0012	EEF49052	6e-74	heat shock protein, putative [Ricinus communis]
SG_SGN-U211536	801.36	4.41501	0.0472	0.0012		NA
GO_dr001P0016H18_F_ab1	801.795	4.40917	0.0472	0.0012		NA
GO_drpoolB-CL8127Contig1	805.192	4.45434	0.0477	0.0013	ABA98804	4e-25	retrotransposon protein, putative, Ty1-copia subclass [Oryza sativa (japonica cultivar-group)]
GO_dr001P0009M11_F_ab1	806.165	4.40723	0.0478	0.0013	CAO69934	3e-74	unnamed protein product [Vitis vinifera]
DC244330_1	806.53	4.44444	0.0478	0.0013	XP_002320846	5e-12	hypothetical protein POPTRDRAFT_572354 [Populus trichocarpa] unknown [Populus trichocarpa] hypothetical protein POPTRDRAFT_572354 [Populus trichocarpa]
GO_drpoolB-CL9413Contig1	807.87	4.42282	0.0479	0.0013	CAO48552	5e-56	unnamed protein product [Vitis vinifera]
DY395813_1	809.591	4.41306	0.0481	0.0013	XP_002326145	8e-32	predicted protein [Populus trichocarpa] predicted protein [Populus trichocarpa]
GO_dr004P0017J10_F_ab1	810.484	4.39367	0.0481	0.0013	EEF36935	6e-57	Glucan endo-1,3-beta-glucosidase precursor, putative [Ricinus communis]
cn7477	811.172	4.39174	0.0482	0.0013		NA
GO_drs31P0009M02_F_ab1	811.42	4.38212	0.0482	0.0013	AAG39222	6e-30	anther ethylene-upregulated protein ER1 [Nicotiana tabacum]
GO_drpoolB-CL1134Contig1	812.785	4.47828	0.0484	0.0013	CAB10168	5e-45	nine-cis-epoxycarotenoid dioxygenase [Solanum lycopersicum] 9-cis-epoxycarotenoid dioxygenase [Solanum lycopersicum]
GO_drpoolB-CL8659Contig1	814.552	4.47628	0.0486	0.0013		NA
GO_drpoolB-CL6328Contig1	815.941	4.44247	0.0488	0.0013	EEF37396	2e-20	Hippocampus abundant transcript 1 protein, putative [Ricinus communis]
cn3727	816.582	4.34405	0.0488	0.0013		NA
GO_drpoolB-CL8225Contig1	818	4.31406	0.049	0.0013		NA
GO_dr001P0012A21_F_ab1	818.459	4.39367	0.049	0.0013	XP_002324270	2e-64	gibberellin 3-oxidase [Populus trichocarpa] gibberellin 3-oxidase [Populus trichocarpa]
cn6003	819.856	4.363	0.0491	0.0013		NA
GO_drs12P0004F09_F_ab1	820.838	4.34216	0.0492	0.0013	EEF39081	2e-29	hypothetical protein RCOM_0719270 [Ricinus communis]
GO_dr004P0004E12_F_ab1	820.91	4.31965	0.0492	0.0013	EEF50090	3e-21	hypothetical protein RCOM_1437660 [Ricinus communis]
GO_drpoolB-CL1386Contig1	824.209	4.33088	0.0496	0.0013	BAC55156	2e-50	purple acid phosphatase [Nicotiana tabacum]
GO_dr001P0014C22_F_ab1	11.7572	0.0140499	0	0	CAO48777	2e-66	unnamed protein product [Vitis vinifera]
GO_drpoolB-CL479Contig1	12.7791	0.0138609	0	0	CAO15995	6e-53	unnamed protein product [Vitis vinifera]
GO_drs21P0002D17_F_ab1	20.6606	0.0157471	0	0	ABE66389	7e-12	peroxidase [Striga asiatica]
GO_drpoolB-CL847Contig1	20.7922	0.0183856	0	0	CAO15995	1e-61	unnamed protein product [Vitis vinifera]
cn8111	22.5771	0.0188417	0	0	BAD93693	2e-23	acyltransferase-like protein [Nicotiana tabacum]
GO_dr001P0002J19_F_ab1	24.084	0.0183111	0	0	ABE66389	7e-23	peroxidase [Striga asiatica]
GO_drpoolB-CL6661Contig1	26.1681	0.0209024	0	0	AAL30452	1e-104	endo-beta-1,4-glucanase precursor [Nicotiana tabacum]
cn8009	26.2749	0.021736	0	0	XP_002299498	1e-14	predicted protein [Populus trichocarpa] predicted protein [Populus trichocarpa]
cn5718	29.403	0.022454	0	0	CAO68055	3e-65	unnamed protein product [Vitis vinifera]
cn8772	31.1146	0.0221086	0	0	CAO14912	1e-30	unnamed protein product [Vitis vinifera]
cn9145	31.413	0.0219319	0	0		NA
GO_dr004P0002C17_F_ab1	32.5014	0.0241588	0	0	CAN66802	2e-62	hypothetical protein [Vitis vinifera]
cn5026	34.4048	0.0245632	0	0		NA
cn2738	39.2554	0.0273964	0	0	AAO24262	1e-55	putative style polygalacturonase [Turnera subulata]
GO_drpoolB-CL6265Contig1	41.4964	0.026514	0	0		NA
cn7375	42.6758	0.0271403	0	0	P47926	6e-41	RecName: Full=Protein RSI-1; AltName: Full=TR132; Flags: Precursor RSI-1 protein RSI-1 protein [Solanum lycopersicum]
cn6290	44.4934	0.0291725	0	0	CAN69061	3e-27	hypothetical protein [Vitis vinifera]
GO_drpoolB-CL3087Contig1	46.9923	0.0301374	0	0	O81974	3e-53	RecName: Full=Cytochrome P450 71D8; AltName: Full=P450 CP7 putative cytochrome P450 [Glycine max]
cn5707	52.703	0.0344791	0	0		NA
cn7864	56.4559	0.0322074	0	0	AAF00054	5e-15	putative high-affinity nitrate transporter [Lycopersicon esculentum]
cn9046	59.2162	0.0321519	0.0005	0	AAT40509	2e-15	Hyoscyamine 6-dioxygenase , putative [Solanum demissum]
GO_drpoolB-CL6241Contig1	60.5412	0.0331546	0.0005	0	CAO64952	2e-52	unnamed protein product [Vitis vinifera]
cn3394	63.4868	0.0340464	0.0004	0	P22924	0	RecName: Full=Chalcone synthase B; AltName: Full=Naringenin-chalcone synthase B chalcone synthase [Petunia x hybrida]
cn6378	65.8094	0.0396728	0.0004	0	AAO21304	1e-34	auxin-repressed protein-like protein [Nicotiana tabacum]
GO_dr004P0029A05_F_ab1	68.8579	0.0362009	0.0004	0		NA
GO_dr004P0019P09_F_ab1	70.1847	0.0376891	0.0004	0	ACG42005	1e-26	GDU1 [Zea mays]
GO_drpoolB-CL5995Contig1	72.1551	0.0382979	0.0004	0		NA
cn8500	73.652	0.0372712	0.0004	0	XP_002298127	1e-104	2-oxoglutarate-dependent dioxygenase [Populus trichocarpa] 2-oxoglutarate-dependent dioxygenase [Populus trichocarpa]
GO_drpoolB-CL372Contig1	73.741	0.0382503	0.0003	0	XP_002314580	1e-104	predicted protein [Populus trichocarpa] predicted protein [Populus trichocarpa]
cn8529	74.7139	0.0405604	0.0003	0	EEF46369	2e-57	Stem 28 kDa glycoprotein precursor, putative [Ricinus communis]
GO_drs12P0007B12_R_ab1	80.1571	0.0416672	0.0003	0	XP_002306070	4e-12	predicted protein [Populus trichocarpa] predicted protein [Populus trichocarpa]
cn8530	89.0085	0.0470564	0.0003	0	CAO23178	6e-21	unnamed protein product [Vitis vinifera]
GO_drpoolB-CL9492Contig1	92.275	0.0444217	0.0003	0	CAO61695	5e-66	unnamed protein product [Vitis vinifera]
GO_drpoolB-CL1588Contig1	94.1331	0.0474237	0.0003	0	XP_002311773	3e-48	predicted protein [Populus trichocarpa] predicted protein [Populus trichocarpa]
GO_drpoolB-CL9345Contig1	98.5659	0.0474935	0.0009	0		NA
cn8235	98.8035	0.045599	0.0008	0	BAA20522	1e-143	phosphate transporter [Catharanthus roseus]
cn9284	101.248	0.0456536	0.0008	0	CAO70276	7e-12	unnamed protein product [Vitis vinifera]
GO_drs31P0001K16_F_ab1	101.483	0.0465108	0.0008	0		NA
GO_dr004P0008J09_F_ab1	102.84	0.0581605	0.001	0	EEF49878	3e-29	RALFL33, putative [Ricinus communis]
GO_drpoolB-CL8699Contig1	103.059	0.0461755	0.001	0	ACL53431	3e-15	unknown [Zea mays]
cn4338	106.181	0.0498395	0.0015	0	BAB83948	4e-63	CIG1 [Nicotiana tabacum]
GO_drpoolB-CL5868Contig1	106.879	0.0492443	0.0017	0		NA
GO_drpoolB-CL3589Contig1	108.842	0.0554939	0.0016	0		NA
GO_drpoolB-CL303Contig1	110.712	0.0499114	0.0016	0	CAO15995	3e-65	unnamed protein product [Vitis vinifera]
cn8348	111.262	0.0492997	0.0016	0	CAA69387	4e-30	nitrate transporter [Nicotiana plumbaginifolia]
DY395780_1	111.338	0.0582384	0.0015	0		NA
cn1608	111.992	0.0503335	0.0015	0	EEF42953	1e-144	Aquaporin PIP2.2, putative [Ricinus communis]
GO_drpoolB-CL6374Contig1	114.15	0.0512411	0.0015	0	EEF42158	3e-22	sugar transporter, putative [Ricinus communis]
cn2309	116.076	0.0512229	0.0014	0	XP_002329282	1e-45	cytochrome P450 [Populus trichocarpa] cytochrome P450 [Populus trichocarpa]
cn4201	119.984	0.0529846	0.0018	0	EEF45621	0	cytochrome P450, putative [Ricinus communis]
cn6851	120.229	0.0520064	0.0018	0	ABH01084	3e-14	putative ROX1 [Nicotiana tabacum]
GO_dr004P0009C22_F_ab1	120.331	0.0520132	0.0017	0		NA
IP_PHBS007B01u	121.794	0.0528807	0.0019	0		NA
cn5720	129.2	0.056773	0.0024	0		NA
GO_dr004P0003P14_F_ab1	129.298	0.0543676	0.0024	0	EEF51535	1e-21	21 kDa protein precursor, putative [Ricinus communis]
GO_dr004P0004L09_F_ab1	130.338	0.0565227	0.0023	0	CAO17657	2e-68	unnamed protein product [Vitis vinifera]
cn5817	131.902	0.0577294	0.0023	0		NA
GO_dr004P0022H10_F_ab1	135.158	0.0741422	0.0028	0	XP_002318694	1e-76	predicted protein [Populus trichocarpa] predicted protein [Populus trichocarpa]
GO_dr004P0021D23_F_ab1	137.333	0.0411479	0.0029	0	CAA06997	3e-91	subtilisin-like protease [Solanum lycopersicum] subtilisin-like protease [Solanum lycopersicum]
GO_drpoolB-CL7109Contig1	137.353	0.0633878	0.0028	0	XP_002313673	6e-25	predicted protein [Populus trichocarpa] predicted protein [Populus trichocarpa]
cn7684	138.22	0.0588332	0.0031	0	CAA09852	1e-34	cyclin D2.1 protein [Nicotiana tabacum]
GO_dr004P0022H23_F_ab1	143.775	0.0653095	0.0034	0	AAD46413	8e-46	ER33 protein [Lycopersicon esculentum]
cn2952	145.959	0.0616261	0.0037	0	AAB24078	1e-47	lipid body membrane protein [Daucus carota]
cn8619	146.355	0.0580349	0.0036	0	CAD89798	3e-71	high affinity nitrate transporter protein [Nicotiana tabacum]
GO_dr001P0011F17_F_ab1	146.627	0.0585545	0.0035	0		NA
cn3167	147.045	0.0641993	0.0035	0	P09042	2e-32	RecName: Full=Pathogenesis-related protein 1C; Short=PR-1C; Flags: Precursor unnamed protein product [Nicotiana tabacum]
cn5177	149.143	0.0673673	0.0037	0		NA
cn8499	149.519	0.0626991	0.0037	0	XP_002298127	5e-43	2-oxoglutarate-dependent dioxygenase [Populus trichocarpa] 2-oxoglutarate-dependent dioxygenase [Populus trichocarpa]
GO_dr004P0029C06_F_ab1	151.305	0.0642154	0.0036	0	XP_002314989	2e-21	predicted protein [Populus trichocarpa] predicted protein [Populus trichocarpa]
cn7753	152.151	0.0643654	0.0036	0	EEF34636	2e-41	conserved hypothetical protein [Ricinus communis]
GO_drpoolB-CL7969Contig1	156.778	0.0638411	0.0041	0	EEF37920	8e-59	oligopeptide transporter, putative [Ricinus communis]
GO_drpoolB-CL2518Contig1	158.114	0.0669478	0.0043	0		NA
IP_PHBS010I13u	159.183	0.0665495	0.0042	0	NP_188806	8e-26	MATE efflux family protein [Arabidopsis thaliana] unnamed protein product [Arabidopsis thaliana] At3g21690 [Arabidopsis thaliana]
cn3082	159.563	0.0708999	0.0042	0	CAO41250	7e-17	unnamed protein product [Vitis vinifera]
GO_drpoolB-CL9477Contig1	160.859	0.0643886	0.0041	0		NA
GO_drpoolB-CL9419Contig1	161.572	0.066569	0.0043	0	EEF33065	5e-21	Auxin-induced protein 5NG4, putative [Ricinus communis]
GO_drpoolB-CL1461Contig1	164.496	0.0696292	0.0049	0		NA
GO_dr004P0002H04_F_ab1	164.939	0.0692785	0.0049	0	EEF34590	5e-49	21 kDa protein precursor, putative [Ricinus communis]
GO_drs31P0005A09_R_ab1	165.292	0.06531	0.0049	0		NA
IP_PHBS013G22u	165.887	0.0698387	0.0049	0	EEF29977	1e-16	STS14 protein precursor, putative [Ricinus communis]
GO_drpoolB-CL4488Contig1	166.428	0.0652861	0.0051	0	ACL12055	2e-92	Kunitz trypsin inhibitor [Nicotiana tabacum]
cn5346	167.107	0.0705751	0.005	0	ABB87126	2e-21	putative glycine-rich RNA binding protein-like [Solanum tuberosum]
GO_dr004P0024G05_F_ab1	167.173	0.0722611	0.0049	0	CAA63753	2e-77	cyclin A-like protein [Nicotiana tabacum]
cn7569	168.605	0.0650601	0.005	0	ABN08073	1e-49	Lipolytic enzyme, G-D-S-L [Medicago truncatula]
GO_dr004P0003H17_F_ab1	169.775	0.0703091	0.0049	0		NA
cn2895	170.139	0.0450116	0.0049	0	AAF70825	1e-176	putative beta-galactosidase [Lycopersicon esculentum]
cn9429	171.683	0.0830689	0.0051	0		NA
GO_dr001P0020B12_F_ab1	173.299	0.0692156	0.0051	0		NA
GO_drpoolB-CL302Contig1	173.5	0.0654245	0.0051	0	AAF00054	1e-54	putative high-affinity nitrate transporter [Lycopersicon esculentum]
GO_dr001P0010N20_F_ab1	176.132	0.0716225	0.0053	0		NA
GO_dr001P0015O11_F_ab1	179.496	0.06821	0.0054	0	CAN75316	8e-54	hypothetical protein [Vitis vinifera]
GO_dr004P0004N03_F_ab1	180.818	0.0714276	0.0055	0	EEF48164	3e-99	Pectinesterase PPE8B precursor, putative [Ricinus communis]
GO_drpoolB-CL6324Contig1	181.996	0.0720923	0.0056	0	CAO71368	3e-18	unnamed protein product [Vitis vinifera]
GO_drpoolB-CL5110Contig1	183.35	0.0736931	0.0055	0	CAO67174	3e-40	unnamed protein product [Vitis vinifera]
GO_drpoolB-CL6578Contig1	187.1	0.0766072	0.0058	0		NA
cn923	187.145	0.074852	0.0057	0	XP_002319486	6e-67	predicted protein [Populus trichocarpa] predicted protein [Populus trichocarpa]
DC240442_1	187.843	0.0760774	0.0057	0		NA
GO_drpoolB-CL5477Contig1	188.495	0.0741906	0.0057	0	BAA89332	5e-18	EEF13 [Solanum melongena]
cn3057	190.318	0.0772977	0.0058	0	ABP65665	1e-158	VTC2-like protein [Actinidia chinensis]
GO_dr001P0010B23_F_ab1	192.553	0.0802388	0.0059	0		NA
GO_dr001P0012K24_F_ab1	195.768	0.0792927	0.006	0		NA
cn7978	196.129	0.0794932	0.006	0		NA
GO_drpoolB-CL3163Contig1	196.614	0.0771879	0.0059	0		NA
GO_dr001P0020G12_F_ab1	197.117	0.072304	0.006	0	XP_002322136	3e-71	predicted protein [Populus trichocarpa] predicted protein [Populus trichocarpa]
DY395713_1	197.408	0.0799277	0.0059	0		NA
cn4737	199.383	0.0784794	0.006	0		NA
CV292661_1	200.305	0.0799744	0.006	0		NA
GO_drpoolB-CL5498Contig1	202.848	0.0767189	0.0062	0		NA
GO_drpoolB-CL7911Contig1	204.752	0.0794048	0.0064	0		NA
GO_drpoolB-CL2547Contig1	211.363	0.0808074	0.0071	0		NA
GO_drpoolB-CL6449Contig1	213.592	0.084421	0.007	0	AAT57675	2e-44	proline oxidase/dehydrogenase 2 [Nicotiana tabacum]
GO_dr001P0006P18_F_ab1	214.103	0.0845981	0.007	0	CAN65953	2e-41	hypothetical protein [Vitis vinifera]
GO_drpoolB-CL7271Contig1	215.222	0.0827712	0.007	0		NA
GO_drpoolB-CL4036Contig1	215.981	0.0801019	0.0069	0	CAO62980	5e-67	unnamed protein product [Vitis vinifera]
GO_drpoolB-CL8112Contig1	216.132	0.0809828	0.007	0	ABC69397	2e-45	CYP71D48v1 [Nicotiana tabacum]
GO_drpoolB-CL5996Contig1	217.622	0.0808898	0.0072	0	EEF37920	2e-32	oligopeptide transporter, putative [Ricinus communis]
GO_drpoolB-CL9788Contig1	218.893	0.0836379	0.0072	0		NA
GO_dr004P0024C04_F_ab1	223.008	0.0904086	0.0074	0	EEF37175	1e-23	conserved hypothetical protein [Ricinus communis]
DY395410_1	223.212	0.085623	0.0073	0		NA
GO_drpoolB-CL9094Contig1	223.654	0.0818961	0.0073	0	CAO62980	6e-16	unnamed protein product [Vitis vinifera]
GO_drpoolB-CL3248Contig1	227.206	0.0839849	0.0076	0	CAO24151	1e-74	unnamed protein product [Vitis vinifera]
GO_drpoolB-CL4491Contig1	228.397	0.0855703	0.0077	0	XP_002313925	1e-84	predicted protein [Populus trichocarpa] predicted protein [Populus trichocarpa]
cn5187	231.069	0.0904143	0.0079	0	EEE68785	6e-67	hypothetical protein OsJ_27509 [Oryza sativa Japonica Group]
GO_drpoolB-CL7186Contig1	231.36	0.0856326	0.0078	0		NA
GO_drpoolB-CL3435Contig1	232.215	0.0850347	0.0078	0	CAO69647	4e-87	unnamed protein product [Vitis vinifera]
IP_PHBS004D20u	235.12	0.0856201	0.0083	0		NA
cn4078	235.805	0.0871627	0.0084	0	CAO40658	3e-20	unnamed protein product [Vitis vinifera]
GO_drs13P0014B10_R_ab1	237.841	0.0880127	0.0085	0		NA
GO_dr004P0016L16_F_ab1	239.465	0.0898166	0.0087	0	XP_002322470	2e-44	predicted protein [Populus trichocarpa] predicted protein [Populus trichocarpa]
GO_dr004P0022M08_F_ab1	239.608	0.0863774	0.0086	0	CAO15845	2e-74	unnamed protein product [Vitis vinifera]
GO_dr001P0018G22_F_ab1	239.951	0.0898432	0.0085	0		NA
GO_drpoolB-CL4344Contig1	241.899	0.0899709	0.0087	0	CAO71368	1e-23	unnamed protein product [Vitis vinifera]
GO_drpoolB-CL1123Contig1	242.881	0.0882052	0.0086	0		NA
cn8665	243.94	0.0863118	0.0087	0	AAF00054	2e-15	putative high-affinity nitrate transporter [Lycopersicon esculentum]
GO_dr001P0012P03_F_ab1	244.528	0.0923719	0.0087	0		NA
cn922	244.566	0.0911843	0.0086	0	XP_002319486	3e-24	predicted protein [Populus trichocarpa] predicted protein [Populus trichocarpa]
GO_dr004P0019L01_F_ab1	244.713	0.09343	0.0085	0	CAO14586	7e-15	unnamed protein product [Vitis vinifera]
cn7138	244.744	0.089316	0.0085	0		NA
cn6515	245.112	0.0925626	0.0084	0	EEF37877	3e-14	conserved hypothetical protein [Ricinus communis]
cn4173	245.98	0.0916389	0.0085	0	NP_197901	8e-33	ethylene-responsive element-binding protein, putative [Arabidopsis thaliana] RecName: Full=Ethylene-responsive transcription factor ERF003 AT5g25190/F21J6_103 [Arabidopsis thaliana] AT5g25190/F21J6_103 [Arabidopsis thaliana]
GO_dr004P0014A22_F_ab1	247.518	0.0948821	0.0085	0	AAM12782	4e-60	putative expansin [Capsicum annuum]
DY395394_1	249.548	0.0931671	0.0087	0	BAB83948	1e-55	CIG1 [Nicotiana tabacum]
IP_PHBS003I19u	249.926	0.0939135	0.0087	0.0001	EEF50927	4e-23	ATP binding protein, putative [Ricinus communis]
GO_dr001P0002N15_F_ab1	251.935	0.094154	0.0091	0.0001	CAA09852	4e-41	cyclin D2.1 protein [Nicotiana tabacum]
GO_drpoolB-CL380Contig1	254.989	0.0894302	0.0092	0.0001	ABM74185	1e-101	hyoscyamine 6 beta-hydroxylase [Anisodus acutangulus]
GO_drpoolB-CL1714Contig1	256.155	0.0926089	0.0092	0.0001	ABY21307	1e-28	pollen allergen Pla o 3 [Platanus orientalis]
GO_dr004P0022N22_F_ab1	257.363	0.0864925	0.0093	0.0001		NA
GO_drpoolB-CL3020Contig1	259.025	0.0911693	0.0093	0.0001	CAO60942	7e-67	unnamed protein product [Vitis vinifera]
GO_dr004P0010I06_F_ab1	259.457	0.108101	0.0093	0.0001	XP_002310591	2e-29	predicted protein [Populus trichocarpa] predicted protein [Populus trichocarpa]
GO_dr001P0016A17_F_ab1	260.067	0.0952608	0.0093	0.0001	XP_002307351	3e-62	predicted protein [Populus trichocarpa] predicted protein [Populus trichocarpa]
GO_drpoolB-CL7587Contig1	261.121	0.0964972	0.0093	0.0001	AAL30453	1e-104	endo-beta-1,4-glucanase precursor [Nicotiana tabacum]
GO_dr004P0002G19_F_ab1	263.365	0.0947903	0.0093	0.0001	CAO65587	7e-63	unnamed protein product [Vitis vinifera]
cn1256	263.944	0.0988865	0.0093	0.0001		NA
GO_drpoolB-CL2615Contig1	265.553	0.096328	0.0094	0.0001	EEF39297	9e-49	Pectinesterase-2 precursor, putative [Ricinus communis]
GO_drpoolB-CL9175Contig1	265.62	0.0965633	0.0093	0.0001	CAN59885	4e-30	hypothetical protein [Vitis vinifera] unnamed protein product [Vitis vinifera]
GO_dr001P0011E21_F_ab1	266.232	0.0951113	0.0092	0.0001	AAU81956	2e-32	ERF transcription factor 5 [Nicotiana tabacum]
cn7737	266.269	0.0974108	0.0092	0.0001	CAO71857	4e-32	unnamed protein product [Vitis vinifera]
cn6289	266.544	0.101391	0.0092	0.0001	XP_002303974	1e-159	predicted protein [Populus trichocarpa] predicted protein [Populus trichocarpa]
GO_drpoolB-CL5057Contig1	268.119	0.0988025	0.0092	0.0001	CAA67429	1e-123	SBT1 [Solanum lycopersicum] subtilisin-like protease [Solanum lycopersicum]
IP_PHBS008K14u	268.491	0.0972933	0.0092	0.0001		NA
GO_drs12P0007B12_F_ab1	268.881	0.10236	0.0092	0.0001	CAO49158	2e-64	unnamed protein product [Vitis vinifera]
cn6694	270.118	0.107439	0.0093	0.0001	EEF34262	1e-111	Peptide transporter, putative [Ricinus communis]
GO_dr001P0003F13_F_ab1	270.814	0.0930787	0.0092	0.0001	ACF21005	1e-45	putrescine N-methyltransferase 1 [Anisodus acutangulus]
GO_drpoolB-CL2664Contig1	271.838	0.0994807	0.0093	0.0001	CAO44042	4e-25	unnamed protein product [Vitis vinifera]
GO_drpoolB-CL6546Contig1	271.926	0.0907079	0.0093	0.0001	XP_002315812	3e-15	hypothetical protein POPTRDRAFT_231473 [Populus trichocarpa] hypothetical protein POPTRDRAFT_231473 [Populus trichocarpa]
cn7519	272.258	0.0756287	0.0093	0.0001		NA
GO_dr001P0009B16_F_ab1	272.586	0.096189	0.0092	0.0001	EEF36310	7e-51	UDP-glucuronosyltransferase, putative [Ricinus communis]
IP_PHBS009I08u	272.591	0.100263	0.0092	0.0001		NA
GO_dr004P0012D02_F_ab1	274.223	0.102223	0.0092	0.0001	CAA98178	6e-59	RAB11B [Lotus japonicus]
cn3176	275.129	0.0969039	0.0091	0.0001	BAA05473	1e-54	tumor-related protein [Nicotiana glauca x Nicotiana langsdorffii]
EB175241_1	275.355	0.0997377	0.0091	0.0001	P24396	5e-19	RecName: Full=Probable pectate lyase P18; AltName: Full=Style development-specific protein 9612; Flags: Precursor 9612 [Solanum lycopersicum]
GO_drpoolB-CL8118Contig1	275.385	0.0973359	0.009	0.0001	EEF38100	2e-23	glycosyltransferase, putative [Ricinus communis]
cn5737	275.528	0.0594057	0.009	0.0001	CAO68210	7e-84	unnamed protein product [Vitis vinifera]
cn4871	276.302	0.0989521	0.0091	0.0001	EEF52058	1e-71	Endonuclease III, putative [Ricinus communis]
cn9798	277.58	0.0984465	0.0091	0.0001	CAO62220	1e-36	unnamed protein product [Vitis vinifera]
GO_dr001P0017C17_F_ab1	277.739	0.0978732	0.0091	0.0001		NA
GO_dr004P0005K22_F_ab1	278.629	0.104122	0.0092	0.0001	XP_002326273	3e-32	predicted protein [Populus trichocarpa] predicted protein [Populus trichocarpa]
GO_drpoolB-CL9347Contig1	280.017	0.100114	0.0091	0.0001	XP_002320493	7e-65	predicted protein [Populus trichocarpa] predicted protein [Populus trichocarpa]
cn3687	280.607	0.0507105	0.0091	0.0001	EEF37655	5e-92	endo-1,3-1,4-beta-d-glucanase, putative [Ricinus communis]
GO_dr004P0010N20_F_ab1	283.772	0.102133	0.0094	0.0001		NA
cn6459	283.908	0.102528	0.0093	0.0001	BAB83948	3e-84	CIG1 [Nicotiana tabacum]
cn7251	285.632	0.103596	0.0094	0.0001		NA
GO_dr004P0002B04_F_ab1	286.181	0.10139	0.0094	0.0001	CAO69529	3e-47	unnamed protein product [Vitis vinifera]
GO_drpoolB-CL6776Contig1	286.94	0.099936	0.0093	0.0001		NA
cn8004	287.644	0.103329	0.0094	0.0001	XP_002312476	1e-52	predicted protein [Populus trichocarpa] predicted protein [Populus trichocarpa]
cn8445	288.994	0.104521	0.0094	0.0001		NA
cn7934	292.441	0.105414	0.0099	0.0001	EEF26445	1e-39	conserved hypothetical protein [Ricinus communis]
cn5475	294.324	0.10335	0.0101	0.0001	XP_002310137	1e-52	predicted protein [Populus trichocarpa] predicted protein [Populus trichocarpa]
cn7855	295.217	0.105173	0.0101	0.0001	CAN82489	6e-47	hypothetical protein [Vitis vinifera] unnamed protein product [Vitis vinifera]
DY395488_1	295.444	0.0990982	0.0101	0.0001	EEF41096	1e-53	WD-repeat protein, putative [Ricinus communis]
cn7079	299.058	0.105123	0.0105	0.0001	CAN73848	1e-24	hypothetical protein [Vitis vinifera]
cn8263	299.931	0.103178	0.0107	0.0001	XP_002298131	7e-36	2-oxoglutarate-dependent dioxygenase [Populus trichocarpa] 2-oxoglutarate-dependent dioxygenase [Populus trichocarpa]
SG_SGN-U211441	301.066	0.103643	0.0108	0.0001	NP_566253	4e-14	RALFL22 (RALF-LIKE 22) [Arabidopsis thaliana] unknown protein [Arabidopsis thaliana] RALF precursor [Arabidopsis thaliana] unknown protein [Arabidopsis thaliana] At3g05490 [Arabidopsis thaliana]
GO_drs12P0009L16_R_ab1	303.421	0.103795	0.0111	0.0001		NA
GO_drpoolB-CL4372Contig1	303.527	0.108659	0.011	0.0001		NA
GO_drpoolB-CL2331Contig1	305.739	0.0956599	0.0111	0.0001	XP_002315812	4e-38	hypothetical protein POPTRDRAFT_231473 [Populus trichocarpa] hypothetical protein POPTRDRAFT_231473 [Populus trichocarpa]
GO_dr004P0009P20_F_ab1	307.209	0.111341	0.0113	0.0001	NP_187681	5e-49	GHMP kinase family protein [Arabidopsis thaliana] putative galactokinase [Arabidopsis thaliana] putative galactokinase [Arabidopsis thaliana] D-galacturonic acid-1-P kinase [Arabidopsis thaliana]
IP_PHBS013H02u	308.424	0.110583	0.0113	0.0001		NA
GO_dr001P0001L18_F_ab1	309.144	0.110825	0.0113	0.0001		NA
GO_drpoolB-CL6928Contig1	309.452	0.106485	0.0112	0.0001	CAD13177	1e-88	alpha-tubulin [Nicotiana tabacum]
GO_drpoolB-CL2030Contig1	312.663	0.108757	0.0113	0.0001		NA
GO_drpoolB-CL5006Contig1	313.858	0.106801	0.0113	0.0001	CAO24152	1e-126	unnamed protein product [Vitis vinifera]
GO_dr001P0001O16_F_ab1	314.897	0.109276	0.0112	0.0001	ABQ95989	1e-80	phospholipase A1 [Capsicum annuum]
GO_drs31P0005B09_F_ab1	315.056	0.11004	0.0112	0.0001	XP_002306497	4e-33	predicted protein [Populus trichocarpa] predicted protein [Populus trichocarpa]
cn3177	316.311	0.105726	0.0113	0.0001	BAA05473	1e-46	tumor-related protein [Nicotiana glauca x Nicotiana langsdorffii]
GO_drpoolB-CL246Contig1	317.424	0.108565	0.0114	0.0001	EEF49046	6e-96	conserved hypothetical protein [Ricinus communis]
GO_drpoolB-CL3721Contig1	317.772	0.111734	0.0113	0.0001	CAA67429	1e-180	SBT1 [Solanum lycopersicum] subtilisin-like protease [Solanum lycopersicum]
cn7767	318.98	0.105055	0.0114	0.0001		NA
cn6844	319.607	0.112152	0.0113	0.0001	CAN66901	3e-66	hypothetical protein [Vitis vinifera]
SG_SGN-U211706	319.903	0.10787	0.0113	0.0001	EEF48530	3e-12	conserved hypothetical protein [Ricinus communis]
GO_dr004P0014G06_F_ab1	321.646	0.110637	0.0114	0.0001	EEF29637	6e-17	hypothetical protein RCOM_1749890 [Ricinus communis]
GO_drpoolB-CL4534Contig1	326.933	0.114873	0.0118	0.0001		NA
GO_drpoolB-CL3123Contig1	327.211	0.112646	0.0118	0.0001	CAO68937	6e-21	unnamed protein product [Vitis vinifera]
cn6926	328.151	0.109412	0.0119	0.0001	CAO17514	8e-65	unnamed protein product [Vitis vinifera]
GO_drpoolB-CL6627Contig1	328.83	0.0630831	0.0119	0.0001		NA
GO_dr001P0003L14_F_ab1	331.204	0.113289	0.0122	0.0001	CAN64089	2e-37	hypothetical protein [Vitis vinifera]
GO_drpoolB-CL4902Contig1	331.494	0.111052	0.0122	0.0001	CAN61352	1e-20	hypothetical protein [Vitis vinifera]
DC240060_1	333.957	0.116027	0.0123	0.0001		NA
cn7137	334.437	0.116322	0.0122	0.0001	EEF35958	1e-63	cytochrome P450, putative [Ricinus communis]
GO_dr004P0016J08_F_ab1	334.588	0.11552	0.0123	0.0001		NA
GO_drpoolB-CL7908Contig1	336.473	0.112322	0.0125	0.0001		NA
GO_drs13P0005M19_F_ab1	339.163	0.112947	0.0129	0.0001		NA
cn8444	340.485	0.117931	0.013	0.0001	ABB29939	1e-15	major intrinsic protein 2-like [Solanum tuberosum]
GO_dr004P0003M02_F_ab1	341.11	0.116752	0.0131	0.0001	ABK95016	6e-56	unknown [Populus trichocarpa]
IP_PHBS012J20u	342.185	0.114743	0.0131	0.0001	AAU95287	1e-27	R1 [Solanum tuberosum]
GO_drpoolB-CL1678Contig1	343.265	0.118672	0.0131	0.0001	EEF44457	1e-113	Beta-expansin 3 precursor, putative [Ricinus communis]
GO_drpoolB-CL5937Contig1	343.691	0.112785	0.0131	0.0001	CAO39842	3e-11	unnamed protein product [Vitis vinifera]
GO_dr001P0011E08_F_ab1	343.842	0.110374	0.0131	0.0001	CAO71977	1e-60	unnamed protein product [Vitis vinifera]
GO_dr004P0015B24_F_ab1	345.374	0.106851	0.0131	0.0001	AAT40530	2e-14	zinc finger family protein, putative [Solanum demissum]
GO_drpoolB-CL4401Contig1	345.585	0.118413	0.0131	0.0001	CAO44995	3e-77	unnamed protein product [Vitis vinifera]
cn10057	347.56	0.115073	0.0132	0.0001	BAC98493	4e-48	AG-motif binding protein-3 [Nicotiana tabacum]
IP_PHBS003H13u	348.002	0.115666	0.0132	0.0001		NA
GO_dr004P0003J13_F_ab1	351.05	0.119544	0.0134	0.0001		NA
GO_drs31P0002C09_F_ab1	354.567	0.108859	0.0138	0.0001	CAA07250	1e-45	serine protease [Solanum lycopersicum]
GO_dr004P0002H09_F_ab1	354.586	0.118474	0.0138	0.0001	BAD99418	5e-35	acyl-transferase [Capsicum annuum]
cn7158	354.665	0.120447	0.0137	0.0001	XP_002320222	1e-19	predicted protein [Populus trichocarpa] predicted protein [Populus trichocarpa]
GO_dr004P0010C12_F_ab1	355.855	0.113613	0.0138	0.0001	BAF02555	3e-43	hypothetical protein [Nicotiana benthamiana]
IP_PHBS006C18u	355.902	0.121233	0.0137	0.0001		NA
GO_drpoolB-CL5016Contig1	356.789	0.115751	0.0137	0.0001	EEF41953	1e-30	zinc transporter, putative [Ricinus communis]
GO_drpoolB-CL3505Contig1	359.271	0.117578	0.0141	0.0001	CAO39367	6e-46	unnamed protein product [Vitis vinifera]
cn933	359.365	0.118575	0.0141	0.0001		NA
GO_drpoolB-CL1953Contig1	360.815	0.101422	0.0142	0.0001	CAO69754	1e-75	unnamed protein product [Vitis vinifera]
GO_drpoolB-CL1981Contig1	361.141	0.118876	0.0142	0.0001	CAO61650	1e-46	unnamed protein product [Vitis vinifera]
IP_PHBS011F17u	364.984	0.121414	0.0146	0.0001		NA
cn10056	366.158	0.119983	0.0147	0.0001	BAC98493	1e-76	AG-motif binding protein-3 [Nicotiana tabacum]
cn9376	366.528	0.11203	0.0146	0.0001	CAO44046	9e-44	unnamed protein product [Vitis vinifera]
GO_drpoolB-CL6861Contig1	366.714	0.119937	0.0145	0.0001	CAO70581	6e-71	unnamed protein product [Vitis vinifera]
GO_dr004P0032B10_F_ab1	366.858	0.125285	0.0145	0.0001		NA
cn10077	367.623	0.126013	0.0146	0.0001		NA
GO_drpoolB-CL8878Contig1	367.657	0.114064	0.0145	0.0001	EEF45330	2e-23	basic 7S globulin 2 precursor small subunit, putative [Ricinus communis]
IP_PHBS009F22u	369.42	0.122802	0.0146	0.0001		NA
GO_dr004P0013N10_F_ab1	369.638	0.125791	0.0146	0.0001		NA
IP_PHBS010J02u	370.732	0.123856	0.0147	0.0002	CAO70494	2e-22	unnamed protein product [Vitis vinifera]
GO_drpoolB-CL4751Contig1	373.545	0.120042	0.015	0.0002		NA
IP_PHBS011N14u	374.67	0.122832	0.015	0.0002		NA
GO_dr004P0019N04_F_ab1	375.841	0.113748	0.015	0.0002	CAO45702	2e-81	unnamed protein product [Vitis vinifera]
GO_dr004P0014N06_F_ab1	375.878	0.123637	0.015	0.0002	BAE93149	3e-66	methyl jasmonate induced MYB-related transcription factor [Nicotiana tabacum]
GO_drpoolB-CL5050Contig1	380.948	0.12521	0.0155	0.0002	AAL87311	3e-40	unknown protein [Arabidopsis thaliana]
cn8769	381.163	0.125135	0.0155	0.0002	BAD93693	9e-57	acyltransferase-like protein [Nicotiana tabacum]
SG_SGN-U211766	381.468	0.125892	0.0155	0.0002	EEF42197	3e-52	conserved hypothetical protein [Ricinus communis]
cn7554	382.046	0.117394	0.0155	0.0002		NA
cn8016	384.246	0.127296	0.0156	0.0002		NA
cn7250	384.737	0.124831	0.0157	0.0002	EEF35864	1e-78	cyclin-dependent protein kinase, putative [Ricinus communis]
IP_PHBS003D20u	384.998	0.119026	0.0157	0.0002	XP_002316302	1e-25	predicted protein [Populus trichocarpa] predicted protein [Populus trichocarpa]
IP_PHBS010N15u	388.31	0.128146	0.0162	0.0002		NA
cn6437	389.469	0.129051	0.0162	0.0002	EEF46817	9e-18	conserved hypothetical protein [Ricinus communis]
GO_dr001P0002B08_F_ab1	390.714	0.12633	0.0163	0.0002	EEF28904	3e-48	ATRAD3, putative [Ricinus communis]
cn7766	391.541	0.128756	0.0163	0.0002	ABK22814	4e-40	unknown [Picea sitchensis]
GO_dr001P0002B14_F_ab1	391.552	0.119014	0.0162	0.0002	XP_002315170	4e-82	predicted protein [Populus trichocarpa] predicted protein [Populus trichocarpa]
GO_drpoolB-CL2269Contig1	395.311	0.127091	0.0167	0.0002		NA
cn6889	395.642	0.125786	0.0166	0.0002		NA
GO_drpoolB-CL3775Contig1	397.957	0.121286	0.0167	0.0002	ACJ62326	5e-18	lipid-transfer protein [Zea mays subsp. parviglumis]
GO_drs21P0010P14_F_ab1	398.748	0.118156	0.0168	0.0002		NA
GO_drs21P0006P06_R_ab1	398.801	0.12747	0.0168	0.0002	EEF51859	4e-42	purine permease, putative [Ricinus communis]
GO_drpoolB-CL2058Contig1	399.31	0.127199	0.0168	0.0002	CAO40510	1e-69	unnamed protein product [Vitis vinifera]
cn7548	408.381	0.132466	0.0178	0.0002		NA
GO_dr004P0024B24_F_ab1	409.125	0.132252	0.0178	0.0002	CAO61650	1e-50	unnamed protein product [Vitis vinifera]
cn7741	409.893	0.12988	0.0178	0.0002		NA
GO_dr001P0005H03_F_ab1	410.72	0.134526	0.0179	0.0002	CAH58632	2e-50	nodulin-like protein [Plantago major]
SG_SGN-U211925	412.997	0.144386	0.0181	0.0002		NA
IP_PHBS013P16u	415.373	0.134935	0.0183	0.0002		NA
cn4298	415.63	0.133645	0.0182	0.0002	EEF46163	3e-28	topbp1, putative [Ricinus communis]
GO_drpoolB-CL5396Contig1	415.789	0.131484	0.0181	0.0002	CAO39367	3e-12	unnamed protein product [Vitis vinifera]
GO_drpoolB-CL6492Contig1	416.95	0.0775765	0.0182	0.0002	EEF35539	9e-15	transcription factor, putative [Ricinus communis]
cn8498	417.712	0.124623	0.0184	0.0002	AAA65636	1e-74	peroxidase
GO_dr001P0006L19_F_ab1	419.129	0.129926	0.0185	0.0002	CAO68130	3e-30	unnamed protein product [Vitis vinifera]
cn4272	419.156	0.132869	0.0184	0.0002		NA
cn3083	420.604	0.132584	0.0184	0.0002	CAO41250	3e-17	unnamed protein product [Vitis vinifera]
GO_dr004P0019L21_F_ab1	423.947	0.133232	0.0187	0.0002		NA
GO_drpoolB-CL8340Contig1	424.149	0.134822	0.0187	0.0002		NA
GO_drpoolB-CL5055Contig1	424.998	0.136374	0.0186	0.0002	XP_002298370	3e-33	predicted protein [Populus trichocarpa] predicted protein [Populus trichocarpa]
cn3645	426.137	0.134566	0.0187	0.0002	XP_002321832	3e-89	predicted protein [Populus trichocarpa] predicted protein [Populus trichocarpa]
SG_SGN-U210847	428.182	0.12822	0.0188	0.0002	CAO39911	7e-11	unnamed protein product [Vitis vinifera]
GO_drpoolB-CL6626Contig1	429.917	0.131829	0.019	0.0002		NA
GO_dr004P0013A15_F_ab1	435.103	0.12553	0.0197	0.0002		NA
GO_drpoolB-CL8185Contig1	435.474	0.126304	0.0197	0.0002	ABV26545	2e-76	apyrase 3 [Solanum tuberosum]
SG_SGN-U212071	436.386	0.129874	0.0197	0.0002	CAO66241	6e-14	unnamed protein product [Vitis vinifera]
GO_drs12P0011P17_F_ab1	437.091	0.129076	0.0198	0.0002		NA
cn7717	437.423	0.135004	0.0198	0.0002	CAO61524	8e-76	unnamed protein product [Vitis vinifera]
GO_drpoolB-CL5445Contig1	437.598	0.131137	0.0198	0.0002	EEF41838	2e-40	laccase, putative [Ricinus communis]
GO_drpoolB-CL8794Contig1	438.401	0.133847	0.0199	0.0002		NA
GO_dr001P0010O05_F_ab1	438.744	0.131225	0.0199	0.0002	EEF28904	1e-67	ATRAD3, putative [Ricinus communis]
cn7252	441.14	0.141663	0.0203	0.0002	XP_002309901	2e-47	predicted protein [Populus trichocarpa] predicted protein [Populus trichocarpa]
cn286	442.314	0.136737	0.0203	0.0002	AAO22065	1e-51	NtPRp27-like protein [Solanum tuberosum]
GO_dr004P0002A10_F_ab1	444.411	0.138081	0.0205	0.0003	XP_002332272	3e-61	predicted protein [Populus trichocarpa] predicted protein [Populus trichocarpa]
GO_drpoolB-CL1930Contig1	448.06	0.140519	0.0211	0.0003		NA
GO_drpoolB-CL6866Contig1	449.142	0.133204	0.0211	0.0003		NA
cn9398	449.436	0.140182	0.0211	0.0003	XP_002331839	2e-66	predicted protein [Populus trichocarpa] predicted protein [Populus trichocarpa]
IP_PHBS010D04u	449.897	0.142047	0.0211	0.0003		NA
IP_PHBS009J17u	450.477	0.137883	0.021	0.0003	XP_002314603	5e-23	predicted protein [Populus trichocarpa] predicted protein [Populus trichocarpa]
cn5604	450.641	0.139528	0.021	0.0003	XP_002334203	3e-56	predicted protein [Populus trichocarpa] predicted protein [Populus trichocarpa]
EB174806_1	450.862	0.135792	0.0209	0.0003		NA
cn3063	451.115	0.139022	0.0209	0.0003	ABX82930	5e-11	transcription factor style2.1 [Solanum lycopersicum] transcription factor style2.1 [Solanum pennellii] transcription factor style2.1 [Solanum lycopersicum] transcription factor style2.1 [Solanum pennellii]
GO_dr004P0002E07_F_ab1	451.392	0.140473	0.0208	0.0003	XP_002303082	6e-43	predicted protein [Populus trichocarpa] predicted protein [Populus trichocarpa]
GO_dr004P0004B24_F_ab1	452.488	0.134993	0.021	0.0003	AAB48444	3e-76	UDP-galactose:solanidine galactosyltransferase [Solanum tuberosum]
GO_dr004P0022E01_F_ab1	455.59	0.146284	0.0213	0.0003	BAC53934	1e-19	hypothetical protein [Nicotiana tabacum]
cn7492	457.527	0.143141	0.0215	0.0003		NA
cn7156	462.637	0.136549	0.0219	0.0003		NA
GO_drs12P0022H17_F_ab1	462.907	0.136831	0.0219	0.0003	AAC49536	4e-80	diphenol oxidase
cn206	464.117	0.13935	0.0219	0.0003		NA
cn1836	464.397	0.142982	0.0219	0.0003	XP_002327317	1e-140	predicted protein [Populus trichocarpa] predicted protein [Populus trichocarpa]
GO_drpoolB-CL7680Contig1	465.193	0.14664	0.022	0.0003	XP_002314624	1e-63	predicted protein [Populus trichocarpa] predicted protein [Populus trichocarpa]
GO_drpoolB-CL796Contig1	465.597	0.143201	0.0219	0.0003		NA
cn8039	466.363	0.144806	0.022	0.0003		NA
GO_drpoolB-CL4169Contig1	467.387	0.142472	0.0221	0.0003		NA
GO_drpoolB-CL9143Contig1	468.436	0.143041	0.0221	0.0003	NP_001057413	5e-27	Os06g0288300 [Oryza sativa (japonica cultivar-group)] Os06g0288300 [Oryza sativa (japonica cultivar-group)]
GO_dr001P0006C24_F_ab1	470.2	0.133672	0.0223	0.0003	XP_002330813	9e-43	predicted protein [Populus trichocarpa] predicted protein [Populus trichocarpa]
cn10474	470.339	0.14459	0.0223	0.0003		NA
SG_SGN-U212085	474.354	0.147	0.0227	0.0003	ABO71663	2e-21	unknown [Brassica juncea]
IP_PHBS002A21u	475.798	0.143715	0.0229	0.0003	XP_002318973	2e-26	predicted protein [Populus trichocarpa] predicted protein [Populus trichocarpa]
GO_dr004P0010N01_F_ab1	476.895	0.147319	0.0229	0.0003	EEF28238	6e-78	protein binding protein, putative [Ricinus communis]
GO_drpoolB-CL3243Contig1	479.142	0.148949	0.023	0.0003	CAO63654	2e-66	unnamed protein product [Vitis vinifera]
cn7348	479.262	0.150265	0.023	0.0003		NA
GO_drpoolB-CL9784Contig1	479.86	0.139616	0.023	0.0003	XP_002308984	1e-28	predicted protein [Populus trichocarpa] predicted protein [Populus trichocarpa]
cn6050	485.396	0.150096	0.0236	0.0003	XP_002304601	1e-16	predicted protein [Populus trichocarpa] predicted protein [Populus trichocarpa]
GO_dr004P0021M21_F_ab1	486.009	0.15031	0.0236	0.0003	CAO21698	5e-65	unnamed protein product [Vitis vinifera]
cn7371	486.816	0.146156	0.0236	0.0003		NA
GO_drpoolB-CL7108Contig1	487.043	0.147042	0.0235	0.0003	AAU93595	4e-82	HVA22-like protein c , putative [Solanum demissum] putative HVA22 protein [Solanum tuberosum]
IP_PHBS002D08u	488.654	0.149548	0.0237	0.0003	BAD93691	2e-27	malonyltransferase [Nicotiana tabacum]
GO_drs13P0024D12_R_ab1	488.748	0.14694	0.0237	0.0003		NA
GO_dr004P0006O07_F_ab1	489.631	0.134626	0.0238	0.0003		NA
GO_dr001P0001P16_F_ab1	490.066	0.159066	0.0237	0.0003		NA
cn4246	490.422	0.148677	0.0236	0.0003		NA
GO_dr001P0004K13_F_ab1	491.611	0.147636	0.0239	0.0003	CAO71073	1e-54	unnamed protein product [Vitis vinifera]
SG_SGN-U209906	491.911	0.153626	0.0238	0.0003	CAO44067	7e-50	unnamed protein product [Vitis vinifera]
GO_drpoolB-CL2435Contig1	492.99	0.135214	0.024	0.0003	EEF34923	1e-142	zinc finger protein, putative [Ricinus communis]
GO_dr001P0013K09_F_ab1	493.671	0.147334	0.024	0.0003		NA
IP_PHBS004B02u	495.097	0.151816	0.0241	0.0003		NA
GO_drpoolB-CL5325Contig1	496.642	0.139739	0.0243	0.0003		NA
cn4206	498.942	0.148432	0.0246	0.0003	ACL53450	1e-158	unknown [Zea mays]
GO_dr004P0011A01_F_ab1	501.675	0.138953	0.025	0.0004		NA
cn10207	502.059	0.147065	0.0249	0.0004	NP_189254	8e-14	CYP71B24 (cytochrome P450, family 71, subfamily B, polypeptide 24); oxygen binding [Arabidopsis thaliana] RecName: Full=Cytochrome P450 71B24 cytochrome P450 [Arabidopsis thaliana] putative cytochrome P450 [Arabidopsis thaliana]
GO_drpoolB-CL406Contig1	502.288	0.149376	0.0248	0.0004	AAF00053	1e-28	putative high-affinity nitrate transporter [Lycopersicon esculentum]
GO_dr004P0019G24_F_ab1	502.943	0.153946	0.0248	0.0004	CAO71567	9e-16	unnamed protein product [Vitis vinifera]
cn6731	504.665	0.154276	0.025	0.0004	AAT57675	7e-80	proline oxidase/dehydrogenase 2 [Nicotiana tabacum]
cn233	505.449	0.142074	0.0251	0.0004		NA
cn8228	506.605	0.144879	0.025	0.0004	CAN63755	0	hypothetical protein [Vitis vinifera]
GO_dr004P0022L02_F_ab1	507.793	0.155436	0.0251	0.0004	CAN74915	2e-44	hypothetical protein [Vitis vinifera]
GO_drs21P0002K06_R_ab1	509.483	0.152765	0.0252	0.0004	CAO39360	5e-51	unnamed protein product [Vitis vinifera]
GO_drpoolB-CL7419Contig1	509.708	0.15461	0.0251	0.0004	EEF36405	2e-25	DUF26 domain-containing protein 1 precursor, putative [Ricinus communis]
GO_drpoolB-CL6760Contig1	513.012	0.151701	0.0256	0.0004	XP_002324605	1e-69	predicted protein [Populus trichocarpa] predicted protein [Populus trichocarpa]
GO_drpoolB-CL9007Contig1	513.565	0.147347	0.0256	0.0004	EEF33733	7e-57	catalytic, putative [Ricinus communis]
DC243289_1	514.396	0.15564	0.0256	0.0004		NA
GO_drs21P0003P03_R_ab1	515.798	0.130535	0.0257	0.0004	AAF44085	2e-69	putative water channel protein [Lycopersicon esculentum]
DC240913_1	515.908	0.144092	0.0256	0.0004	CAL69911	1e-28	obtusifoliol-14-demethylase [Petunia x hybrida]
IP_PHBS006C03u	516.189	0.1546	0.0255	0.0004		NA
cn8840	516.625	0.153551	0.0255	0.0004	CAO21674	1e-68	unnamed protein product [Vitis vinifera]
GO_dr001P0010J09_F_ab1	517.631	0.134002	0.0256	0.0004	ABC69401	3e-69	CYP71D49v2 [Nicotiana tabacum]
IP_PHBS006N19u	518.629	0.14733	0.0256	0.0004	CAO69892	1e-21	unnamed protein product [Vitis vinifera]
GO_drpoolB-CL3535Contig1	519.021	0.149582	0.0257	0.0004	XP_002317208	2e-38	predicted protein [Populus trichocarpa] predicted protein [Populus trichocarpa]
GO_dr004P0029P15_F_ab1	520.032	0.156624	0.0257	0.0004		NA
GO_drpoolB-CL5798Contig1	521.491	0.14995	0.0258	0.0004		NA
DC244593_1	522.608	0.154121	0.0259	0.0004	CAO24098	6e-30	unnamed protein product [Vitis vinifera]
GO_drpoolB-CL2910Contig1	523.237	0.155926	0.0259	0.0004	XP_002313779	8e-22	predicted protein [Populus trichocarpa] predicted protein [Populus trichocarpa]
GO_drpoolB-CL6055Contig1	523.755	0.149748	0.0258	0.0004	AAU04879	6e-24	peroxidase a [Eucommia ulmoides]
GO_drpoolB-CL4366Contig1	523.862	0.142515	0.0257	0.0004		NA
GO_dr004P0013A21_F_ab1	524.104	0.158509	0.0257	0.0004		NA
IP_PHBS005E23u	524.915	0.148262	0.0258	0.0004		NA
cn6941	526.383	0.157906	0.026	0.0004		NA
GO_drpoolB-CL1542Contig1	528.086	0.15072	0.0262	0.0004	EEF41838	6e-97	laccase, putative [Ricinus communis]
GO_drpoolB-CL4249Contig1	530.197	0.158035	0.0263	0.0004	XP_002302185	4e-78	predicted protein [Populus trichocarpa] predicted protein [Populus trichocarpa]
IP_PHBS013I13u	531.028	0.154521	0.0263	0.0004		NA
GO_drpoolB-CL5341Contig1	532.435	0.158892	0.0265	0.0004	XP_002302041	1e-47	predicted protein [Populus trichocarpa] predicted protein [Populus trichocarpa]
cn3648	533.357	0.159698	0.0265	0.0004		NA
IP_PHBS003C09u	534.164	0.151784	0.0265	0.0004		NA
GO_dr001P0014H21_F_ab1	536.332	0.154433	0.0267	0.0004	EEF52169	3e-24	Flavonol synthase/flavanone 3-hydroxylase, putative [Ricinus communis]
IP_PHBS009D21u	536.388	0.157776	0.0266	0.0004	EEF29346	2e-15	metal ion binding protein, putative [Ricinus communis]
IP_PHBS004H08u	536.715	0.160179	0.0266	0.0004		NA
GO_drpoolB-CL8086Contig1	537.803	0.145541	0.0266	0.0004	XP_002304247	5e-40	predicted protein [Populus trichocarpa] predicted protein [Populus trichocarpa]
GO_dr004P0031F21_F_ab1	538.534	0.145683	0.0265	0.0004	CAN73432	9e-74	hypothetical protein [Vitis vinifera] unnamed protein product [Vitis vinifera]
cn10506	541.598	0.155938	0.027	0.0004		NA
GO_dr001P0013K21_F_ab1	541.791	0.15756	0.027	0.0004		NA
GO_drpoolB-CL2631Contig1	544.023	0.161181	0.0273	0.0004	EEF33744	1e-142	Protein kinase APK1A, chloroplast precursor, putative [Ricinus communis]
SG_SGN-U209715	544.223	0.159647	0.0273	0.0004	XP_002320176	5e-38	predicted protein [Populus trichocarpa] predicted protein [Populus trichocarpa]
GO_dr001P0009L01_F_ab1	544.803	0.161098	0.0274	0.0004		NA
cn6972	544.945	0.166072	0.0273	0.0004		NA
cn6963	545.363	0.161355	0.0274	0.0004	EEF33872	2e-41	conserved hypothetical protein [Ricinus communis]
cn10245	545.831	0.160521	0.0274	0.0004		NA
DC241985_1	547.584	0.163143	0.0276	0.0004	EEF44279	8e-27	Pectate lyase precursor, putative [Ricinus communis]
cn9050	548.399	0.160901	0.0277	0.0004	EEF47734	7e-53	Protein COBRA precursor, putative [Ricinus communis]
GO_drpoolB-CL8124Contig1	549.17	0.153929	0.0278	0.0004	CAA96434	2e-80	pectin methylesterase [Nicotiana plumbaginifolia]
cn3294	549.213	0.163135	0.0277	0.0004	AAR82849	1e-147	expansin-1 [Petunia x hybrida]
GO_drs21P0001M07_F_ab1	550.11	0.157267	0.0278	0.0005	CAO66599	4e-65	unnamed protein product [Vitis vinifera]
cn6357	550.609	0.164878	0.0279	0.0005	CAN70161	1e-46	hypothetical protein [Vitis vinifera]
IP_PHBS009O17u	554.032	0.153676	0.0283	0.0005		NA
GO_dr001P0004O19_F_ab1	554.371	0.158662	0.0282	0.0005	CAN71142	2e-12	hypothetical protein [Vitis vinifera]
cn4824	555.86	0.162096	0.0283	0.0005	AAK15089	1e-87	7S globulin [Sesamum indicum]
EB174375_1	556.178	0.166967	0.0283	0.0005	CAO69191	3e-59	unnamed protein product [Vitis vinifera]
cn880	558.163	0.162264	0.0284	0.0005	AAK15089	5e-17	7S globulin [Sesamum indicum]
GO_drpoolB-CL3007Contig1	559.96	0.164406	0.0286	0.0005	CAO15367	2e-57	unnamed protein product [Vitis vinifera]
cn1103	560.53	0.163148	0.0286	0.0005	ACJ85992	8e-38	unknown [Medicago truncatula]
GO_dr001P0003A13_F_ab1	561.773	0.153652	0.0288	0.0005	XP_002323073	9e-38	predicted protein [Populus trichocarpa] predicted protein [Populus trichocarpa]
GO_dr004P0001F09_F_ab1	565.796	0.164398	0.0294	0.0005	EEF52141	6e-39	conserved hypothetical protein [Ricinus communis]
SG_SGN-U209743	568.202	0.170181	0.0297	0.0005	CAO61154	7e-11	unnamed protein product [Vitis vinifera]
cn7826	569.17	0.167966	0.0298	0.0005		NA
DC240247_1	569.804	0.157903	0.0298	0.0005	CAN76145	6e-13	hypothetical protein [Vitis vinifera]
IP_PHBS007N03u	569.989	0.164258	0.0298	0.0005		NA
GO_drpoolB-CL6617Contig1	571.32	0.162467	0.03	0.0005	BAF02555	2e-30	hypothetical protein [Nicotiana benthamiana]
GO_drpoolB-CL9766Contig1	571.396	0.167037	0.0299	0.0005	EEF45318	2e-61	conserved hypothetical protein [Ricinus communis]
IP_PHBS009I15u	573.636	0.166603	0.0301	0.0005		NA
GO_drpoolB-CL2141Contig1	573.997	0.162441	0.0301	0.0005	XP_002309832	3e-47	predicted protein [Populus trichocarpa] predicted protein [Populus trichocarpa]
GO_drpoolB-CL5127Contig1	575.689	0.16456	0.0302	0.0005		NA
GO_drpoolB-CL6060Contig1	576.831	0.169984	0.0303	0.0005	EEF51769	3e-34	Phospholipase C 4 precursor, putative [Ricinus communis]
GO_drpoolB-CL1614Contig1	577.145	0.168557	0.0302	0.0005	AAG59894	1e-104	phosphoethanolamine N-methyltransferase [Lycopersicon esculentum]
GO_drpoolB-CL6269Contig1	580.439	0.166295	0.0305	0.0005	BAF46296	5e-92	cytochrome P450 [Ipomoea nil]
cn6494	586.162	0.168333	0.0311	0.0005	ABI34394	3e-40	Mutator transposable element-related protein, putative [Solanum tuberosum]
GO_dr004P0012K22_F_ab1	586.506	0.134929	0.0311	0.0005		NA
DY344694_1	586.93	0.170975	0.0311	0.0005	EEF42569	3e-69	Extensin-3 precursor, putative [Ricinus communis]
cn9172	587.878	0.172888	0.0312	0.0005	EEF33260	1e-116	Aspartic proteinase nepenthesin-1 precursor, putative [Ricinus communis]
GO_dr004P0006C10_F_ab1	588.298	0.1713	0.0312	0.0005	CAO15966	2e-85	unnamed protein product [Vitis vinifera]
GO_drpoolB-CL2981Contig1	588.499	0.169906	0.0312	0.0005	AAM12786	4e-71	unknown [Capsicum annuum]
GO_drpoolB-CL6047Contig1	588.629	0.170216	0.0311	0.0005		NA
cn8062	588.732	0.168279	0.0311	0.0005		NA
GO_drpoolB-CL9508Contig1	589.632	0.168848	0.0311	0.0005	AAC25984	2e-55	beta-galactosidase [Lycopersicon esculentum]
GO_drs21P0004G01_R_ab1	591.273	0.154181	0.0312	0.0005	CAO38987	4e-50	unnamed protein product [Vitis vinifera]
cn8995	591.78	0.168967	0.0311	0.0005	BAD93693	8e-58	acyltransferase-like protein [Nicotiana tabacum]
DC241470_1	592.991	0.172307	0.0312	0.0006	EEF36563	1e-17	conserved hypothetical protein [Ricinus communis]
cn7627	593.044	0.170007	0.0312	0.0006	EEF34464	7e-44	Alliin lyase precursor, putative [Ricinus communis]
cn4060	593.883	0.172129	0.0313	0.0006		NA
cn4781	594.631	0.173647	0.0314	0.0006	ABW05088	1e-12	ovate-like protein [Nicotiana tabacum]
cn6865	594.832	0.168813	0.0314	0.0006	CAO66602	4e-57	unnamed protein product [Vitis vinifera]
GO_dr001P0001O06_F_ab1	595.253	0.15083	0.0313	0.0006	AAK52085	2e-81	peroxidase [Nicotiana tabacum]
cn24	595.308	0.172432	0.0312	0.0006	CAC12823	2e-21	metallothionein-like protein type 2 [Nicotiana tabacum]
GO_dr001P0015I02_F_ab1	595.967	0.148188	0.0314	0.0006	XP_002309999	3e-17	predicted protein [Populus trichocarpa] predicted protein [Populus trichocarpa]
GO_dr004P0012B22_F_ab1	596.336	0.167249	0.0314	0.0006	EEF48530	3e-47	conserved hypothetical protein [Ricinus communis]
cn40	596.747	0.172283	0.0314	0.0006		NA
cn10182	600.149	0.175055	0.0319	0.0006	AAG59894	1e-59	phosphoethanolamine N-methyltransferase [Lycopersicon esculentum]
cn6888	600.589	0.174712	0.0319	0.0006		NA
GO_drs31P0005K11_F_ab1	602.155	0.166306	0.032	0.0006	BAD93693	5e-37	acyltransferase-like protein [Nicotiana tabacum]
GO_drpoolB-CL1869Contig1	603.507	0.162835	0.0321	0.0006	EEF33556	8e-50	xenotropic and polytropic murine leukemia virus receptor pho1, putative [Ricinus communis]
SG_SGN-U210927	603.538	0.16907	0.032	0.0006	XP_002308177	9e-15	predicted protein [Populus trichocarpa] predicted protein [Populus trichocarpa]
cn6487	604.538	0.16975	0.0321	0.0006	CAO63610	8e-20	unnamed protein product [Vitis vinifera]
GO_dr001P0007F12_F_ab1	606.261	0.17907	0.0323	0.0006	XP_002304696	3e-38	predicted protein [Populus trichocarpa] predicted protein [Populus trichocarpa]
IP_PHBS006O09u	606.926	0.16627	0.0323	0.0006		NA
GO_drpoolB-CL2466Contig1	607.204	0.168552	0.0322	0.0006	EEF42029	2e-14	glycosyltransferase, putative [Ricinus communis]
GO_dr001P0007P11_F_ab1	609.344	0.166328	0.0326	0.0006	AAS66357	3e-50	(-)-germacrene D synthase [Vitis vinifera]
GO_dr001P0003J03_F_ab1	609.442	0.173295	0.0325	0.0006	BAA81904	4e-70	NtPRp27 [Nicotiana tabacum]
cn584	609.455	0.172957	0.0325	0.0006	P48418	0	RecName: Full=Flavonoid 3',5'-hydroxylase 1; Short=F3'5'H; AltName: Full=Cytochrome P450 75A1; AltName: Full=CYPLXXVA1 flavonoid 3',5'-hydroxylase [Petunia x hybrida] flavonoid-3',5'-hydroxylase [Petunia x hybrida] flavonoid 3',5'-hydroxylase [Petunia x hybrida] flavonoid-3',5'-hydroxylase [Petunia x hybrida] flavonoid 3',5'-hydroxylase [Petunia x hybrida] cytochrome P450 [Petunia x hybrida] flav…
cn8577	609.504	0.166229	0.0324	0.0006	CAN83470	7e-92	hypothetical protein [Vitis vinifera]
cn6716	610.624	0.17408	0.0326	0.0006	XP_002325443	5e-55	predicted protein [Populus trichocarpa] predicted protein [Populus trichocarpa]
GO_drpoolB-CL8229Contig1	611.769	0.174529	0.0327	0.0006	XP_002320846	5e-14	hypothetical protein POPTRDRAFT_572354 [Populus trichocarpa] unknown [Populus trichocarpa] hypothetical protein POPTRDRAFT_572354 [Populus trichocarpa]
cn4503	612.127	0.174682	0.0326	0.0006	BAE16663	1e-13	ribonuclease [Drosera adelae] ribonuclease [Drosera adelae]
cn6379	612.158	0.177368	0.0325	0.0006	CAO40706	1e-138	unnamed protein product [Vitis vinifera]
cn10162	614.329	0.175994	0.0326	0.0006		NA
cn7417	615.159	0.173922	0.0326	0.0006	BAB88934	4e-38	glucosyltransferase [Nicotiana tabacum]
cn3702	619.173	0.17378	0.0331	0.0006		NA
GO_dr004P0001P14_F_ab1	620.273	0.173992	0.0332	0.0006		NA
cn2413	620.808	0.177277	0.0333	0.0006	AAT57675	2e-30	proline oxidase/dehydrogenase 2 [Nicotiana tabacum]
GO_dr004P0010P15_F_ab1	621.841	0.174804	0.0333	0.0006	BAF46296	1e-34	cytochrome P450 [Ipomoea nil]
GO_drpoolB-CL8734Contig1	622.653	0.178291	0.0333	0.0006	EEF35705	1e-127	Systemin receptor SR160 precursor, putative [Ricinus communis]
cn9891	624.903	0.173175	0.0336	0.0006	BAD98314	1e-26	peroxidase [Nicotiana tabacum]
cn10012	625.155	0.181941	0.0335	0.0006	CAH67977	1e-23	OSIGBa0142I02-OSIGBa0101B20.20 [Oryza sativa (indica cultivar-group)] hypothetical protein OsJ_15989 [Oryza sativa Japonica Group]
GO_dr004P0005F16_F_ab1	625.927	0.170337	0.0335	0.0006	CAN77580	4e-71	hypothetical protein [Vitis vinifera]
IP_PHBS007O12u	628.224	0.180851	0.0337	0.0006		NA
GO_dr004P0024O14_F_ab1	630.434	0.180135	0.0339	0.0006	ABP88740	2e-87	putative receptor-like protein kinase [Capsicum frutescens]
GO_drpoolB-CL4576Contig1	630.654	0.179157	0.0338	0.0006		NA
cn4031	632.091	0.177914	0.034	0.0007		NA
cn7591	633.492	0.179343	0.0341	0.0007		NA
GO_dr004P0010F07_F_ab1	635.652	0.176728	0.0346	0.0007	AAD13632	1e-101	expansin precursor [Lycopersicon esculentum]
GO_dr001P0010D01_F_ab1	637.164	0.182642	0.0348	0.0007	CAO15740	7e-19	unnamed protein product [Vitis vinifera]
IP_PHBS009F11u	637.793	0.179013	0.0349	0.0007		NA
GO_drpoolB-CL7480Contig1	638.155	0.173277	0.0349	0.0007	CAN82060	7e-14	hypothetical protein [Vitis vinifera]
GO_drpoolB-CL7760Contig1	639.058	0.174923	0.035	0.0007		NA
SG_SGN-U209517	641.106	0.172351	0.0354	0.0007		NA
DC241787_1	644.526	0.181587	0.0359	0.0007		NA
GO_drpoolB-CL3678Contig1	646.473	0.181911	0.0362	0.0007	CAO70074	1e-73	unnamed protein product [Vitis vinifera]
GO_dr004P0012G06_F_ab1	647.58	0.16115	0.0363	0.0007	EEF51725	1e-30	translocase of inner mitochondrial membrane, putative [Ricinus communis]
GO_drs12P0025F04_F_ab1	649.246	0.190683	0.0364	0.0007		NA
GO_drpoolB-CL7553Contig1	650.789	0.182645	0.0366	0.0007	CAO15706	1e-71	unnamed protein product [Vitis vinifera]
GO_drpoolB-CL1511Contig1	651.246	0.180603	0.0366	0.0007		NA
cn3506	651.896	0.176672	0.0366	0.0007	CAG29395	4e-18	1-aminocyclopropane-1-carboxylate oxidase [Solanum lycopersicum]
cn1977	651.994	0.183442	0.0366	0.0007		NA
GO_drpoolB-CL5116Contig1	653.056	0.125619	0.0367	0.0007	CAO47777	5e-20	unnamed protein product [Vitis vinifera]
IP_PHBS010K09u	656.855	0.175966	0.0371	0.0007	BAF02555	1e-15	hypothetical protein [Nicotiana benthamiana]
CV296295_1	657.705	0.156696	0.0371	0.0007		NA
cn7234	658.956	0.185377	0.0371	0.0007	EEF29570	2e-38	Bipolar kinesin KRP-130, putative [Ricinus communis]
cn348	660.848	0.184679	0.0374	0.0007		NA
cn3160	661.239	0.181166	0.0374	0.0008	XP_002305753	1e-113	predicted protein [Populus trichocarpa] predicted protein [Populus trichocarpa]
IP_PHBS009O09u	665.632	0.186026	0.0383	0.0008		NA
GO_dr004P0024D08_F_ab1	666.242	0.177547	0.0383	0.0008	CAO67261	2e-71	unnamed protein product [Vitis vinifera]
GO_dr004P0024F10_F_ab1	667.732	0.178403	0.0384	0.0008	CAO41004	3e-73	unnamed protein product [Vitis vinifera]
IP_PHBS008D01u	671.547	0.189696	0.0388	0.0008		NA
cn5935	672.012	0.186647	0.0388	0.0008	EEF48939	2e-82	ubiquitin-conjugating enzyme E2 C, putative [Ricinus communis]
cn2005	673.656	0.187786	0.039	0.0008	XP_002306940	9e-13	predicted protein [Populus trichocarpa] predicted protein [Populus trichocarpa]
GO_dr001P0018H03_F_ab1	675.35	0.186923	0.0391	0.0008	CAO47913	4e-30	unnamed protein product [Vitis vinifera]
cn3293	676.12	0.188462	0.0392	0.0008	AAR82850	1e-159	expansin-2 [Petunia x hybrida]
cn3458	676.76	0.190647	0.0393	0.0008	CAO22251	1e-23	unnamed protein product [Vitis vinifera]
SG_SGN-U208735	676.856	0.181904	0.0392	0.0008	AAR13298	2e-60	gag-pol polyprotein [Phaseolus vulgaris]
cn8578	677.224	0.182769	0.0393	0.0008	CAO39299	1e-11	unnamed protein product [Vitis vinifera]
GO_drpoolB-CL9410Contig1	678.906	0.183453	0.0393	0.0008	CAO48005	2e-71	unnamed protein product [Vitis vinifera]
IP_PHBS008L07u	681.918	0.185281	0.0396	0.0008	XP_002326902	3e-22	predicted protein [Populus trichocarpa] predicted protein [Populus trichocarpa]
GO_dr004P0010L11_F_ab1	682.264	0.177044	0.0396	0.0008	EEF50953	2e-31	conserved hypothetical protein [Ricinus communis]
GO_drpoolB-CL4821Contig1	683.805	0.18655	0.0398	0.0008	XP_002326273	5e-49	predicted protein [Populus trichocarpa] predicted protein [Populus trichocarpa]
EB175004_1	683.841	0.190829	0.0397	0.0008		NA
cn7956	686.232	0.18631	0.04	0.0008	EEF46215	6e-30	conserved hypothetical protein [Ricinus communis]
DC242256_1	688.078	0.184853	0.0403	0.0008	EEF40424	3e-71	zinc finger protein, putative [Ricinus communis]
GO_dr004P0009O19_F_ab1	688.352	0.191307	0.0403	0.0008	EEF51225	3e-60	zinc finger protein, putative [Ricinus communis]
SG_SGN-U210239	691.391	0.186161	0.0406	0.0008		NA
GO_dr004P0009P21_F_ab1	692.154	0.192578	0.0407	0.0009	CAO41502	1e-38	unnamed protein product [Vitis vinifera]
GI_NP1240207	692.793	0.185639	0.0406	0.0009	AAL83819	0	unknown [Petunia x hybrida]
cn7916	694.151	0.189018	0.0408	0.0009	Q7DMN9	2e-39	RecName: Full=Calmodulin-5/6/7/8; Short=CaM-5/6/7/8 Chain A, Crystal Structure Of Potato Calmodulin Pcm6 calmodulin calmodulin calmodulin calmodulin putative calmodulin [Solanum commersonii] calmodulin 5/6/7/8-like protein [Solanum tuberosum] putative calmodulin-like protein [Solanum tuberosum]
cn6150	694.405	0.143088	0.0407	0.0009	NP_001117543	2e-86	peptidase M1 family protein [Arabidopsis thaliana]
GO_drs21P0007C02_R_ab1	695.807	0.175027	0.041	0.0009	XP_002322806	6e-32	iaa-amino acid hydrolase 4 [Populus trichocarpa] iaa-amino acid hydrolase 4 [Populus trichocarpa]
GO_drpoolB-CL3016Contig1	696.723	0.192071	0.041	0.0009	CAO65251	4e-77	unnamed protein product [Vitis vinifera]
GO_dr004P0029D23_F_ab1	700.587	0.187723	0.0415	0.0009		NA
cn3527	701.062	0.183611	0.0415	0.0009	BAA05470	2e-16	tumor-related protein [Nicotiana glauca x Nicotiana langsdorffii]
GO_dr004P0017H03_F_ab1	701.883	0.182612	0.0415	0.0009		NA
GO_dr004P0005N09_F_ab1	702.259	0.190494	0.0415	0.0009	XP_002326828	1e-56	chromatin remodeling complex subunit [Populus trichocarpa] chromatin remodeling complex subunit [Populus trichocarpa]
cn4946	702.282	0.191278	0.0414	0.0009	XP_002309067	5e-22	predicted protein [Populus trichocarpa] predicted protein [Populus trichocarpa]
GO_drs31P0002C09_R_ab1	702.502	0.182906	0.0414	0.0009	CAA76726	1e-69	P69C protein [Solanum lycopersicum]
cn5034	703.984	0.19295	0.0415	0.0009	EEF52888	2e-18	conserved hypothetical protein [Ricinus communis]
GO_dr004P0001I10_F_ab1	704.56	0.190752	0.0415	0.0009		NA
cn7248	704.614	0.18007	0.0414	0.0009	EEF41501	1e-28	conserved hypothetical protein [Ricinus communis]
GO_dr001P0014D23_F_ab1	704.712	0.187305	0.0414	0.0009	ABY56088	2e-34	hypothetical protein [Cucumis melo]
GO_dr004P0002K04_F_ab1	706.863	0.196325	0.0417	0.0009	CAO71112	3e-32	unnamed protein product [Vitis vinifera]
IP_PHBS003C15u	706.972	0.1908	0.0417	0.0009		NA
GO_drpoolB-CL7806Contig1	708.395	0.189807	0.0418	0.0009	CAO71440	1e-101	unnamed protein product [Vitis vinifera]
GO_drpoolB-CL6455Contig1	708.448	0.195649	0.0418	0.0009		NA
GO_drpoolB-CL8883Contig1	710.215	0.192534	0.042	0.0009		NA
cn6430	712.771	0.184734	0.0424	0.0009		NA
GO_dr004P0014L08_F_ab1	713.191	0.19348	0.0424	0.0009	EEF34198	6e-87	sulfate transporter, putative [Ricinus communis]
GO_dr004P0029G14_F_ab1	713.426	0.193207	0.0424	0.0009	BAF46296	1e-15	cytochrome P450 [Ipomoea nil]
GO_drpoolB-CL6825Contig1	714.349	0.177869	0.0425	0.0009	CAO17362	7e-66	unnamed protein product [Vitis vinifera]
GO_dr001P0015C14_F_ab1	715.804	0.196028	0.0426	0.0009		NA
cn7027	723.494	0.198024	0.0438	0.001	XP_002308787	4e-16	f-box family protein [Populus trichocarpa] f-box family protein [Populus trichocarpa]
cn8666	723.975	0.185543	0.0439	0.001	AAF00054	5e-16	putative high-affinity nitrate transporter [Lycopersicon esculentum]
cn3564	724.134	0.193073	0.0438	0.001	XP_002325592	4e-48	fasciclin-like arabinogalactan protein 9.2 [Populus trichocarpa] fasciclin-like arabinogalactan protein 9.2 [Populus trichocarpa]
GO_drpoolB-CL6519Contig1	724.473	0.193844	0.0438	0.001	CAN59909	7e-13	hypothetical protein [Vitis vinifera]
GO_drpoolB-CL9760Contig1	725.192	0.189988	0.0438	0.001	CAO69696	4e-39	unnamed protein product [Vitis vinifera]
GO_dr004P0024L16_F_ab1	726.412	0.200747	0.0439	0.001	EEF35101	3e-88	fimbrin, putative [Ricinus communis]
cn751	727.233	0.198181	0.0439	0.001	CAO43229	4e-94	unnamed protein product [Vitis vinifera]
GO_drpoolB-CL8386Contig1	728.138	0.188498	0.0439	0.001	O49204	6e-81	RecName: Full=Adenylyl-sulfate kinase, chloroplastic; AltName: Full=Adenosine-5'-phosphosulfate kinase; Short=APS kinase; AltName: Full=ATP adenosine-5'-phosphosulfate 3'-phosphotransferase; Flags: Precursor adenosine-5'-phosphosulfate-kinase [Catharanthus roseus]
cn8502	728.215	0.199529	0.0438	0.001	CAO63733	2e-14	unnamed protein product [Vitis vinifera]
SG_SGN-U211532	729.927	0.198306	0.044	0.001	CAO66249	3e-19	unnamed protein product [Vitis vinifera]
GO_drpoolB-CL5709Contig1	730.19	0.191611	0.044	0.001		NA
cn4163	731.986	0.197457	0.0441	0.001	CAN72752	6e-64	hypothetical protein [Vitis vinifera]
GO_dr004P0004P18_F_ab1	733.243	0.198369	0.0443	0.001	EEF40736	3e-35	lipid binding protein, putative [Ricinus communis]
SG_SGN-U210140	735.423	0.19748	0.0447	0.001	CAO39504	4e-26	unnamed protein product [Vitis vinifera]
GO_dr001P0010K02_F_ab1	735.975	0.20055	0.0447	0.001	XP_002326757	3e-62	predicted protein [Populus trichocarpa] predicted protein [Populus trichocarpa]
IP_PHBS003J14u	736.526	0.196359	0.0448	0.001	AAR13298	6e-17	gag-pol polyprotein [Phaseolus vulgaris]
cn3222	740	0.158371	0.0456	0.001	P21342	1e-175	RecName: Full=Pyrophosphate--fructose 6-phosphate 1-phosphotransferase subunit alpha; Short=PFP; AltName: Full=6-phosphofructokinase, pyrophosphate dependent; AltName: Full=Pyrophosphate-dependent 6-phosphofructose-1-kinase; AltName: Full=PPi-PFK pyrophosphate-fructose 6-phosphate 1-phosphotransferase alpha-subunit
GO_drpoolB-CL6120Contig1	741.239	0.186647	0.0457	0.001		NA
cn8055	743.021	0.202249	0.0461	0.001		NA
IP_PHBS008G16u	743.706	0.200453	0.0461	0.001		NA
GO_dr001P0007H23_F_ab1	744.736	0.196649	0.0462	0.0011	CAO69213	5e-31	unnamed protein product [Vitis vinifera]
GO_drs31P0007L19_R_ab1	745.321	0.192775	0.0463	0.0011	CAA64566	6e-70	subtilisin-like endoprotease [Solanum lycopersicum] P69A protein [Solanum lycopersicum]
cn6336	745.423	0.201641	0.0462	0.0011	CAN61764	6e-34	hypothetical protein [Vitis vinifera] unnamed protein product [Vitis vinifera]
cn8404	746.465	0.201414	0.0463	0.0011	ABK93521	2e-75	unknown [Populus trichocarpa]
GO_drpoolB-CL5743Contig1	746.703	0.193024	0.0463	0.0011		NA
GO_dr001P0006P03_F_ab1	750.16	0.201406	0.0468	0.0011		NA
SG_SGN-U212429	751.516	0.196344	0.0469	0.0011		NA
IP_PHBS007G08u	752.223	0.197726	0.047	0.0011	EEF52361	2e-23	serine-threonine protein kinase, plant-type, putative [Ricinus communis]
cn8388	753.409	0.182749	0.0471	0.0011	AAA65636	1e-115	peroxidase
GO_dr001P0003L05_F_ab1	753.744	0.189161	0.0471	0.0011		NA
GO_dr001P0016K11_F_ab1	754.028	0.191637	0.047	0.0011	AAT72296	7e-15	microsomal omega-6-desaturase [Nicotiana tabacum]
cn6432	754.821	0.193652	0.047	0.0011	CAO71912	8e-21	unnamed protein product [Vitis vinifera]
cn1190	754.869	0.194962	0.0469	0.0011	CAA06242	9e-19	P18 protein [Nicotiana alata]
GO_dr001P0004N14_F_ab1	755.309	0.195952	0.0469	0.0011	XP_002317983	5e-63	predicted protein [Populus trichocarpa] predicted protein [Populus trichocarpa]
GO_dr004P0005P02_F_ab1	756.032	0.203566	0.047	0.0011	BAG09378	5e-50	peroxisomal small heat shock protein [Glycine max]
cn7914	756.487	0.202733	0.047	0.0011	AAU90317	8e-83	TPR domain containing protein, putative [Solanum demissum]
GO_dr004P0017E14_F_ab1	756.674	0.203112	0.0469	0.0011		NA
cn1620	757.515	0.201499	0.047	0.0011	EEF39859	1e-43	cysteine protease, putative [Ricinus communis]
cn9483	757.625	0.197632	0.0469	0.0011	XP_002326634	3e-16	predicted protein [Populus trichocarpa] predicted protein [Populus trichocarpa]
cn4054	757.895	0.202495	0.0469	0.0011		NA
cn203	757.944	0.204202	0.0469	0.0011	BAB16428	4e-31	P-rich protein EIG-I30 [Nicotiana tabacum]
GO_drpoolB-CL7084Contig1	761.123	0.204169	0.0474	0.0011	AAK85402	2e-70	beta-1,3-glucanase [Camellia sinensis]
cn1621	762.426	0.204048	0.0475	0.0011	BAD29955	8e-51	cysteine protease [Daucus carota]
IP_PHBS011H17u	763.395	0.20444	0.0476	0.0011	EEF28242	3e-63	Protein YIF1A, putative [Ricinus communis]
cn5405	763.958	0.203384	0.0476	0.0011		NA
DY395428_1	766.894	0.19775	0.0479	0.0011	CAO99126	5e-27	putative cinnamyl alcohol dehydrogenase [Nicotiana tabacum]
GO_dr004P0032C14_F_ab1	767.721	0.203079	0.0479	0.0011		NA
GO_dr004P0004B04_F_ab1	768.005	0.189703	0.048	0.0011	CAO16600	1e-22	unnamed protein product [Vitis vinifera]
IP_PHBS012J09u	769.129	0.190792	0.0482	0.0012	CAO41205	4e-56	unnamed protein product [Vitis vinifera]
GO_dr001P0015K20_F_ab1	773.062	0.188743	0.0486	0.0012	ABK92569	1e-28	unknown [Populus trichocarpa]
GO_drpoolB-CL3707Contig1	773.987	0.205689	0.0487	0.0012	XP_002307728	1e-101	predicted protein [Populus trichocarpa] predicted protein [Populus trichocarpa]
GO_dr001P0001L11_F_ab1	774.182	0.199681	0.0486	0.0012	CAC80883	6e-66	geraniol 10-hydroxylase [Catharanthus roseus]
GO_dr001P0014H02_F_ab1	775.934	0.206122	0.0488	0.0012	CAO63692	4e-22	unnamed protein product [Vitis vinifera]
cn3238	776.624	0.204152	0.0489	0.0012	ABU95101	1e-100	putative C-8,7 sterol isomerase [Solanum tuberosum]
cn230	776.958	0.190436	0.0488	0.0012	AAW28571	8e-60	plant integral membrane protein TIGR01569 containing protein [Solanum demissum]
GO_dr001P0003M22_F_ab1	777.652	0.199545	0.0489	0.0012		NA
GO_dr004P0011P10_F_ab1	779.097	0.203083	0.049	0.0012	CAO23750	6e-25	unnamed protein product [Vitis vinifera]
IP_PHBS005O15u	779.381	0.203712	0.049	0.0012	CAN71445	3e-74	hypothetical protein [Vitis vinifera]
cn7793	780.241	0.207297	0.0491	0.0012	ACN40181	2e-61	unknown [Picea sitchensis] unknown [Picea sitchensis]
GO_dr004P0012B11_F_ab1	781.981	0.20826	0.0493	0.0012	CAO45372	9e-27	unnamed protein product [Vitis vinifera]
GO_drpoolB-CL7397Contig1	783.393	0.152879	0.0494	0.0012	CAO61439	3e-60	unnamed protein product [Vitis vinifera]
cn6645	784.274	0.201552	0.0494	0.0012	XP_002310629	5e-54	predicted protein [Populus trichocarpa] predicted protein [Populus trichocarpa]
GO_drpoolB-CL4557Contig1	785.805	0.199944	0.0495	0.0012	CAO15359	5e-48	unnamed protein product [Vitis vinifera]
IP_PHBS003G23u	786.739	0.19529	0.0495	0.0012	EEF47463	4e-47	conserved hypothetical protein [Ricinus communis]
cn7928	788.059	0.209472	0.0496	0.0012	CAO69747	1e-23	unnamed protein product [Vitis vinifera]
cn9178	789.173	0.206958	0.0497	0.0012	EEF48609	2e-80	Aspartic proteinase nepenthesin-1 precursor, putative [Ricinus communis]
GO_dr004P0032A24_F_ab1	789.756	0.209855	0.0497	0.0012		NA
GO_drpoolB-CL9403Contig1	789.928	0.207508	0.0497	0.0012	XP_002316526	2e-32	predicted protein [Populus trichocarpa] predicted protein [Populus trichocarpa]
cn9747	790.551	0.19348	0.0497	0.0012	ABK28617	2e-91	unknown [Arabidopsis thaliana]
EB174863_1	791.012	0.208299	0.0497	0.0012		NA
GO_dr004P0011G14_F_ab1	791.891	0.208655	0.0498	0.0012	XP_002307585	4e-39	predicted protein [Populus trichocarpa] predicted protein [Populus trichocarpa]
GO_dr004P0004L02_F_ab1	792.684	0.209118	0.0498	0.0012		NA
GO_dr004P0011K06_F_ab1	793.098	0.201873	0.0497	0.0012		NA
GO_dr001P0002M19_F_ab1	793.569	0.211707	0.0497	0.0012		NA
cn7876	795.879	0.207147	0.05	0.0012		NA
GO_dr001P0013P15_F_ab1	796.026	0.212581	0.05	0.0012	XP_002315888	2e-97	predicted protein [Populus trichocarpa] predicted protein [Populus trichocarpa]
IP_PHBS012B03u	796.522	0.211752	0.0499	0.0012	XP_002322772	1e-21	predicted protein [Populus trichocarpa] predicted protein [Populus trichocarpa]
cn6061	797.213	0.2027	0.0499	0.0013	XP_002329707	8e-69	predicted protein [Populus trichocarpa] predicted protein [Populus trichocarpa]
