# Supplementary material for: Transcriptional profiling of Petunia seedlings reveals candidate regulators of the cold stress response
Source: Front Plant Sci. 2015 Mar 2;6:118. doi: 10.3389/fpls.2015.00118 (PMC4345802; doi:10.3389/fpls.2015.00118)
Supplement: Table S3 — Gene ontology (GO) terms enriched by cold responsive genes at all time points. [file Table3.XLS]

## Sheet: 0.5 h VS 0 h_upgo
GO.ID	Term	Level	Annotated	Significant	Expected	classic	Probe ID
GO:0006355	regulation of transcription, DNA-templated	10	55	4	0.42	0.00037	cn300	cn435	cn704	cn716	cn748	cn80
GO:2001141	regulation of RNA biosynthetic process	9	56	4	0.43	0.0004	cn300	cn435	cn704	cn716	cn748	cn80
GO:0051252	regulation of RNA metabolic process	8	60	4	0.46	0.00052	cn300	cn435	cn704	cn716	cn748	cn80
GO:0006351	transcription, DNA-templated	9	63	4	0.49	0.00063	cn300	cn435	cn704	cn716	cn748	cn80
GO:0065007	biological regulation	2	203	6	1.56	0.00067	cn2222	cn2225	cn300	cn435	cn704	cn716	cn748	cn80
GO:0032774	RNA biosynthetic process	8	64	4	0.49	0.00067	cn300	cn435	cn704	cn716	cn748	cn80
GO:0019219	regulation of nucleobase-containing compound metabolic process	6	65	4	0.5	0.00071	cn300	cn435	cn704	cn716	cn748	cn80
GO:0051171	regulation of nitrogen compound metabolic process	5	67	4	0.52	0.0008	cn300	cn435	cn704	cn716	cn748	cn80
GO:2000112	regulation of cellular macromolecule biosynthetic process	7	78	4	0.6	0.00145	cn300	cn435	cn704	cn716	cn748	cn80
GO:0010556	regulation of macromolecule biosynthetic process	6	79	4	0.61	0.00152	cn300	cn435	cn704	cn716	cn748	cn80
GO:0016070	RNA metabolic process	7	79	4	0.61	0.00152	cn300	cn435	cn704	cn716	cn748	cn80
GO:0031326	regulation of cellular biosynthetic process	6	81	4	0.62	0.00168	cn300	cn435	cn704	cn716	cn748	cn80
GO:0009889	regulation of biosynthetic process	5	82	4	0.63	0.00176	cn300	cn435	cn704	cn716	cn748	cn80
GO:0001906	cell killing	2	9	2	0.07	0.00179	cn2222	cn2225
GO:0031640	killing of cells of other organism	6	9	2	0.07	0.00179	cn2222	cn2225
GO:0035821	modification of morphology or physiology of other organism	4	9	2	0.07	0.00179	cn2222	cn2225
GO:0044364	disruption of cells of other organism	5	9	2	0.07	0.00179	cn2222	cn2225
GO:0010468	regulation of gene expression	6	84	4	0.65	0.00193	cn300	cn435	cn704	cn716	cn748	cn80
GO:0060255	regulation of macromolecule metabolic process	5	90	4	0.69	0.00251	cn300	cn435	cn704	cn716	cn748	cn80
GO:0080090	regulation of primary metabolic process	5	90	4	0.69	0.00251	cn300	cn435	cn704	cn716	cn748	cn80
GO:0090304	nucleic acid metabolic process	6	90	4	0.69	0.00251	cn300	cn435	cn704	cn716	cn748	cn80
GO:0031323	regulation of cellular metabolic process	5	91	4	0.7	0.00262	cn300	cn435	cn704	cn716	cn748	cn80
GO:0034654	nucleobase-containing compound biosynthetic process	6	95	4	0.73	0.00308	cn300	cn435	cn704	cn716	cn748	cn80
GO:0019222	regulation of metabolic process	4	107	4	0.82	0.00482	cn300	cn435	cn704	cn716	cn748	cn80
GO:0018130	heterocycle biosynthetic process	5	130	4	1	0.00993	cn300	cn435	cn704	cn716	cn748	cn80
GO:0044271	cellular nitrogen compound biosynthetic process	5	130	4	1	0.00993	cn300	cn435	cn704	cn716	cn748	cn80
GO:0050832	defense response to fungus	7	22	2	0.17	0.01094	cn2222	cn2225
GO:0019438	aromatic compound biosynthetic process	5	138	4	1.06	0.01234	cn300	cn435	cn704	cn716	cn748	cn80
GO:0009620	response to fungus	6	24	2	0.19	0.01298	cn2222	cn2225
GO:1901362	organic cyclic compound biosynthetic process	5	147	4	1.13	0.01551	cn300	cn435	cn704	cn716	cn748	cn80
GO:0034645	cellular macromolecule biosynthetic process	6	148	4	1.14	0.0159	cn300	cn435	cn704	cn716	cn748	cn80
GO:0009059	macromolecule biosynthetic process	5	149	4	1.15	0.01629	cn300	cn435	cn704	cn716	cn748	cn80
GO:0065008	regulation of biological quality	3	31	2	0.24	0.0213	cn2222	cn2225
GO:0050794	regulation of cellular process	4	168	4	1.3	0.02496	cn300	cn435	cn704	cn716	cn748	cn80
GO:0010467	gene expression	5	175	4	1.35	0.02881	cn10000	cn300	cn435	cn704	cn716	cn748	cn80
GO:0098542	defense response to other organism	6	38	2	0.29	0.03137	cn2222	cn2225
GO:0006139	nucleobase-containing compound metabolic process	5	187	4	1.44	0.03627	cn300	cn435	cn704	cn716	cn748	cn80
GO:0050789	regulation of biological process	3	190	4	1.46	0.03832	cn300	cn435	cn704	cn716	cn748	cn80
GO:0043207	response to external biotic stimulus	4	44	2	0.34	0.04128	cn2222	cn2225
GO:0051707	response to other organism	5	44	2	0.34	0.04128	cn2222	cn2225

## Sheet: 0.5 h VS 0 h_downgo
GO.ID	Term	Level	Annotated	Significant	Expected	classic	Probe ID
GO:0006829	zinc ion transport	10	1	1	0	0.0011	GO_drpoolB-CL5640Contig1
GO:0071577	zinc ion transmembrane transport	11	1	1	0	0.0011	GO_drpoolB-CL5640Contig1
GO:0000041	transition metal ion transport	9	3	1	0	0.0033	GO_drpoolB-CL5640Contig1
GO:0072511	divalent inorganic cation transport	8	5	1	0.01	0.0055	GO_drpoolB-CL5640Contig1
GO:0030001	metal ion transport	8	22	1	0.02	0.0242	GO_drpoolB-CL5640Contig1

## Sheet: 2 h VS 0 h_upgo
GO.ID	Term	Level	Annotated	Significant	Expected	classic	Probe ID
GO:0010628	positive regulation of gene expression	7	5	2	0.04	0.00067	cn4309	cn8214
GO:0045893	positive regulation of transcription, DNA-templated	11	5	2	0.04	0.00067	cn4309	cn8214
GO:0045935	positive regulation of nucleobase-containing compound metabolic process	7	5	2	0.04	0.00067	cn4309	cn8214
GO:0051173	positive regulation of nitrogen compound metabolic process	6	5	2	0.04	0.00067	cn4309	cn8214
GO:0051254	positive regulation of RNA metabolic process	9	5	2	0.04	0.00067	cn4309	cn8214
GO:1902680	positive regulation of RNA biosynthetic process	10	5	2	0.04	0.00067	cn4309	cn8214
GO:0009891	positive regulation of biosynthetic process	6	6	2	0.05	0.001	cn4309	cn8214
GO:0010557	positive regulation of macromolecule biosynthetic process	7	6	2	0.05	0.001	cn4309	cn8214
GO:0010604	positive regulation of macromolecule metabolic process	6	6	2	0.05	0.001	cn4309	cn8214
GO:0031328	positive regulation of cellular biosynthetic process	7	6	2	0.05	0.001	cn4309	cn8214
GO:0009893	positive regulation of metabolic process	5	7	2	0.06	0.0014	cn4309	cn8214
GO:0031325	positive regulation of cellular metabolic process	6	7	2	0.06	0.0014	cn4309	cn8214
GO:0048522	positive regulation of cellular process	5	10	2	0.09	0.00295	cn4309	cn8214
GO:0009737	response to abscisic acid	6	11	2	0.1	0.00359	cn4309	cn8214
GO:0048518	positive regulation of biological process	4	14	2	0.12	0.00587	cn4309	cn8214
GO:0097305	response to alcohol	5	16	2	0.14	0.00767	cn4309	cn8214
GO:0009960	endosperm development	10	1	1	0.01	0.00881	cn6513
GO:0043248	proteasome assembly	8	1	1	0.01	0.00881	cn6513
GO:0051788	response to misfolded protein	6	1	1	0.01	0.00881	cn6513
GO:0009414	response to water deprivation	6	19	2	0.17	0.01078	cn4309	cn8214
GO:0009415	response to water	5	19	2	0.17	0.01078	cn4309	cn8214
GO:0033993	response to lipid	5	19	2	0.17	0.01078	cn4309	cn8214
GO:0010033	response to organic substance	4	68	3	0.6	0.01714	cn4309	cn6513	cn8214
GO:0001558	regulation of cell growth	5	2	1	0.02	0.01755	cn6513
GO:0022604	regulation of cell morphogenesis	7	2	1	0.02	0.01755	cn6513
GO:0035966	response to topologically incorrect protein	5	2	1	0.02	0.01755	cn6513
GO:0040008	regulation of growth	4	2	1	0.02	0.01755	cn6513
GO:0042023	DNA endoreduplication	7	2	1	0.02	0.01755	cn6513
GO:0044786	cell cycle DNA replication	6	2	1	0.02	0.01755	cn6513
GO:0048638	regulation of developmental growth	5	2	1	0.02	0.01755	cn6513
GO:0051510	regulation of unidimensional cell growth	8	2	1	0.02	0.01755	cn6513
GO:0051128	regulation of cellular component organization	4	3	1	0.03	0.02623	cn6513
GO:0022603	regulation of anatomical structure morphogenesis	5	4	1	0.04	0.03484	cn6513
GO:0006508	proteolysis	8	37	2	0.33	0.03876	cn6513	GO_drpoolB-CL4454Contig1
GO:0016485	protein processing	7	37	2	0.33	0.03876	cn6513	GO_drpoolB-CL4454Contig1
GO:0051604	protein maturation	6	37	2	0.33	0.03876	cn6513	GO_drpoolB-CL4454Contig1
GO:0034654	nucleobase-containing compound biosynthetic process	6	95	3	0.84	0.04209	cn2463	cn4309	cn8214
GO:0022402	cell cycle process	5	5	1	0.04	0.04338	cn6513
GO:0043623	cellular protein complex assembly	7	5	1	0.04	0.04338	cn6513
GO:0001101	response to acid	4	42	2	0.37	0.04901	cn4309	cn8214
GO:0010467	gene expression	5	175	4	1.54	0.04908	cn4309	cn6513	cn8214	GO_drpoolB-CL4454Contig1

## Sheet: 24 h VS 0 h_upgo
GO.ID	Term	Level	Annotated	Significant	Expected	classic	Probe ID
GO:0051552	flavone metabolic process	5	2	2	0.04	0.00042	cn2956	cn2958
GO:0051553	flavone biosynthetic process	6	2	2	0.04	0.00042	cn2956	cn2958
GO:0051554	flavonol metabolic process	6	2	2	0.04	0.00042	cn2956	cn2958
GO:0051555	flavonol biosynthetic process	7	2	2	0.04	0.00042	cn2956	cn2958
GO:0046148	pigment biosynthetic process	5	10	3	0.21	0.00085	cn173	cn2956	cn2958
GO:0042440	pigment metabolic process	4	11	3	0.23	0.00116	cn173	cn2956	cn2958
GO:0009813	flavonoid biosynthetic process	5	13	3	0.27	0.00195	cn2956	cn2958	cn3395
GO:0009812	flavonoid metabolic process	4	14	3	0.29	0.00245	cn2956	cn2958	cn3395
GO:0048518	positive regulation of biological process	4	14	3	0.29	0.00245	cn173	cn4309	cn8214
GO:0010628	positive regulation of gene expression	7	5	2	0.1	0.004	cn4309	cn8214
GO:0045893	positive regulation of transcription, DNA-templated	11	5	2	0.1	0.004	cn4309	cn8214
GO:0045935	positive regulation of nucleobase-containing compound metabolic process	7	5	2	0.1	0.004	cn4309	cn8214
GO:0051173	positive regulation of nitrogen compound metabolic process	6	5	2	0.1	0.004	cn4309	cn8214
GO:0051254	positive regulation of RNA metabolic process	9	5	2	0.1	0.004	cn4309	cn8214
GO:1902680	positive regulation of RNA biosynthetic process	10	5	2	0.1	0.004	cn4309	cn8214
GO:0009891	positive regulation of biosynthetic process	6	6	2	0.13	0.00592	cn4309	cn8214
GO:0010557	positive regulation of macromolecule biosynthetic process	7	6	2	0.13	0.00592	cn4309	cn8214
GO:0010604	positive regulation of macromolecule metabolic process	6	6	2	0.13	0.00592	cn4309	cn8214
GO:0031328	positive regulation of cellular biosynthetic process	7	6	2	0.13	0.00592	cn4309	cn8214
GO:0009893	positive regulation of metabolic process	5	7	2	0.15	0.00819	cn4309	cn8214
GO:0031325	positive regulation of cellular metabolic process	6	7	2	0.15	0.00819	cn4309	cn8214
GO:0071478	cellular response to radiation	5	8	2	0.17	0.01078	cn172	cn173
GO:0071482	cellular response to light stimulus	6	8	2	0.17	0.01078	cn172	cn173
GO:0048522	positive regulation of cellular process	5	10	2	0.21	0.0169	cn4309	cn8214
GO:0071214	cellular response to abiotic stimulus	4	10	2	0.21	0.0169	cn172	cn173
GO:0009737	response to abscisic acid	6	11	2	0.23	0.0204	cn4309	cn8214
GO:0009960	endosperm development	10	1	1	0.02	0.02093	cn6513
GO:0010029	regulation of seed germination	8	1	1	0.02	0.02093	cn173
GO:0010030	positive regulation of seed germination	9	1	1	0.02	0.02093	cn173
GO:0010114	response to red light	7	1	1	0.02	0.02093	cn173
GO:0010117	photoprotection	6	1	1	0.02	0.02093	cn173
GO:0010380	regulation of chlorophyll biosynthetic process	9	1	1	0.02	0.02093	cn173
GO:0034605	cellular response to heat	6	1	1	0.02	0.02093	cn173
GO:0043248	proteasome assembly	8	1	1	0.02	0.02093	cn6513
GO:0051193	regulation of cofactor metabolic process	6	1	1	0.02	0.02093	cn173
GO:0051788	response to misfolded protein	6	1	1	0.02	0.02093	cn6513
GO:0070141	response to UV-A	7	1	1	0.02	0.02093	cn173
GO:0071486	cellular response to high light intensity	8	1	1	0.02	0.02093	cn173
GO:0071490	cellular response to far red light	8	1	1	0.02	0.02093	cn173
GO:0071491	cellular response to red light	8	1	1	0.02	0.02093	cn173
GO:0071492	cellular response to UV-A	8	1	1	0.02	0.02093	cn173
GO:0090056	regulation of chlorophyll metabolic process	8	1	1	0.02	0.02093	cn173
GO:1900140	regulation of seedling development	7	1	1	0.02	0.02093	cn173
GO:1901401	regulation of tetrapyrrole metabolic process	6	1	1	0.02	0.02093	cn173
GO:1901463	regulation of tetrapyrrole biosynthetic process	7	1	1	0.02	0.02093	cn173
GO:1901617	organic hydroxy compound biosynthetic process	5	13	2	0.27	0.02822	cn2956	cn2958
GO:0009639	response to red or far red light	6	14	2	0.29	0.03251	cn172	cn173
GO:0006511	ubiquitin-dependent protein catabolic process	11	15	2	0.31	0.03705	cn2609	cn6513
GO:0019941	modification-dependent protein catabolic process	10	15	2	0.31	0.03705	cn2609	cn6513
GO:0043632	modification-dependent macromolecule catabolic process	7	15	2	0.31	0.03705	cn2609	cn6513
GO:0006508	proteolysis	8	37	3	0.77	0.03848	cn2609	cn6513	GO_drpoolB-CL4454Contig1
GO:0016485	protein processing	7	37	3	0.77	0.03848	cn2609	cn6513	GO_drpoolB-CL4454Contig1
GO:0051604	protein maturation	6	37	3	0.77	0.03848	cn2609	cn6513	GO_drpoolB-CL4454Contig1
GO:0001558	regulation of cell growth	5	2	1	0.04	0.04143	cn6513
GO:0022604	regulation of cell morphogenesis	7	2	1	0.04	0.04143	cn6513
GO:0034644	cellular response to UV	7	2	1	0.04	0.04143	cn173
GO:0035966	response to topologically incorrect protein	5	2	1	0.04	0.04143	cn6513
GO:0040008	regulation of growth	4	2	1	0.04	0.04143	cn6513
GO:0042023	DNA endoreduplication	7	2	1	0.04	0.04143	cn6513
GO:0044786	cell cycle DNA replication	6	2	1	0.04	0.04143	cn6513
GO:0048638	regulation of developmental growth	5	2	1	0.04	0.04143	cn6513
GO:0051510	regulation of unidimensional cell growth	8	2	1	0.04	0.04143	cn6513
GO:0071484	cellular response to light intensity	7	2	1	0.04	0.04143	cn173
GO:0097305	response to alcohol	5	16	2	0.33	0.04182	cn4309	cn8214
GO:0018130	heterocycle biosynthetic process	5	130	6	2.72	0.04235	cn10124	cn173	cn2463	cn4309	cn559	cn8214
GO:0044271	cellular nitrogen compound biosynthetic process	5	130	6	2.72	0.04235	cn10124	cn173	cn2463	cn4309	cn559	cn8214
GO:0051171	regulation of nitrogen compound metabolic process	5	67	4	1.4	0.04514	cn10124	cn173	cn4309	cn8214

## Sheet: 24 h VS 0 h_downgo
GO.ID	Term	Level	Annotated	Significant	Expected	classic	Probe ID
GO:0014070	response to organic cyclic compound	5	11	2	0.07	0.002	cn3063	GO_drpoolB-CL7385Contig1
GO:0097305	response to alcohol	5	16	2	0.11	0.0042	cn3063	GO_drpoolB-CL7385Contig1
GO:1901700	response to oxygen-containing compound	4	62	3	0.41	0.0052	cn234	cn3063	GO_drpoolB-CL7385Contig1
GO:0009414	response to water deprivation	6	19	2	0.13	0.0059	cn234	GO_drpoolB-CL7385Contig1
GO:0009415	response to water	5	19	2	0.13	0.0059	cn234	GO_drpoolB-CL7385Contig1
GO:0033993	response to lipid	5	19	2	0.13	0.0059	cn3063	GO_drpoolB-CL7385Contig1
GO:0009695	jasmonic acid biosynthetic process	10	1	1	0.01	0.0066	cn4976
GO:0010200	response to chitin	6	1	1	0.01	0.0066	GO_drpoolB-CL7385Contig1
GO:2000022	regulation of jasmonic acid mediated signaling pathway	9	1	1	0.01	0.0066	GO_drpoolB-CL7385Contig1
GO:2000031	regulation of salicylic acid mediated signaling pathway	9	1	1	0.01	0.0066	GO_drpoolB-CL7385Contig1
GO:0006833	water transport	7	2	1	0.01	0.0132	cn234
GO:0009863	salicylic acid mediated signaling pathway	8	2	1	0.01	0.0132	GO_drpoolB-CL7385Contig1
GO:0010243	response to organonitrogen compound	5	2	1	0.01	0.0132	GO_drpoolB-CL7385Contig1
GO:0040034	regulation of development, heterochronic	5	2	1	0.01	0.0132	cn3063
GO:0042044	fluid transport	6	2	1	0.01	0.0132	cn234
GO:0048506	regulation of timing of meristematic phase transition	9	2	1	0.01	0.0132	cn3063
GO:0048510	regulation of timing of transition from vegetative to reproductive phase	10	2	1	0.01	0.0132	cn3063
GO:0071446	cellular response to salicylic acid stimulus	7	2	1	0.01	0.0132	GO_drpoolB-CL7385Contig1
GO:0009628	response to abiotic stimulus	3	88	3	0.58	0.0142	cn234	cn3063	GO_drpoolB-CL7385Contig1
GO:0048513	organ development	6	33	2	0.22	0.0175	cn3063	GO_drpoolB-CL7385Contig1
GO:0009694	jasmonic acid metabolic process	9	3	1	0.02	0.0197	cn4976
GO:0048527	lateral root development	9	3	1	0.02	0.0197	GO_drpoolB-CL7385Contig1
GO:0048528	post-embryonic root development	8	3	1	0.02	0.0197	GO_drpoolB-CL7385Contig1
GO:0006970	response to osmotic stress	4	38	2	0.25	0.023	cn234	GO_drpoolB-CL7385Contig1
GO:0009751	response to salicylic acid	6	4	1	0.03	0.0262	GO_drpoolB-CL7385Contig1
GO:0048509	regulation of meristem development	8	4	1	0.03	0.0262	cn3063
GO:1901698	response to nitrogen compound	4	4	1	0.03	0.0262	GO_drpoolB-CL7385Contig1
GO:0001101	response to acid	4	42	2	0.28	0.0278	cn234	GO_drpoolB-CL7385Contig1
GO:0009640	photomorphogenesis	7	5	1	0.03	0.0327	cn3063
GO:0009739	response to gibberellin	6	5	1	0.03	0.0327	GO_drpoolB-CL7385Contig1
GO:0009867	jasmonic acid mediated signaling pathway	8	5	1	0.03	0.0327	GO_drpoolB-CL7385Contig1
GO:0071395	cellular response to jasmonic acid stimulus	7	5	1	0.03	0.0327	GO_drpoolB-CL7385Contig1
GO:0009791	post-embryonic development	5	47	2	0.31	0.0344	cn3063	GO_drpoolB-CL7385Contig1
GO:0042221	response to chemical	3	124	3	0.82	0.0364	cn234	cn3063	GO_drpoolB-CL7385Contig1
GO:0000413	protein peptidyl-prolyl isomerization	10	6	1	0.04	0.0391	cn6983
GO:0009741	response to brassinosteroid	6	6	1	0.04	0.0391	cn3063
GO:0018208	peptidyl-proline modification	9	6	1	0.04	0.0391	cn6983
GO:0048507	meristem development	7	6	1	0.04	0.0391	cn3063
GO:0071407	cellular response to organic cyclic compound	6	6	1	0.04	0.0391	GO_drpoolB-CL7385Contig1
GO:0009725	response to hormone	5	53	2	0.35	0.0431	cn3063	GO_drpoolB-CL7385Contig1
GO:0009966	regulation of signal transduction	6	7	1	0.05	0.0455	GO_drpoolB-CL7385Contig1
GO:0010646	regulation of cell communication	5	7	1	0.05	0.0455	GO_drpoolB-CL7385Contig1
GO:0042967	acyl-carrier-protein biosynthetic process	7	7	1	0.05	0.0455	cn4976
GO:0009719	response to endogenous stimulus	3	55	2	0.36	0.0462	cn3063	GO_drpoolB-CL7385Contig1

## Sheet: 5 d VS 0 h_upgo
GO.ID	Term	Level	Annotated	Significant	Expected	classic	Probe ID
GO:0051552	flavone metabolic process	5	2	2	0.04	0.00037	cn2956	cn2958
GO:0051553	flavone biosynthetic process	6	2	2	0.04	0.00037	cn2956	cn2958
GO:0051554	flavonol metabolic process	6	2	2	0.04	0.00037	cn2956	cn2958
GO:0051555	flavonol biosynthetic process	7	2	2	0.04	0.00037	cn2956	cn2958
GO:0046148	pigment biosynthetic process	5	10	3	0.2	0.00072	cn173	cn2956	cn2958
GO:0042440	pigment metabolic process	4	11	3	0.22	0.00098	cn173	cn2956	cn2958
GO:0009813	flavonoid biosynthetic process	5	13	3	0.26	0.00166	cn2956	cn2958	cn3395
GO:0009812	flavonoid metabolic process	4	14	3	0.28	0.00208	cn2956	cn2958	cn3395
GO:0048518	positive regulation of biological process	4	14	3	0.28	0.00208	cn173	cn4309	cn8214
GO:0010628	positive regulation of gene expression	7	5	2	0.1	0.00359	cn4309	cn8214
GO:0045893	positive regulation of transcription, DNA-templated	11	5	2	0.1	0.00359	cn4309	cn8214
GO:0045935	positive regulation of nucleobase-containing compound metabolic process	7	5	2	0.1	0.00359	cn4309	cn8214
GO:0051173	positive regulation of nitrogen compound metabolic process	6	5	2	0.1	0.00359	cn4309	cn8214
GO:0051254	positive regulation of RNA metabolic process	9	5	2	0.1	0.00359	cn4309	cn8214
GO:1902680	positive regulation of RNA biosynthetic process	10	5	2	0.1	0.00359	cn4309	cn8214
GO:0009891	positive regulation of biosynthetic process	6	6	2	0.12	0.00532	cn4309	cn8214
GO:0010557	positive regulation of macromolecule biosynthetic process	7	6	2	0.12	0.00532	cn4309	cn8214
GO:0010604	positive regulation of macromolecule metabolic process	6	6	2	0.12	0.00532	cn4309	cn8214
GO:0031328	positive regulation of cellular biosynthetic process	7	6	2	0.12	0.00532	cn4309	cn8214
GO:0009893	positive regulation of metabolic process	5	7	2	0.14	0.00735	cn4309	cn8214
GO:0031325	positive regulation of cellular metabolic process	6	7	2	0.14	0.00735	cn4309	cn8214
GO:0071478	cellular response to radiation	5	8	2	0.16	0.00969	cn172	cn173
GO:0071482	cellular response to light stimulus	6	8	2	0.16	0.00969	cn172	cn173
GO:0048522	positive regulation of cellular process	5	10	2	0.2	0.01521	cn4309	cn8214
GO:0071214	cellular response to abiotic stimulus	4	10	2	0.2	0.01521	cn172	cn173
GO:0009737	response to abscisic acid	6	11	2	0.22	0.01838	cn4309	cn8214
GO:0009960	endosperm development	10	1	1	0.02	0.01982	cn6513
GO:0010029	regulation of seed germination	8	1	1	0.02	0.01982	cn173
GO:0010030	positive regulation of seed germination	9	1	1	0.02	0.01982	cn173
GO:0010114	response to red light	7	1	1	0.02	0.01982	cn173
GO:0010117	photoprotection	6	1	1	0.02	0.01982	cn173
GO:0010380	regulation of chlorophyll biosynthetic process	9	1	1	0.02	0.01982	cn173
GO:0034605	cellular response to heat	6	1	1	0.02	0.01982	cn173
GO:0043248	proteasome assembly	8	1	1	0.02	0.01982	cn6513
GO:0051193	regulation of cofactor metabolic process	6	1	1	0.02	0.01982	cn173
GO:0051788	response to misfolded protein	6	1	1	0.02	0.01982	cn6513
GO:0070141	response to UV-A	7	1	1	0.02	0.01982	cn173
GO:0071486	cellular response to high light intensity	8	1	1	0.02	0.01982	cn173
GO:0071490	cellular response to far red light	8	1	1	0.02	0.01982	cn173
GO:0071491	cellular response to red light	8	1	1	0.02	0.01982	cn173
GO:0071492	cellular response to UV-A	8	1	1	0.02	0.01982	cn173
GO:0090056	regulation of chlorophyll metabolic process	8	1	1	0.02	0.01982	cn173
GO:1900140	regulation of seedling development	7	1	1	0.02	0.01982	cn173
GO:1901401	regulation of tetrapyrrole metabolic process	6	1	1	0.02	0.01982	cn173
GO:1901463	regulation of tetrapyrrole biosynthetic process	7	1	1	0.02	0.01982	cn173
GO:1901617	organic hydroxy compound biosynthetic process	5	13	2	0.26	0.02545	cn2956	cn2958
GO:0009639	response to red or far red light	6	14	2	0.28	0.02935	cn172	cn173
GO:0018130	heterocycle biosynthetic process	5	130	6	2.58	0.03272	cn10124	cn173	cn2463	cn4309	cn559	cn8214
GO:0044271	cellular nitrogen compound biosynthetic process	5	130	6	2.58	0.03272	cn10124	cn173	cn2463	cn4309	cn559	cn8214
GO:0006508	proteolysis	8	37	3	0.73	0.03332	cn2609	cn6513	GO_drpoolB-CL4454Contig1
GO:0016485	protein processing	7	37	3	0.73	0.03332	cn2609	cn6513	GO_drpoolB-CL4454Contig1
GO:0051604	protein maturation	6	37	3	0.73	0.03332	cn2609	cn6513	GO_drpoolB-CL4454Contig1
GO:0006511	ubiquitin-dependent protein catabolic process	11	15	2	0.3	0.03347	cn2609	cn6513
GO:0019941	modification-dependent protein catabolic process	10	15	2	0.3	0.03347	cn2609	cn6513
GO:0043632	modification-dependent macromolecule catabolic process	7	15	2	0.3	0.03347	cn2609	cn6513
GO:0051171	regulation of nitrogen compound metabolic process	5	67	4	1.33	0.03769	cn10124	cn173	cn4309	cn8214
GO:0097305	response to alcohol	5	16	2	0.32	0.0378	cn4309	cn8214
GO:0001558	regulation of cell growth	5	2	1	0.04	0.03928	cn6513
GO:0022604	regulation of cell morphogenesis	7	2	1	0.04	0.03928	cn6513
GO:0034644	cellular response to UV	7	2	1	0.04	0.03928	cn173
GO:0035966	response to topologically incorrect protein	5	2	1	0.04	0.03928	cn6513
GO:0040008	regulation of growth	4	2	1	0.04	0.03928	cn6513
GO:0042023	DNA endoreduplication	7	2	1	0.04	0.03928	cn6513
GO:0044786	cell cycle DNA replication	6	2	1	0.04	0.03928	cn6513
GO:0048638	regulation of developmental growth	5	2	1	0.04	0.03928	cn6513
GO:0051510	regulation of unidimensional cell growth	8	2	1	0.04	0.03928	cn6513
GO:0071484	cellular response to light intensity	7	2	1	0.04	0.03928	cn173
GO:0019438	aromatic compound biosynthetic process	5	138	6	2.74	0.04266	cn10124	cn173	cn2463	cn4309	cn559	cn8214
GO:0044257	cellular protein catabolic process	7	18	2	0.36	0.04708	cn2609	cn6513
GO:0051603	proteolysis involved in cellular protein catabolic process	9	18	2	0.36	0.04708	cn2609	cn6513

## Sheet: 5 d VS 0 h_downgo
GO.ID	Term	Level	Annotated	Significant	Expected	classic	Probe ID
GO:1901700	response to oxygen-containing compound	4	62	5	0.61	0.00013	cn3057	cn3063	cn3506	cn6731	cn7375
GO:0001101	response to acid	4	42	4	0.42	0.00042	cn3057	cn3506	cn6731	cn7375
GO:0006979	response to oxidative stress	4	27	3	0.27	0.00175	cn3057	cn3506	cn6731
GO:0010033	response to organic substance	4	68	4	0.67	0.00273	cn3057	cn3063	cn3506	cn7375
GO:0042221	response to chemical	3	124	5	1.23	0.00351	cn3057	cn3063	cn3506	cn6731	cn7375
GO:0009408	response to heat	5	11	2	0.11	0.00459	cn3057	cn7375
GO:0014070	response to organic cyclic compound	5	11	2	0.11	0.00459	cn3063	cn7375
GO:0009813	flavonoid biosynthetic process	5	13	2	0.13	0.00644	cn3394	cn584
GO:0009628	response to abiotic stimulus	3	88	4	0.87	0.00711	cn3057	cn3063	cn6731	cn7375
GO:0009812	flavonoid metabolic process	4	14	2	0.14	0.00748	cn3394	cn584
GO:0000302	response to reactive oxygen species	5	15	2	0.15	0.00858	cn3057	cn3506
GO:0006537	glutamate biosynthetic process	12	1	1	0.01	0.00991	cn6731
GO:0006561	proline biosynthetic process	12	1	1	0.01	0.00991	cn6731
GO:0006562	proline catabolic process	12	1	1	0.01	0.00991	cn6731
GO:0010286	heat acclimation	6	1	1	0.01	0.00991	cn7375
GO:0051365	cellular response to potassium ion starvation	8	1	1	0.01	0.00991	cn3506
GO:0052482	defense response by cell wall thickening	8	1	1	0.01	0.00991	cn3057
GO:0052542	defense response by callose deposition	6	1	1	0.01	0.00991	cn3057
GO:0052544	defense response by callose deposition in cell wall	9	1	1	0.01	0.00991	cn3057
GO:0070542	response to fatty acid	6	1	1	0.01	0.00991	cn3506
GO:0071281	cellular response to iron ion	7	1	1	0.01	0.00991	cn3506
GO:0071398	cellular response to fatty acid	7	1	1	0.01	0.00991	cn3506
GO:0071731	response to nitric oxide	6	1	1	0.01	0.00991	cn3506
GO:0071732	cellular response to nitric oxide	7	1	1	0.01	0.00991	cn3506
GO:1901699	cellular response to nitrogen compound	5	1	1	0.01	0.00991	cn3506
GO:1902170	cellular response to reactive nitrogen species	6	1	1	0.01	0.00991	cn3506
GO:0033993	response to lipid	5	19	2	0.19	0.01369	cn3063	cn3506
GO:0009605	response to external stimulus	3	57	3	0.56	0.01504	cn3057	cn3506	cn6731
GO:0009266	response to temperature stimulus	4	20	2	0.2	0.01513	cn3057	cn7375
GO:0042742	defense response to bacterium	7	21	2	0.21	0.01664	cn3057	cn6731
GO:0009718	anthocyanin-containing compound biosynthetic process	6	2	1	0.02	0.01974	cn584
GO:0033037	polysaccharide localization	4	2	1	0.02	0.01974	cn3057
GO:0040034	regulation of development, heterochronic	5	2	1	0.02	0.01974	cn3063
GO:0048506	regulation of timing of meristematic phase transition	9	2	1	0.02	0.01974	cn3063
GO:0048510	regulation of timing of transition from vegetative to reproductive phase	10	2	1	0.02	0.01974	cn3063
GO:0052386	cell wall thickening	7	2	1	0.02	0.01974	cn3057
GO:0052543	callose deposition in cell wall	8	2	1	0.02	0.01974	cn3057
GO:0052545	callose localization	5	2	1	0.02	0.01974	cn3057
GO:0071241	cellular response to inorganic substance	5	2	1	0.02	0.01974	cn3506
GO:0071248	cellular response to metal ion	6	2	1	0.02	0.01974	cn3506
GO:0009617	response to bacterium	6	24	2	0.24	0.02153	cn3057	cn6731
GO:0010035	response to inorganic substance	4	67	3	0.66	0.02339	cn3057	cn3506	cn6731
GO:0033554	cellular response to stress	4	27	2	0.27	0.02696	cn3057	cn3506
GO:0009065	glutamine family amino acid catabolic process	11	3	1	0.03	0.02947	cn6731
GO:0010039	response to iron ion	6	3	1	0.03	0.02947	cn3506
GO:0010193	response to ozone	6	3	1	0.03	0.02947	cn3057
GO:0046283	anthocyanin-containing compound metabolic process	5	3	1	0.03	0.02947	cn584
GO:1902578	single-organism localization	3	3	1	0.03	0.02947	cn3057
GO:1902580	single-organism cellular localization	4	3	1	0.03	0.02947	cn3057
GO:0009751	response to salicylic acid	6	4	1	0.04	0.03913	cn7375
GO:0048509	regulation of meristem development	8	4	1	0.04	0.03913	cn3063
GO:1901698	response to nitrogen compound	4	4	1	0.04	0.03913	cn3506
GO:0006950	response to stress	3	148	4	1.47	0.04381	cn3057	cn3506	cn6731	cn7375
GO:0009084	glutamine family amino acid biosynthetic process	11	5	1	0.05	0.04869	cn6731
GO:0009640	photomorphogenesis	7	5	1	0.05	0.04869	cn3063
