# Supplementary material for: Transcriptional profiling of Petunia seedlings reveals candidate regulators of the cold stress response
Source: Front Plant Sci. 2015 Mar 2;6:118. doi: 10.3389/fpls.2015.00118 (PMC4345802; doi:10.3389/fpls.2015.00118)
Supplement: Table S4 — Gene modules detected by WGCNA in the petunia gene co-expression network. [file Table4.XLS]

## Sheet: Sheet1
Probe_ID	Accession	Annotation	Module name
cn7671	AAT39314	Transposase, putative [Solanum demissum]	antiquewhite4
cn10372	AAT44738	UDP-glucose:protein transglucosylase-like protein SlUPTG1 [Lycopersicon esculentum]	antiquewhite4
cn1396	ABB72814	putative 40S ribosomal protein S8-like protein [Solanum tuberosum]	antiquewhite4
GO_drs13P0026H12_F_ab1	ABH02835	MYB transcription factor MYB75 [Glycine max]	antiquewhite4
GO_drs13P0005K03_F_ab1	ABK96782	unknown [Populus trichocarpa x Populus deltoides]	antiquewhite4
cn362	ACB05666	chitin binding protein [Capsicum annuum]	antiquewhite4
cn5048	ACF17663	putative long-chain acyl-CoA synthetase [Capsicum annuum]	antiquewhite4
cn8839	CAB90633	protein phpsphatase 2C (PP2C) [Fagus sylvatica]	antiquewhite4
cn8838	CAC10358	protein phosphatase 2C [Nicotiana tabacum] protein phosphatase 2C [Nicotiana tabacum]	antiquewhite4
GO_drpoolB-CL1037Contig1	CAO14943	unnamed protein product [Vitis vinifera]	antiquewhite4
cn3585	CAO22479	unnamed protein product [Vitis vinifera]	antiquewhite4
GO_drpoolB-CL8737Contig1	CAO23882	unnamed protein product [Vitis vinifera]	antiquewhite4
cn4251	CAO24431	unnamed protein product [Vitis vinifera]	antiquewhite4
GO_dr004P0005H18_F_ab1	CAO41048	unnamed protein product [Vitis vinifera]	antiquewhite4
GO_dr001P0012C16_F_ab1	CAO49092	unnamed protein product [Vitis vinifera]	antiquewhite4
GO_drpoolB-CL4700Contig1	CAO62401	unnamed protein product [Vitis vinifera]	antiquewhite4
cn7303	CAO65406	unnamed protein product [Vitis vinifera]	antiquewhite4
GO_dr004P0004P17_F_ab1	EAZ11845	hypothetical protein OsJ_01721 [Oryza sativa Japonica Group]	antiquewhite4
SG_SGN-U208617	EEF37643	transferase, transferring glycosyl groups, putative [Ricinus communis]	antiquewhite4
cn8808	EEF43593	UDP-glucosyltransferase, putative [Ricinus communis]	antiquewhite4
cn2826	EEF44163	cytochrome B5 isoform 1, putative [Ricinus communis]	antiquewhite4
cn3034	NP_001062116	Os08g0491200 [Oryza sativa (japonica cultivar-group)] putative protein kinase [Oryza sativa Japonica Group] putative protein kinase [Oryza sativa Japonica Group] Os08g0491200 [Oryza sativa (japonica cultivar-group)] unnamed protein product [Oryza sativa J	antiquewhite4
DC239894_1	NP_001077801	CBS domain-containing protein [Arabidopsis thaliana]	antiquewhite4
GO_drs21P0005E22_F_ab1	O93919	RecName: Full=Adenosine kinase adenosine kinase [Schizophyllum commune]	antiquewhite4
GO_dr001P0012K15_F_ab1	XP_001889417	FUN34 transmembrane protein [Laccaria bicolor S238N-H82] FUN34 transmembrane protein [Laccaria bicolor S238N-H82]	antiquewhite4
GO_drpoolB-CL3457Contig1	XP_002310307	predicted protein [Populus trichocarpa] predicted protein [Populus trichocarpa]	antiquewhite4
cn7622	XP_002313669	predicted protein [Populus trichocarpa] predicted protein [Populus trichocarpa]	antiquewhite4
GO_drpoolB-CL4329Contig1	XP_002315279	predicted protein [Populus trichocarpa] predicted protein [Populus trichocarpa]	antiquewhite4
cn5290	XP_002319944	f-box family protein [Populus trichocarpa] f-box family protein [Populus trichocarpa]	antiquewhite4
cn2593	NF	NF	antiquewhite4
cn3039	NF	NF	antiquewhite4
cn3468	NF	NF	antiquewhite4
cn3651	NF	NF	antiquewhite4
cn4530	NF	NF	antiquewhite4
cn527	NF	NF	antiquewhite4
cn5858	NF	NF	antiquewhite4
DC239771_1	NF	NF	antiquewhite4
DC242682_1	NF	NF	antiquewhite4
GO_drpoolB-CL1997Contig1	NF	NF	antiquewhite4
GO_drpoolB-CL2625Contig1	NF	NF	antiquewhite4
GO_drpoolB-CL3740Contig1	NF	NF	antiquewhite4
GO_drpoolB-CL7310Contig1	NF	NF	antiquewhite4
GO_drs13P0026C23_R_ab1	NF	NF	antiquewhite4
IP_PHBS005D20u	NF	NF	antiquewhite4
SG_SGN-U210238	NF	NF	antiquewhite4
cn5423	AAA21438	lipid transfer protein	bisque4
GI_NP1240153	AAA33729	Sx-protein	bisque4
cn4408	AAA34052	H+-translocating ATPase	bisque4
GO_dr004P0012O21_F_ab1	AAC27795	feedback-insensitive anthranilate synthase alpha-2 chain [Nicotiana tabacum]	bisque4
cn33	AAF74983	methionine synthase [Solanum tuberosum]	bisque4
GO_dr004P0015F22_F_ab1	AAK91893	Hsp20/alpha crystallin family protein [Solanum demissum]	bisque4
cn2478	ABB02638	26S proteasome subunit 4-like [Solanum tuberosum]	bisque4
GO_drpoolB-CL1028Contig1	ABB82554	geranylgeranyl pyrophosphate synthase 1 [Solanum lycopersicum]	bisque4
cn9445	ABB86246	DNA-binding protein-like [Solanum tuberosum]	bisque4
cn8811	ABB86273	cytoplasmic ribosomal protein S13-like [Solanum tuberosum]	bisque4
cn3180	ACF74325	unknown [Arachis hypogaea]	bisque4
cn4437	ACH69153	actin [Nicotiana tabacum]	bisque4
GO_drpoolB-CL8783Contig1	ACJ84762	unknown [Medicago truncatula]	bisque4
SG_SGN-U211137	BAB62108	GDP-D-mannose pyrophosphorylase [Nicotiana tabacum]	bisque4
cn2927	BAF00253	arginyl-tRNA synthetase [Arabidopsis thaliana]	bisque4
cn10423	CAB39974	glyceraldehyde-3-phosphate dehydrogenase [Nicotiana tabacum]	bisque4
GO_dr004P0007F21_F_ab1	CAN59740	hypothetical protein [Vitis vinifera]	bisque4
GO_drpoolB-CL4476Contig1	CAN65596	hypothetical protein [Vitis vinifera] unnamed protein product [Vitis vinifera]	bisque4
GO_dr004P0014L09_F_ab1	CAN78292	hypothetical protein [Vitis vinifera]	bisque4
GO_drpoolB-CL2199Contig1	CAO17631	unnamed protein product [Vitis vinifera]	bisque4
cn8369	CAO39818	unnamed protein product [Vitis vinifera]	bisque4
GO_drpoolB-CL3094Contig1	CAO64189	unnamed protein product [Vitis vinifera]	bisque4
cn10158	CAO64742	unnamed protein product [Vitis vinifera]	bisque4
GO_drpoolB-CL9747Contig1	CAO65255	unnamed protein product [Vitis vinifera]	bisque4
cn1167	CAO71287	unnamed protein product [Vitis vinifera]	bisque4
cn7849	EEE55327	hypothetical protein OsJ_03330 [Oryza sativa Japonica Group]	bisque4
GO_dr001P0020C01_F_ab1	EEF24610	conserved hypothetical protein [Ricinus communis]	bisque4
GO_drpoolB-CL3728Contig1	EEF27843	kinase, putative [Ricinus communis]	bisque4
GO_drpoolB-CL7195Contig1	EEF28342	Aspartic proteinase nepenthesin-1 precursor, putative [Ricinus communis]	bisque4
cn2995	EEF37007	nucleoredoxin, putative [Ricinus communis]	bisque4
GO_drs31P0002C17_F_ab1	EEF37586	o-sialoglycoprotein endopeptidase, putative [Ricinus communis]	bisque4
GO_drpoolB-CL871Contig1	EEF41440	trehalose-6-phosphate synthase, putative [Ricinus communis]	bisque4
GO_drpoolB-CL5151Contig1	EEF42656	Katanin p60 ATPase-containing subunit, putative [Ricinus communis]	bisque4
GO_drpoolB-CL7461Contig1	EEF42727	conserved hypothetical protein [Ricinus communis]	bisque4
cn6561	EEF43251	conserved hypothetical protein [Ricinus communis]	bisque4
SG_SGN-U211362	EEF46446	conserved hypothetical protein [Ricinus communis]	bisque4
cn9852	EEF50636	F-box and wd40 domain protein, putative [Ricinus communis]	bisque4
cn5374	EEF51338	DNA binding protein, putative [Ricinus communis]	bisque4
GO_drpoolB-CL3878Contig1	NP_064080	NADH dehydrogenase subunit 4 [Beta vulgaris subsp. vulgaris] NADH dehydrogenase subunit 4 [Beta vulgaris] NADH dehydrogenase subunit 4 [Beta vulgaris subsp. vulgaris]	bisque4
GO_drpoolB-CL9073Contig1	NP_173799	ATTPS9 (Arabidopsis thaliana trehalose-phosphatase/synthase 9); transferase, transferring glycosyl groups / trehalose-phosphatase RecName: Full=Probable alpha,alpha-trehalose-phosphate synthase [UDP-forming] 9; AltName: Full=Trehalose-6-phosphate synthase	bisque4
GO_dr004P0010P19_F_ab1	NP_194360	EMB1027 (EMBRYO DEFECTIVE 1027); ATP binding / arginine-tRNA ligase [Arabidopsis thaliana] arginyl-tRNA synthetase [Arabidopsis thaliana] arginyl-tRNA synthetase [Arabidopsis thaliana] arginyl-tRNA synthetase [Arabidopsis thaliana]	bisque4
GO_drpoolB-CL3325Contig1	NP_566576	meprin and TRAF homology domain-containing protein / MATH domain-containing protein [Arabidopsis thaliana]	bisque4
cn8767	P54153	RecName: Full=Peptide methionine sulfoxide reductase; AltName: Full=Protein-methionine-S-oxide reductase; AltName: Full=Peptide-methionine (S)-S-oxide reductase; Short=Peptide Met(O) reductase; AltName: Full=Fruit-ripening protein E4 fruit-ripening gene [	bisque4
SG_SGN-U209394	XP_001386244	hypothetical protein PICST_85080 [Pichia stipitis CBS 6054] predicted protein [Pichia stipitis CBS 6054]	bisque4
GO_drpoolB-CL6830Contig1	XP_001556452	hypothetical protein BC1G_05221 [Botryotinia fuckeliana B05.10] hypothetical protein BC1G_05221 [Botryotinia fuckeliana B05.10]	bisque4
GO_drpoolB-CL145Contig1	XP_002301387	predicted protein [Populus trichocarpa] predicted protein [Populus trichocarpa]	bisque4
IP_PHBS013C08u	XP_002304990	predicted protein [Populus trichocarpa] predicted protein [Populus trichocarpa]	bisque4
cn7085	XP_002305499	predicted protein [Populus trichocarpa] predicted protein [Populus trichocarpa]	bisque4
GO_dr001P0007P03_F_ab1	XP_002305550	predicted protein [Populus trichocarpa] predicted protein [Populus trichocarpa]	bisque4
GO_dr004P0001A18_F_ab1	XP_002307448	predicted protein [Populus trichocarpa] predicted protein [Populus trichocarpa]	bisque4
SG_SGN-U211135	XP_002308599	predicted protein [Populus trichocarpa] predicted protein [Populus trichocarpa]	bisque4
cn10457	XP_002312577	predicted protein [Populus trichocarpa] predicted protein [Populus trichocarpa]	bisque4
DY395888_1	XP_002314060	predicted protein [Populus trichocarpa] predicted protein [Populus trichocarpa]	bisque4
GO_drpoolB-CL7433Contig1	XP_002323168	predicted protein [Populus trichocarpa] predicted protein [Populus trichocarpa]	bisque4
GO_drpoolB-CL6426Contig1	XP_002329465	SAUR family protein [Populus trichocarpa] SAUR family protein [Populus trichocarpa]	bisque4
cn10233	YP_677088	leucine-rich repeat-containing protein [Cytophaga hutchinsonii ATCC 33406] conserved hypothetical protein; leucine-rich repeat (LRR) protein [Cytophaga hutchinsonii ATCC 33406]	bisque4
cn2595	NF	NF	bisque4
cn3379	NF	NF	bisque4
cn3995	NF	NF	bisque4
cn4761	NF	NF	bisque4
cn7386	NF	NF	bisque4
cn9285	NF	NF	bisque4
GO_dr001P0014B03_F_ab1	NF	NF	bisque4
GO_dr001P0014I21_F_ab1	NF	NF	bisque4
GO_drpoolB-CL1073Contig1	NF	NF	bisque4
GO_drpoolB-CL6360Contig1	NF	NF	bisque4
GO_drpoolB-CL679Contig1	NF	NF	bisque4
GO_drpoolB-CL7998Contig1	NF	NF	bisque4
IP_PHBS003C08u	NF	NF	bisque4
IP_PHBS007M18u	NF	NF	bisque4
IP_PHBS008M03u	NF	NF	bisque4
IP_PHBS008P12u	NF	NF	bisque4
IP_PHBS009G14u	NF	NF	bisque4
SG_SGN-U209621	NF	NF	bisque4
cn1109	1S4V	Chain A, The 2.0 A Crystal Structure Of The Kdel-Tailed Cysteine Endopeptidase Functioning In Programmed Cell Death Of Ricinus Communis Endosperm Chain B, The 2.0 A Crystal Structure Of The Kdel-Tailed Cysteine Endopeptidase Functioning In Programmed Cell	black
cn818	AAB40608	glutamate decarboxylase	black
DC242605_1	AAB71764	catalase 1 [Nicotiana tabacum]	black
GO_drpoolB-CL4724Contig1	AAB87091	copalyl pyrophosphate synthase [Stevia rebaudiana]	black
GO_dr004P0014A12_F_ab1	AAB97152	Mg protoporphyrin IX chelatase [Nicotiana tabacum]	black
cn975	AAD02550	PGPS/D8 [Petunia x hybrida]	black
cn3358	AAD02554	PGPS/D12 [Petunia x hybrida]	black
GO_dr001P0020G19_F_ab1	AAD18052	molybdopterin synthase sulphurylase [Nicotiana plumbaginifolia]	black
cn616	AAD29084	cysteine proteinase precursor [Solanum melongena]	black
cn6100	AAD32142	Nt-iaa2.3 deduced protein [Nicotiana tabacum]	black
GI_NP1240021	AAD39440	PHAP2B protein [Petunia x hybrida]	black
GO_drpoolB-CL4304Contig1	AAF61444	polygalacturonase [Lycopersicon esculentum]	black
GO_drpoolB-CL1670Contig1	AAF66639	SNF1 [Lycopersicon esculentum]	black
GO_drpoolB-CL6797Contig1	AAF75794	putative 7-transmembrane G-protein-coupled receptor [Solanum chacoense]	black
cn8699	AAF87216	plastidic glucose 6-phosphate dehydrogenase [Nicotiana tabacum]	black
cn1777	AAG39645	putative metallothionein-like protein [Petunia x hybrida]	black
cn2492	AAG39645	putative metallothionein-like protein [Petunia x hybrida]	black
cn4144	AAG43411	JAB [Lycopersicon esculentum]	black
cn4145	AAG43411	JAB [Lycopersicon esculentum]	black
cn425	AAK11220	LRR protein S/D4 [Petunia x hybrida] PGPS/D4 [Petunia x hybrida]	black
GO_dr004P0014H02_F_ab1	AAK27688	sulfate transporter 2 [Lycopersicon esculentum]	black
cn3677	AAK31299	Rac-like GTPase 1 [Nicotiana tabacum]	black
GO_drpoolB-CL7510Contig1	AAL54886	cytochrome P450-dependent fatty acid hydroxylase [Nicotiana tabacum]	black
GO_drpoolB-CL1985Contig1	AAL60068	forever young oxidoreductase [Lycopersicon esculentum]	black
GO_drpoolB-CL7626Contig1	AAM12777	putative auxin-induced SAUR-like protein [Capsicum annuum]	black
cn3324	AAM34767	nam-like protein 4 [Petunia x hybrida]	black
SG_SGN-U211144	AAM47598	NBS/LRR resistance protein-like protein [Capsicum annuum]	black
cn10183	AAM60826	unknown [Arabidopsis thaliana]	black
GO_dr001P0016A23_F_ab1	AAM67102	putative beta-1,3-glucanase [Arabidopsis thaliana]	black
cn719	AAM97542	catalase 3 [Capsicum annuum]	black
GO_dr004P0022N04_F_ab1	AAN39330	telomere binding protein TBP1 [Nicotiana glutinosa]	black
GO_drpoolB-CL7162Contig1	AAN71616	PIN-like protein [Gossypium hirsutum]	black
cn4293	AAN76362	serpin-like protein [Citrus x paradisi]	black
cn4892	AAN77150	fiber protein Fb11 [Gossypium barbadense]	black
cn270	AAO41900	putative VAMP protein SEC22 [Arabidopsis thaliana]	black
cn9220	AAO85509	SGT1 [Nicotiana benthamiana]	black
cn3416	AAP06757	copper chaperone [Lycopersicon esculentum] copper chaperone [Solanum chacoense]	black
cn2127	AAP40022	callus-expressing factor [Nicotiana tabacum]	black
GO_drpoolB-CL4294Contig1	AAP42502	peroxiredoxin [Ipomoea batatas]	black
cn2518	AAQ08597	heat shock protein [Hevea brasiliensis]	black
cn2033	AAQ10000	putative fructokinase 2; S2 self-incompatibility locus-linked 3.16 protein [Petunia integrifolia subsp. inflata]	black
IP_PHBS001D24u	AAQ17608	1-aminocyclopropane-1-carboxylate synthase [Solanum lycopersicum]	black
cn9870	AAR06289	5-phosphoribosyl-1-pyrophosphate amidotransferase [Nicotiana tabacum]	black
cn9662	AAR12194	molecular chaperone Hsp90-2 [Nicotiana benthamiana]	black
cn2847	AAR83860	putative ribosomal protein [Capsicum annuum]	black
cn3205	AAR83867	ribosomal protein L11-like protein [Capsicum annuum]	black
GO_drpoolB-CL4530Contig1	AAR99392	ACC synthase ACS3a [Nicotiana attenuata]	black
cn7428	AAR99393	ACC synthase ACS3b [Nicotiana attenuata]	black
GO_drpoolB-CL1688Contig1	AAS78640	MAP3Ka [Lycopersicon esculentum]	black
GO_drpoolB-CL4199Contig1	AAS78640	MAP3Ka [Lycopersicon esculentum]	black
GO_drpoolB-CL9749Contig1	AAS78640	MAP3Ka [Lycopersicon esculentum]	black
cn8285	AAT12274	obtusifoliol 14alpha-demethylase [Solanum chacoense]	black
GO_drpoolB-CL801Contig1	AAT39305	Dof domain, zinc finger family protein [Solanum demissum]	black
GO_dr004P0006L05_F_ab1	AAT40481	putative protein kinase [Solanum demissum]	black
cn6225	AAT40548	Putative vicilin, identical [Solanum demissum]	black
cn6586	AAU00726	glucose-6-phosphate isomerase [Solanum tuberosum]	black
GO_drpoolB-CL5698Contig1	AAU03359	adenylyl-sulfate reductase [Lycopersicon esculentum]	black
GO_dr004P0004B12_F_ab1	AAU21243	putative RNA-dependent RNA polymerase RdRP2 [Nicotiana benthamiana]	black
cn4179	AAU29200	glyoxisomal malate dehydrogenase [Lycopersicon esculentum]	black
GO_drpoolB-CL6822Contig1	AAU81956	ERF transcription factor 5 [Nicotiana tabacum]	black
cn9840	AAW25518	SJCHGC01239 protein [Schistosoma japonicum]	black
GO_drpoolB-CL4953Contig1	AAY25165	beta-1,3-glucanase 1 [Ziziphus jujuba]	black
cn8697	AAZ20285	ubiquitin fusion protein [Arachis hypogaea] hypothetical protein [Vitis vinifera] unknown [Picea sitchensis] ubiquitin fusion protein [Elaeis guineensis] ubiquitin, putative [Ricinus communis] ubiquitin, putative [Ricinus communis]	black
cn5099	ABA40444	ubiquitin-conjugating enzyme family protein-like protein [Solanum tuberosum] ubiquitin-conjugating enzyme family protein-like [Solanum tuberosum]	black
cn1304	ABA40448	fructokinase 2-like protein [Solanum tuberosum]	black
cn8329	ABA40468	Drm3-like protein [Solanum tuberosum]	black
cn2848	ABA46765	unknown [Solanum tuberosum]	black
cn1310	ABA81866	unknown [Solanum tuberosum]	black
GO_dr004P0010G24_F_ab1	ABA91272	transposon protein, putative, CACTA, En/Spm sub-class [Oryza sativa (japonica cultivar-group)]	black
cn9252	ABB02620	disulfide-isomerase precursor-like protein [Solanum tuberosum]	black
cn2476	ABB02638	26S proteasome subunit 4-like [Solanum tuberosum]	black
cn789	ABB02646	NADH-ubiquinone oxidoreductase subunit-like [Solanum tuberosum]	black
cn6180	ABB16987	unknown [Solanum tuberosum]	black
cn701	ABB55395	LYTB-like protein precursor-like [Solanum tuberosum]	black
cn4828	ABB60055	11S globulin precursor isoform 4 [Sesamum indicum]	black
cn56	ABB60055	11S globulin precursor isoform 4 [Sesamum indicum]	black
cn9812	ABB86282	ubiquitin-conjugating protein-like [Solanum tuberosum]	black
cn6704	ABB87104	ChaC-like family protein-like [Solanum tuberosum]	black
cn8309	ABB87119	NtK-1-like [Solanum tuberosum]	black
cn1517	ABC01915	vacuolar sorting receptor protein PV72-like protein [Solanum tuberosum]	black
GO_drs13P0005K08_R_ab1	ABC01915	vacuolar sorting receptor protein PV72-like protein [Solanum tuberosum]	black
cn9637	ABC59814	small GTPase Rab5b [Nicotiana tabacum]	black
cn8685	ABD03942	urate oxidase [Solanum tuberosum]	black
GO_dr004P0029I11_F_ab1	ABD28410	Exostosin-like [Medicago truncatula] exostosin-like protein [Medicago truncatula]	black
cn3118	ABD32492	Ribosomal protein S28e [Medicago truncatula]	black
cn9422	ABD93547	inward rectifier potassium channel-like protein [Solanum lycopersicum]	black
GO_dr004P0015E06_F_ab1	ABD96889	hypothetical protein [Cleome spinosa]	black
cn647	ABF47216	cathepsin B [Nicotiana benthamiana]	black
cn6423	ABK23290	unknown [Picea sitchensis]	black
GO_drpoolB-CL2273Contig1	ABK93944	unknown [Populus trichocarpa]	black
cn6323	ABK96732	unknown [Populus trichocarpa x Populus deltoides]	black
cn1328	ABN08246	Solute carrier family 35 member B3, related [Medicago truncatula]	black
cn1566	ABO31100	ovule receptor-like kinase 28 [Solanum chacoense]	black
GO_drpoolB-CL5883Contig1	ABP88782	plastid 1,8-cineol synthase precursor [Nicotiana suaveolens]	black
cn2252	ABQ14358	putative cyclophilin [Pinus taeda]	black
cn3030	ABR16633	unknown [Picea sitchensis]	black
cn1736	ABR16884	unknown [Picea sitchensis]	black
GO_dr001P0016K08_F_ab1	ABR17574	unknown [Picea sitchensis]	black
cn4450	ABU45193	unknown [Petunia integrifolia subsp. inflata]	black
GO_drpoolB-CL5069Contig1	ABU45195	unknown [Petunia integrifolia subsp. inflata]	black
cn3644	ABU45205	unknown [Solanum bulbocastanum]	black
cn122	ABV02033	glyceraldehyde 3-phosphate dehydrogenase [Nicotiana langsdorffii x Nicotiana sanderae]	black
cn7961	ABW74556	copia-like pol polyprotein [Boechera divaricarpa]	black
GO_dr004P0021K17_F_ab1	ABX60975	TPK1 [Nicotiana tabacum]	black
SG_SGN-U210160	ABX82524	S-locus F-box-like protein d [Petunia integrifolia subsp. inflata]	black
GO_drpoolB-CL4856Contig1	ABY57764	extracellular Ca2+ sensing receptor [Nicotiana tabacum]	black
cn3078	ABY60887	carotenoid cleavage dioxygenase 4 [Osmanthus fragrans]	black
GO_drpoolB-CL2410Contig1	ABY87519	Hsp70-interacting protein 1 [Vitis labrusca]	black
GO_drpoolB-CL6148Contig1	ABY87519	Hsp70-interacting protein 1 [Vitis labrusca]	black
cn7758	ACD40011	pollen-specific C2 domain containing protein [Nicotiana sp. variant 'Rastroensis']	black
cn6517	ACF06547	Mob1 [Elaeis guineensis]	black
GO_dr001P0019N12_F_ab1	ACF20470	At4g12840 [Arabidopsis thaliana]	black
cn2246	ACG25128	polyubiquitin containing 7 ubiquitin monomers [Zea mays]	black
cn9356	ACG29871	hypothetical protein [Zea mays]	black
cn3286	ACG30677	histone H4 [Zea mays]	black
DC240508_1	ACJ54183	PB1 domain-containing protein [Nicotiana benthamiana]	black
cn6106	ACJ83890	unknown [Medicago truncatula]	black
cn8945	ACJ84171	unknown [Medicago truncatula]	black
GO_drpoolB-CL224Contig1	ACJ84547	unknown [Medicago truncatula]	black
cn8993	ACJ84975	unknown [Medicago truncatula]	black
cn5080	ACJ85125	unknown [Medicago truncatula]	black
GO_drpoolB-CL6496Contig1	BAA34924	1-aminocyclopropane-1-carboxylate oxidase [Solanum lycopersicum]	black
IP_PHBS007D13u	BAA77358	DNA-binding protein NtWRKY3 [Nicotiana tabacum]	black
cn7080	BAA77508	F1-ATP synthase delta subunit [Ipomoea batatas]	black
cn1355	BAA77603	plastidic aldolase [Nicotiana paniculata]	black
cn8688	BAA82306	peroxidase [Nicotiana tabacum]	black
cn3360	BAA89008	anthocyanidin 3-O-glucosyltransferase [Petunia x hybrida]	black
cn1670	BAB16318	chaperonin-60 alpha subunit [Avicennia marina]	black
cn8728	BAB20970	aspartic proteinase 2 [Nepenthes alata]	black
GO_drpoolB-CL926Contig1	BAC23041	glucose 6-phosphate dehydrogenase [Solanum tuberosum]	black
GO_drpoolB-CL1286Contig1	BAC54830	vacuolar processing enzyme-3 [Nicotiana tabacum]	black
cn878	BAD12183	14-3-3 i-2 protein [Nicotiana tabacum]	black
cn3207	BAD19088	putative 60S ribosomal protein L39 [Oryza sativa Japonica Group]	black
cn3061	BAE46985	mitogen-activated protein kinase [Nicotiana tabacum]	black
GO_drpoolB-CL2485Contig1	BAE71229	putative HEAT SHOCK PROTEIN 81-2 [Trifolium pratense]	black
DY395612_1	BAF36564	alternative oxidase [Nicotiana tabacum]	black
IP_PHBS004L14u	BAF47279	lectin-receptor like protein kinase 3 [Nicotiana tabacum]	black
cn10262	BAG16487	succinic semialdehyde dehydrogenase [Solanum lycopersicum]	black
GO_drpoolB-CL7247Contig1	BAG16487	succinic semialdehyde dehydrogenase [Solanum lycopersicum]	black
GO_dr001P0012D08_F_ab1	BAG32350	glucan binding protein-2 [Actinophrys sol]	black
cn7010	BAG80554	UDP-glucose:glucosyltransferase [Lycium barbarum]	black
GO_drpoolB-CL9167Contig1	BAH23796	putative auxin transport facilitator protein [Pisum sativum]	black
IP_PHBS012P22u	BAH23796	putative auxin transport facilitator protein [Pisum sativum]	black
cn2182	CAA04449	proline-rich protein [Solanum tuberosum]	black
GO_dr004P0002F05_F_ab1	CAA04526	magnesium chelatase subunit [Glycine max]	black
GO_drpoolB-CL5190Contig1	CAA06154	arcA 3 [Nicotiana tabacum]	black
cn1214	CAA07683	geranylgeranyl reductase [Nicotiana tabacum]	black
GO_drpoolB-CL3511Contig1	CAA16700	kinase-like protein [Arabidopsis thaliana] kinase-like protein [Arabidopsis thaliana]	black
cn2655	CAA40324	hexaubiquitin protein [Helianthus annuus] hexaubiquitin protein [Helianthus annuus]	black
cn208	CAA51011	ras-related GTP-binding protein [Nicotiana tabacum]	black
cn602	CAA58594	Petunia Shaggy kinase 4 [Petunia x hybrida]	black
cn603	CAA58594	Petunia Shaggy kinase 4 [Petunia x hybrida]	black
DC242122_1	CAA67430	SBT2 [Solanum lycopersicum] subtilisin-like protease [Solanum lycopersicum]	black
cn6021	CAA70034	peroxidase ATP22a [Arabidopsis thaliana]	black
GO_drpoolB-CL9217Contig1	CAA70700	transformer-SR ribonucleoprotein [Nicotiana tabacum]	black
GO_drpoolB-CL2417Contig1	CAA71369	chloride channel Stclc1 [Solanum tuberosum]	black
GO_drs21P0002E16_R_ab1	CAA72092	protein disulfide-isomerase precursor [Nicotiana tabacum]	black
cn3595	CAB67118	homeodomain protein [Solanum lycopersicum]	black
cn1451	CAC80377	glyceraldehyde-3-phosphate dehydrogenase [Capsicum annuum] glyceraldehyde-3-phosphate dehydrogenase [Capsicum annuum]	black
cn6444	CAC85247	salt tolerance protein 5 [Beta vulgaris]	black
GO_dr001P0007F09_F_ab1	CAC85464	putative urease accessory protein D [Solanum lycopersicum]	black
GO_drs12P0025H15_R_ab1	CAD91129	putative transcription factor [Solanum tuberosum]	black
cn9555	CAF18246	STY-L protein [Antirrhinum majus]	black
cn8816	CAH05260	steroid 5 alpha reductase DET2 [Solanum lycopersicum]	black
GO_dr001P0010I24_F_ab1	CAJ00278	hypothetical protein [Lotus japonicus]	black
GO_dr001P0017J22_F_ab1	CAJ13714	putative FAD linked oxidase family protein [Capsicum chinense]	black
GO_drpoolB-CL2729Contig1	CAL64053	T2-type RNase [Solanum lycopersicum]	black
GO_drs12P0022D23_R_ab1	CAM32012	YA2 [Petunia x hybrida]	black
GO_dr004P0008B14_F_ab1	CAN60294	hypothetical protein [Vitis vinifera]	black
cn10029	CAN60708	hypothetical protein [Vitis vinifera]	black
GO_dr004P0019I16_F_ab1	CAN60779	hypothetical protein [Vitis vinifera]	black
GO_drpoolB-CL3455Contig1	CAN60953	hypothetical protein [Vitis vinifera]	black
DC240943_1	CAN61998	hypothetical protein [Vitis vinifera] unnamed protein product [Vitis vinifera]	black
cn7078	CAN62370	hypothetical protein [Vitis vinifera]	black
cn8828	CAN63324	hypothetical protein [Vitis vinifera]	black
cn63	CAN63391	hypothetical protein [Vitis vinifera] unnamed protein product [Vitis vinifera]	black
GO_drpoolB-CL8409Contig1	CAN64829	hypothetical protein [Vitis vinifera]	black
GO_dr004P0022L08_F_ab1	CAN65431	hypothetical protein [Vitis vinifera]	black
GO_dr004P0002O21_F_ab1	CAN67605	hypothetical protein [Vitis vinifera]	black
cn4862	CAN67865	hypothetical protein [Vitis vinifera]	black
cn6619	CAN67931	hypothetical protein [Vitis vinifera]	black
GO_dr001P0007C05_F_ab1	CAN68925	hypothetical protein [Vitis vinifera]	black
GO_drpoolB-CL4149Contig1	CAN69219	hypothetical protein [Vitis vinifera] unnamed protein product [Vitis vinifera]	black
cn9909	CAN70131	hypothetical protein [Vitis vinifera] unnamed protein product [Vitis vinifera]	black
GO_dr004P0016H13_F_ab1	CAN70131	hypothetical protein [Vitis vinifera] unnamed protein product [Vitis vinifera]	black
cn5765	CAN70348	hypothetical protein [Vitis vinifera] unnamed protein product [Vitis vinifera]	black
cn6734	CAN71078	hypothetical protein [Vitis vinifera]	black
cn7889	CAN72908	hypothetical protein [Vitis vinifera]	black
GO_dr004P0020J14_F_ab1	CAN73409	hypothetical protein [Vitis vinifera]	black
GO_drpoolB-CL9465Contig1	CAN73524	hypothetical protein [Vitis vinifera] unnamed protein product [Vitis vinifera]	black
cn4814	CAN74241	hypothetical protein [Vitis vinifera]	black
cn3151	CAN74682	hypothetical protein [Vitis vinifera]	black
cn410	CAN75495	hypothetical protein [Vitis vinifera]	black
GO_dr004P0008K24_F_ab1	CAN76434	hypothetical protein [Vitis vinifera]	black
GO_dr004P0022D03_F_ab1	CAN76581	hypothetical protein [Vitis vinifera]	black
cn2629	CAN79519	hypothetical protein [Vitis vinifera]	black
cn3195	CAN79760	hypothetical protein [Vitis vinifera]	black
cn5753	CAN79859	hypothetical protein [Vitis vinifera]	black
IP_PHBS002C08u	CAN80245	hypothetical protein [Vitis vinifera]	black
GO_drpoolB-CL5992Contig1	CAN81695	hypothetical protein [Vitis vinifera]	black
GO_drpoolB-CL5261Contig1	CAN82287	hypothetical protein [Vitis vinifera]	black
GO_dr004P0007K21_F_ab1	CAN82538	hypothetical protein [Vitis vinifera]	black
cn8082	CAN82883	hypothetical protein [Vitis vinifera]	black
GO_dr001P0007G06_F_ab1	CAN83059	hypothetical protein [Vitis vinifera] unnamed protein product [Vitis vinifera]	black
cn3742	CAN83398	hypothetical protein [Vitis vinifera]	black
GO_dr004P0022K12_F_ab1	CAN83659	hypothetical protein [Vitis vinifera]	black
GO_drpoolB-CL3326Contig1	CAO14486	unnamed protein product [Vitis vinifera]	black
cn6946	CAO14592	unnamed protein product [Vitis vinifera]	black
GO_drpoolB-CL8160Contig1	CAO14643	unnamed protein product [Vitis vinifera]	black
GO_dr004P0005L21_F_ab1	CAO14837	unnamed protein product [Vitis vinifera]	black
GO_dr001P0019D16_F_ab1	CAO15118	unnamed protein product [Vitis vinifera]	black
GO_dr004P0022E09_F_ab1	CAO15370	unnamed protein product [Vitis vinifera]	black
GO_drpoolB-CL6497Contig1	CAO15603	unnamed protein product [Vitis vinifera]	black
GO_dr004P0024L10_F_ab1	CAO15937	unnamed protein product [Vitis vinifera]	black
EB174810_1	CAO16439	unnamed protein product [Vitis vinifera]	black
SG_SGN-U210263	CAO16992	unnamed protein product [Vitis vinifera]	black
cn8458	CAO17164	unnamed protein product [Vitis vinifera]	black
cn10161	CAO17400	unnamed protein product [Vitis vinifera]	black
cn9123	CAO18229	unnamed protein product [Vitis vinifera]	black
DC241472_1	CAO18255	unnamed protein product [Vitis vinifera]	black
GO_drpoolB-CL4350Contig1	CAO21538	unnamed protein product [Vitis vinifera]	black
GO_drpoolB-CL5216Contig1	CAO21772	unnamed protein product [Vitis vinifera]	black
GO_drpoolB-CL1233Contig1	CAO22126	unnamed protein product [Vitis vinifera]	black
GO_drpoolB-CL7540Contig1	CAO23151	unnamed protein product [Vitis vinifera]	black
GO_drpoolB-CL9350Contig1	CAO23245	unnamed protein product [Vitis vinifera]	black
GO_drpoolB-CL1993Contig1	CAO23349	unnamed protein product [Vitis vinifera]	black
SG_SGN-U211230	CAO23570	unnamed protein product [Vitis vinifera]	black
GO_drpoolB-CL5345Contig1	CAO23571	unnamed protein product [Vitis vinifera]	black
GO_drpoolB-CL2858Contig1	CAO23594	unnamed protein product [Vitis vinifera]	black
GO_dr004P0024B13_F_ab1	CAO23610	unnamed protein product [Vitis vinifera]	black
cn5210	CAO23812	unnamed protein product [Vitis vinifera]	black
GO_dr004P0029K03_F_ab1	CAO24083	unnamed protein product [Vitis vinifera]	black
GO_drpoolB-CL1032Contig1	CAO24163	unnamed protein product [Vitis vinifera]	black
EB174867_1	CAO24379	unnamed protein product [Vitis vinifera]	black
cn1362	CAO24516	unnamed protein product [Vitis vinifera]	black
cn6706	CAO24521	unnamed protein product [Vitis vinifera]	black
GO_drpoolB-CL6295Contig1	CAO24627	unnamed protein product [Vitis vinifera]	black
SG_SGN-U208687	CAO24670	unnamed protein product [Vitis vinifera]	black
GO_drpoolB-CL1489Contig1	CAO38857	unnamed protein product [Vitis vinifera]	black
GO_drpoolB-CL3397Contig1	CAO38947	unnamed protein product [Vitis vinifera]	black
GO_drpoolB-CL8813Contig1	CAO39246	unnamed protein product [Vitis vinifera]	black
SG_SGN-U211593	CAO39288	unnamed protein product [Vitis vinifera]	black
cn1628	CAO39368	unnamed protein product [Vitis vinifera]	black
GO_drpoolB-CL5465Contig1	CAO39368	unnamed protein product [Vitis vinifera]	black
GO_drpoolB-CL8243Contig1	CAO39622	unnamed protein product [Vitis vinifera]	black
cn2815	CAO40090	unnamed protein product [Vitis vinifera]	black
GO_drpoolB-CL3792Contig1	CAO41624	unnamed protein product [Vitis vinifera]	black
GO_drpoolB-CL6555Contig1	CAO41672	unnamed protein product [Vitis vinifera]	black
GO_drpoolB-CL3137Contig1	CAO41698	unnamed protein product [Vitis vinifera]	black
GO_drpoolB-CL9562Contig1	CAO42285	unnamed protein product [Vitis vinifera]	black
GO_drpoolB-CL6655Contig1	CAO42321	unnamed protein product [Vitis vinifera]	black
GO_drpoolB-CL8693Contig1	CAO42674	unnamed protein product [Vitis vinifera]	black
GO_drpoolB-CL6672Contig1	CAO43213	unnamed protein product [Vitis vinifera]	black
cn7342	CAO43596	unnamed protein product [Vitis vinifera]	black
cn9437	CAO43777	unnamed protein product [Vitis vinifera]	black
GO_dr004P0021F17_F_ab1	CAO43865	unnamed protein product [Vitis vinifera]	black
GO_drpoolB-CL2353Contig1	CAO43928	unnamed protein product [Vitis vinifera]	black
GO_drpoolB-CL9783Contig1	CAO43928	unnamed protein product [Vitis vinifera]	black
cn6824	CAO44156	unnamed protein product [Vitis vinifera]	black
cn1213	CAO44179	unnamed protein product [Vitis vinifera]	black
GO_dr004P0001M17_F_ab1	CAO44800	unnamed protein product [Vitis vinifera]	black
cn5706	CAO44818	unnamed protein product [Vitis vinifera]	black
GO_dr004P0012C12_F_ab1	CAO44945	unnamed protein product [Vitis vinifera]	black
GO_dr001P0018B05_F_ab1	CAO45143	unnamed protein product [Vitis vinifera]	black
GO_dr001P0018F21_F_ab1	CAO45219	unnamed protein product [Vitis vinifera]	black
GO_drpoolB-CL9390Contig1	CAO45242	unnamed protein product [Vitis vinifera]	black
GO_dr004P0012K17_F_ab1	CAO45472	unnamed protein product [Vitis vinifera]	black
cn6545	CAO45475	unnamed protein product [Vitis vinifera]	black
cn8691	CAO45547	unnamed protein product [Vitis vinifera]	black
IP_PHBS008K21u	CAO45548	unnamed protein product [Vitis vinifera]	black
DC239884_1	CAO45900	unnamed protein product [Vitis vinifera]	black
GO_drpoolB-CL2977Contig1	CAO46024	unnamed protein product [Vitis vinifera]	black
GO_dr004P0011O12_F_ab1	CAO46044	unnamed protein product [Vitis vinifera]	black
GO_dr004P0019L05_F_ab1	CAO46438	unnamed protein product [Vitis vinifera]	black
cn6496	CAO46456	unnamed protein product [Vitis vinifera]	black
IP_PHBS008O21u	CAO46651	unnamed protein product [Vitis vinifera]	black
GO_dr004P0011B19_F_ab1	CAO46875	unnamed protein product [Vitis vinifera]	black
cn4593	CAO47083	unnamed protein product [Vitis vinifera]	black
cn5222	CAO47215	unnamed protein product [Vitis vinifera]	black
cn6740	CAO47363	unnamed protein product [Vitis vinifera]	black
SG_SGN-U208581	CAO47501	unnamed protein product [Vitis vinifera]	black
cn7673	CAO47756	unnamed protein product [Vitis vinifera]	black
cn9742	CAO48063	unnamed protein product [Vitis vinifera]	black
cn8087	CAO48588	unnamed protein product [Vitis vinifera]	black
GO_drpoolB-CL8231Contig1	CAO48632	unnamed protein product [Vitis vinifera]	black
GO_drpoolB-CL5434Contig1	CAO48751	unnamed protein product [Vitis vinifera]	black
GO_drpoolB-CL9524Contig1	CAO49042	unnamed protein product [Vitis vinifera]	black
GO_drpoolB-CL9266Contig1	CAO49220	unnamed protein product [Vitis vinifera]	black
cn5883	CAO49280	unnamed protein product [Vitis vinifera]	black
GO_drpoolB-CL2686Contig1	CAO49429	unnamed protein product [Vitis vinifera]	black
GO_dr004P0018C18_F_ab1	CAO49548	unnamed protein product [Vitis vinifera]	black
GO_drpoolB-CL3453Contig1	CAO61053	unnamed protein product [Vitis vinifera]	black
GO_drpoolB-CL6243Contig1	CAO61159	unnamed protein product [Vitis vinifera]	black
GO_drpoolB-CL9533Contig1	CAO61562	unnamed protein product [Vitis vinifera]	black
cn8876	CAO61887	unnamed protein product [Vitis vinifera]	black
GO_drpoolB-CL7088Contig1	CAO61906	unnamed protein product [Vitis vinifera]	black
GO_dr004P0013N06_F_ab1	CAO61966	unnamed protein product [Vitis vinifera]	black
GO_drpoolB-CL7483Contig1	CAO62165	unnamed protein product [Vitis vinifera]	black
GO_dr004P0031I04_F_ab1	CAO62541	unnamed protein product [Vitis vinifera]	black
GO_drpoolB-CL4165Contig1	CAO62790	unnamed protein product [Vitis vinifera]	black
cn7266	CAO62915	unnamed protein product [Vitis vinifera]	black
GO_drpoolB-CL5869Contig1	CAO62926	unnamed protein product [Vitis vinifera]	black
cn5397	CAO63013	unnamed protein product [Vitis vinifera]	black
cn6391	CAO63017	unnamed protein product [Vitis vinifera]	black
GO_dr001P0002E22_F_ab1	CAO63062	unnamed protein product [Vitis vinifera]	black
cn6114	CAO63196	unnamed protein product [Vitis vinifera]	black
GO_drpoolB-CL3138Contig1	CAO63423	unnamed protein product [Vitis vinifera]	black
DC242484_1	CAO64141	unnamed protein product [Vitis vinifera]	black
GO_dr004P0020K14_F_ab1	CAO65426	unnamed protein product [Vitis vinifera]	black
GO_drpoolB-CL7110Contig1	CAO65435	unnamed protein product [Vitis vinifera]	black
cn8425	CAO65488	unnamed protein product [Vitis vinifera]	black
cn8426	CAO65488	unnamed protein product [Vitis vinifera]	black
cn5230	CAO65606	unnamed protein product [Vitis vinifera]	black
GO_dr004P0020N18_F_ab1	CAO65880	unnamed protein product [Vitis vinifera]	black
cn640	CAO66092	unnamed protein product [Vitis vinifera]	black
cn149	CAO66154	unnamed protein product [Vitis vinifera]	black
cn992	CAO66255	unnamed protein product [Vitis vinifera]	black
cn5528	CAO66266	unnamed protein product [Vitis vinifera]	black
GO_drpoolB-CL8550Contig1	CAO66597	unnamed protein product [Vitis vinifera]	black
cn6690	CAO66650	unnamed protein product [Vitis vinifera]	black
GO_drs21P0003A10_F_ab1	CAO66675	unnamed protein product [Vitis vinifera]	black
GO_drpoolB-CL3953Contig1	CAO66717	unnamed protein product [Vitis vinifera]	black
SG_SGN-U210970	CAO66720	unnamed protein product [Vitis vinifera]	black
cn4966	CAO66763	unnamed protein product [Vitis vinifera]	black
GO_drpoolB-CL8632Contig1	CAO66763	unnamed protein product [Vitis vinifera]	black
cn6784	CAO66783	unnamed protein product [Vitis vinifera]	black
GO_drpoolB-CL2629Contig1	CAO66805	unnamed protein product [Vitis vinifera]	black
cn5286	CAO66861	unnamed protein product [Vitis vinifera]	black
GO_dr004P0031P08_F_ab1	CAO67324	unnamed protein product [Vitis vinifera]	black
GO_drpoolB-CL9272Contig1	CAO67348	unnamed protein product [Vitis vinifera]	black
GO_dr004P0005P14_F_ab1	CAO67939	unnamed protein product [Vitis vinifera]	black
cn4916	CAO68110	unnamed protein product [Vitis vinifera]	black
GO_drpoolB-CL7821Contig1	CAO68110	unnamed protein product [Vitis vinifera]	black
cn767	CAO68143	unnamed protein product [Vitis vinifera]	black
GO_dr001P0004K19_F_ab1	CAO68282	unnamed protein product [Vitis vinifera]	black
cn5993	CAO68295	unnamed protein product [Vitis vinifera]	black
GO_drpoolB-CL3500Contig1	CAO68938	unnamed protein product [Vitis vinifera]	black
GO_drpoolB-CL4282Contig1	CAO69293	unnamed protein product [Vitis vinifera]	black
cn3599	CAO69356	unnamed protein product [Vitis vinifera]	black
GO_dr004P0013A17_F_ab1	CAO69679	unnamed protein product [Vitis vinifera]	black
cn6001	CAO69989	unnamed protein product [Vitis vinifera]	black
GO_drpoolB-CL4227Contig1	CAO70870	unnamed protein product [Vitis vinifera]	black
GO_drpoolB-CL3949Contig1	CAO70970	unnamed protein product [Vitis vinifera]	black
cn1980	CAO71077	unnamed protein product [Vitis vinifera]	black
cn7402	CAO71178	unnamed protein product [Vitis vinifera]	black
GO_drpoolB-CL6174Contig1	CAO71227	unnamed protein product [Vitis vinifera]	black
GO_drpoolB-CL3111Contig1	CAO71369	unnamed protein product [Vitis vinifera]	black
cn2937	CAO71444	unnamed protein product [Vitis vinifera]	black
GO_drpoolB-CL6203Contig1	CAO71457	unnamed protein product [Vitis vinifera]	black
cn4333	CAO71760	unnamed protein product [Vitis vinifera]	black
GO_dr004P0009C01_F_ab1	EEF28075	synbindin, putative [Ricinus communis]	black
cn9776	EEF28090	nucleic acid binding protein, putative [Ricinus communis]	black
GO_drpoolB-CL7685Contig1	EEF28280	Spotted leaf protein, putative [Ricinus communis]	black
cn8568	EEF28329	conserved hypothetical protein [Ricinus communis]	black
GO_drpoolB-CL2905Contig1	EEF28577	conserved hypothetical protein [Ricinus communis]	black
GO_dr004P0029M13_F_ab1	EEF28616	Protein C9orf32, putative [Ricinus communis]	black
GO_dr004P0009M09_F_ab1	EEF28939	Tetrapyrrole-binding protein, chloroplast precursor, putative [Ricinus communis]	black
cn8455	EEF29568	Chitinase 1 precursor, putative [Ricinus communis]	black
GO_drpoolB-CL4323Contig1	EEF29973	Xylose isomerase, putative [Ricinus communis]	black
GO_drpoolB-CL8884Contig1	EEF30104	conserved hypothetical protein [Ricinus communis]	black
GO_drpoolB-CL9127Contig1	EEF30398	Receptor protein kinase CLAVATA1 precursor, putative [Ricinus communis]	black
GO_drpoolB-CL8438Contig1	EEF30489	conserved hypothetical protein [Ricinus communis]	black
GO_dr001P0015I14_F_ab1	EEF31116	conserved hypothetical protein [Ricinus communis]	black
cn5473	EEF31953	serine/threonine protein kinase, putative [Ricinus communis]	black
GO_dr001P0008L09_F_ab1	EEF31975	conserved hypothetical protein [Ricinus communis]	black
cn6187	EEF32004	Glucan endo-1,3-beta-glucosidase precursor, putative [Ricinus communis]	black
GO_dr004P0018O15_F_ab1	EEF32086	60S ribosomal protein L12, putative [Ricinus communis]	black
cn4254	EEF32384	conserved hypothetical protein [Ricinus communis]	black
cn10147	EEF32551	ribosome biogenesis protein nop10, putative [Ricinus communis]	black
cn5102	EEF32933	ubiquitin-activating enzyme E1, putative [Ricinus communis]	black
GO_drpoolB-CL6900Contig1	EEF33042	transferase, putative [Ricinus communis]	black
GO_drpoolB-CL2772Contig1	EEF33171	protein phosphatase-2c, putative [Ricinus communis]	black
cn5504	EEF33213	nucleolysin tia-1, putative [Ricinus communis]	black
GO_drpoolB-CL2923Contig1	EEF33651	conserved hypothetical protein [Ricinus communis]	black
IP_PHBS011C02u	EEF33957	NAC domain-containing protein, putative [Ricinus communis]	black
DC243967_1	EEF34008	conserved hypothetical protein [Ricinus communis]	black
GO_dr001P0001C15_F_ab1	EEF34025	conserved hypothetical protein [Ricinus communis]	black
GO_drpoolB-CL4857Contig1	EEF34405	galactokinase, putative [Ricinus communis]	black
GO_drpoolB-CL8463Contig1	EEF34419	Glucan endo-1,3-beta-glucosidase precursor, putative [Ricinus communis]	black
cn5235	EEF34723	conserved hypothetical protein [Ricinus communis]	black
GO_dr001P0011P11_F_ab1	EEF34894	histone deacetylase hda2, putative [Ricinus communis]	black
GO_dr001P0019I23_F_ab1	EEF35305	Protein AFR, putative [Ricinus communis]	black
cn6221	EEF35317	amino acid transporter, putative [Ricinus communis]	black
cn9301	EEF35410	conserved hypothetical protein [Ricinus communis]	black
GO_drpoolB-CL4566Contig1	EEF35926	protein with unknown function [Ricinus communis]	black
cn6900	EEF36252	Thylakoid lumenal 29.8 kDa protein, chloroplast precursor, putative [Ricinus communis]	black
cn6901	EEF36252	Thylakoid lumenal 29.8 kDa protein, chloroplast precursor, putative [Ricinus communis]	black
GO_drpoolB-CL9576Contig1	EEF37153	Nodulation receptor kinase precursor, putative [Ricinus communis]	black
GO_dr001P0003K12_F_ab1	EEF37331	ATP-binding cassette transporter, putative [Ricinus communis]	black
GO_dr004P0009I04_F_ab1	EEF37481	catalytic, putative [Ricinus communis]	black
SG_SGN-U210576	EEF37736	ccd1, putative [Ricinus communis]	black
GO_drpoolB-CL1592Contig1	EEF37885	conserved hypothetical protein [Ricinus communis]	black
GO_dr004P0032N15_F_ab1	EEF37930	conserved hypothetical protein [Ricinus communis]	black
cn6680	EEF37974	transcription factor, putative [Ricinus communis]	black
GO_drpoolB-CL4586Contig1	EEF38288	ring finger protein, putative [Ricinus communis]	black
cn8613	EEF38522	DNA binding protein, putative [Ricinus communis]	black
GO_dr004P0029J04_F_ab1	EEF38617	ATP-dependent Clp protease proteolytic subunit, putative [Ricinus communis]	black
EB175195_1	EEF38726	WD-repeat protein, putative [Ricinus communis]	black
GO_dr004P0003B03_F_ab1	EEF39403	Vacuolar sorting protein SNF8, putative [Ricinus communis]	black
DY396013_1	EEF39515	cinnamoyl-CoA reductase, putative [Ricinus communis]	black
GO_dr001P0014L08_F_ab1	EEF39558	conserved hypothetical protein [Ricinus communis]	black
GO_drpoolB-CL3675Contig1	EEF39928	adenosine diphosphatase, putative [Ricinus communis]	black
GO_dr004P0015A18_F_ab1	EEF40076	electron transporter, putative [Ricinus communis]	black
GO_drpoolB-CL7246Contig1	EEF40390	protein with unknown function [Ricinus communis]	black
GO_dr001P0005C01_F_ab1	EEF40469	ATP binding protein, putative [Ricinus communis]	black
GO_drpoolB-CL5716Contig1	EEF40608	Patellin-5, putative [Ricinus communis]	black
GO_dr004P0029M15_F_ab1	EEF40804	ring finger protein, putative [Ricinus communis]	black
GO_drpoolB-CL9054Contig1	EEF40839	phosphoric diester hydrolase, putative [Ricinus communis]	black
GO_dr001P0007G15_F_ab1	EEF40851	conserved hypothetical protein [Ricinus communis]	black
GO_drpoolB-CL4370Contig1	EEF40919	conserved hypothetical protein [Ricinus communis]	black
cn6011	EEF41092	conserved hypothetical protein [Ricinus communis]	black
cn5421	EEF41906	Transcription elongation factor B polypeptide, putative [Ricinus communis]	black
GO_drpoolB-CL7682Contig1	EEF42027	BRASSINOSTEROID INSENSITIVE 1-associated receptor kinase 1 precursor, putative [Ricinus communis]	black
cn5981	EEF42435	clathrin coat associated protein ap-50, putative [Ricinus communis]	black
GO_dr004P0018E18_F_ab1	EEF42483	amino acid transporter, putative [Ricinus communis]	black
GO_drs13P0024L13_R_ab1	EEF42489	conserved hypothetical protein [Ricinus communis]	black
GO_drs31P0004H08_F_ab1	EEF42994	cinnamoyl-CoA reductase, putative [Ricinus communis]	black
GO_dr001P0004E10_F_ab1	EEF43167	conserved hypothetical protein [Ricinus communis]	black
cn916	EEF43316	Protein ariadne-1, putative [Ricinus communis]	black
cn1667	EEF43535	phosphoribulose kinase, putative [Ricinus communis]	black
GO_dr004P0002G05_F_ab1	EEF43732	DNA binding protein, putative [Ricinus communis]	black
GO_dr001P0008B22_F_ab1	EEF44404	ADP,ATP carrier protein, putative [Ricinus communis]	black
GO_drpoolB-CL6119Contig1	EEF44495	acetylglucosaminyltransferase, putative [Ricinus communis]	black
GO_dr001P0006O20_F_ab1	EEF44731	conserved hypothetical protein [Ricinus communis]	black
cn3441	EEF45511	Flavonol synthase/flavanone 3-hydroxylase, putative [Ricinus communis]	black
cn7774	EEF45787	glycine dehydrogenase, putative [Ricinus communis]	black
GO_drpoolB-CL1862Contig1	EEF46032	Sorting nexin-4, putative [Ricinus communis]	black
cn900	EEF46177	transmembrane protein 14, putative [Ricinus communis]	black
GO_drpoolB-CL7614Contig1	EEF46785	conserved hypothetical protein [Ricinus communis]	black
GO_drpoolB-CL3987Contig1	EEF46883	CBL-interacting serine/threonine-protein kinase, putative [Ricinus communis]	black
cn6485	EEF47218	Protein FAM18B, putative [Ricinus communis]	black
cn3711	EEF47454	nuclear transport factor, putative [Ricinus communis]	black
cn6033	EEF47517	lipoxygenase, putative [Ricinus communis]	black
cn3655	EEF47694	conserved hypothetical protein [Ricinus communis]	black
cn5104	EEF48026	phosphatidylcholine-sterol O-acyltransferase, putative [Ricinus communis]	black
GO_drpoolB-CL2251Contig1	EEF48387	Caldesmon, putative [Ricinus communis]	black
SG_SGN-U211704	EEF48530	conserved hypothetical protein [Ricinus communis]	black
SG_SGN-U211877	EEF48535	protein with unknown function [Ricinus communis]	black
GO_dr001P0012N13_F_ab1	EEF48773	conserved hypothetical protein [Ricinus communis]	black
GO_dr001P0009D08_F_ab1	EEF48779	Peroxidase 57 precursor, putative [Ricinus communis]	black
cn6894	EEF48780	r2r3-myb transcription factor, putative [Ricinus communis]	black
cn6895	EEF48780	r2r3-myb transcription factor, putative [Ricinus communis]	black
cn2099	EEF48884	40S ribosomal protein S2, putative [Ricinus communis]	black
cn2198	EEF49072	conserved hypothetical protein [Ricinus communis]	black
GO_drpoolB-CL4079Contig1	EEF49510	dfg10 protein, putative [Ricinus communis]	black
cn9605	EEF49798	UDP-N-acetylglucosamine transferase subunit alg13, putative [Ricinus communis]	black
GO_drpoolB-CL2889Contig1	EEF50091	conserved hypothetical protein [Ricinus communis]	black
DC243094_1	EEF50301	conserved hypothetical protein [Ricinus communis]	black
GO_dr004P0011I03_F_ab1	EEF50446	Protein C9orf74, putative [Ricinus communis]	black
GO_dr001P0014K22_F_ab1	EEF50663	conserved hypothetical protein [Ricinus communis]	black
DY396019_1	EEF50955	amino acid transporter, putative [Ricinus communis]	black
GO_dr001P0008L17_F_ab1	EEF51059	glycerate dehydrogenase, putative [Ricinus communis]	black
GO_drpoolB-CL5250Contig1	EEF51483	ATP binding protein, putative [Ricinus communis]	black
cn10221	EEF51495	Xyloglucan galactosyltransferase KATAMARI1, putative [Ricinus communis]	black
GO_dr001P0006N18_F_ab1	EEF52002	conserved hypothetical protein [Ricinus communis]	black
GO_drpoolB-CL7833Contig1	EEF52029	conserved hypothetical protein [Ricinus communis]	black
GO_drpoolB-CL6349Contig1	EEF52340	S-locus-specific glycoprotein S13 precursor, putative [Ricinus communis]	black
cn4551	EEF52468	Protein Z, putative [Ricinus communis]	black
cn6661	EEF52517	ubiquitin-protein ligase, putative [Ricinus communis]	black
GO_dr001P0009B21_F_ab1	EEF52619	Taxadien-5-alpha-ol O-acetyltransferase, putative [Ricinus communis]	black
GO_dr004P0005E21_F_ab1	EEF52708	E2F4,5, putative [Ricinus communis]	black
GO_drpoolB-CL4879Contig1	EEF52843	conserved hypothetical protein [Ricinus communis]	black
cn7702	EEF52894	conserved hypothetical protein [Ricinus communis]	black
GO_dr004P0011E20_F_ab1	EEF52896	zinc finger protein, putative [Ricinus communis]	black
cn3686	NP_001030749	dienelactone hydrolase family protein [Arabidopsis thaliana]	black
cn6144	NP_001042745	Os01g0279100 [Oryza sativa (japonica cultivar-group)] putative ZIP [Oryza sativa Japonica Group] putative ZIP [Oryza sativa Japonica Group] Os01g0279100 [Oryza sativa (japonica cultivar-group)] unnamed protein product [Oryza sativa Japonica Group] unnamed	black
cn8513	NP_001051758	Os03g0825700 [Oryza sativa (japonica cultivar-group)] putative dex1 protein [Oryza sativa] defective in exine formation protein, putative, expressed [Oryza sativa (japonica cultivar-group)] Os03g0825700 [Oryza sativa (japonica cultivar-group)]	black
cn2669	NP_001054720	Os05g0160200 [Oryza sativa (japonica cultivar-group)] Os05g0160200 [Oryza sativa (japonica cultivar-group)]	black
cn6099	NP_001068396	Os11g0657300 [Oryza sativa (japonica cultivar-group)] small nuclear ribonucleoprotein F, putative, expressed [Oryza sativa (japonica cultivar-group)] Os11g0657300 [Oryza sativa (japonica cultivar-group)] unnamed protein product [Oryza sativa Japonica Grou	black
cn171	NP_001078516	histone H3.2 [Arabidopsis thaliana]	black
GO_drpoolB-CL7378Contig1	NP_001131175	hypothetical protein LOC100192483 [Zea mays] unknown [Zea mays]	black
GO_drpoolB-CL7706Contig1	NP_189543	catalytic [Arabidopsis thaliana] lipoate protein ligase-like protein [Arabidopsis thaliana]	black
cn499	NP_191183	CCH (COPPER CHAPERONE) [Arabidopsis thaliana] AT3g56240/F18O21_200 [Arabidopsis thaliana] copper homeostasis factor [Arabidopsis thaliana] copper homeostasis factor [Arabidopsis thaliana] AT3g56240/F18O21_200 [Arabidopsis thaliana] copper homeostasis fact	black
GO_drpoolB-CL9335Contig1	NP_192049	pentatricopeptide (PPR) repeat-containing protein [Arabidopsis thaliana] hypothetical protein [Arabidopsis thaliana]	black
GO_drpoolB-CL6494Contig1	NP_192243	glycosyltransferase family 14 protein / core-2/I-branching enzyme family protein [Arabidopsis thaliana] putative glycosylation enzyme [Arabidopsis thaliana] putative glycosylation enzyme [Arabidopsis thaliana] putative glycosylation enzyme [Arabidopsis th	black
cn2990	NP_194580	ATPHB1 (PROHIBITIN 1) [Arabidopsis thaliana] prohibitin-like protein [Arabidopsis thaliana] prohibitin 1 prohibitin 1 [Arabidopsis thaliana] prohibitin-like protein [Arabidopsis thaliana] prohibitin-like protein [Arabidopsis thaliana] prohibitin-like prot	black
GO_drpoolB-CL9780Contig1	NP_194785	ATCNGC9 (CYCLIC NUCLEOTIDE GATED CHANNEL 9); calmodulin binding / cyclic nucleotide binding / ion channel [Arabidopsis thaliana] RecName: Full=Putative cyclic nucleotide-gated ion channel 9; AltName: Full=Cyclic nucleotide- and calmodulin-regulated ion ch	black
cn1531	NP_195869	heat shock cognate 70 kDa protein 2 (HSC70-2) (HSP70-2) [Arabidopsis thaliana] RecName: Full=Heat shock cognate 70 kDa protein 2; Short=Hsc70.2 dnaK-type molecular chaperone hsc70.1-like [Arabidopsis thaliana] DnaK-type molecular chaperone hsc70.1-like [A	black
cn2018	NP_197053	UDP-glucose 6-dehydrogenase, putative [Arabidopsis thaliana] UDP-glucose dehydrogenase-like protein [Arabidopsis thaliana] putative UDP-glucose dehydrogenase [Arabidopsis thaliana] At5g15490 [Arabidopsis thaliana]	black
cn8519	NP_197550	glutaredoxin, putative [Arabidopsis thaliana] RecName: Full=Glutaredoxin-C4; Short=AtGrxC4; Flags: Precursor glutaredoxin [Arabidopsis thaliana] glutaredoxin [Arabidopsis thaliana] glutaredoxin [Arabidopsis thaliana] At5g20500 [Arabidopsis thaliana]	black
cn9524	NP_563759	SKIP16 (SKP1/ASK-INTERACTING PROTEIN 16); protein binding [Arabidopsis thaliana] Contains similarity to a F-box protein FBA from Mus musculus gb|AF233226. ESTs gb|AV536237, gb|AV541425, gb|AV542477, gb|AV543534, gb|AV536862, gb|AI100662, gb|Z27285, gb|Z29	black
cn2025	NP_564011	UBC13B/UBC36 (UBIQUITIN-CONJUGATING ENZYME 36); ubiquitin-protein ligase [Arabidopsis thaliana] RecName: Full=Ubiquitin carrier protein E2 36 Putative ubiquitin-conjugating enzyme E2 [Arabidopsis thaliana] At1g16890/F17F16.16 [Arabidopsis thaliana] At1g16	black
GO_dr004P0001L11_F_ab1	NP_565036	unknown protein [Arabidopsis thaliana] unknown protein [Arabidopsis thaliana] unknown protein [Arabidopsis thaliana]	black
DC241114_1	NP_565726	unknown protein [Arabidopsis thaliana] expressed protein [Arabidopsis thaliana] expressed protein [Arabidopsis thaliana] unknown protein [Arabidopsis thaliana] At2g31490 [Arabidopsis thaliana]	black
GO_drpoolB-CL2974Contig1	NP_566238	unknown protein [Arabidopsis thaliana] RecName: Full=UPF0424 protein At3g04780 AT3g04780/F7O18_27 [Arabidopsis thaliana] AT3g04780/F7O18_27 [Arabidopsis thaliana] unknown [Arabidopsis thaliana]	black
GO_drpoolB-CL4869Contig1	O49204	RecName: Full=Adenylyl-sulfate kinase, chloroplastic; AltName: Full=Adenosine-5'-phosphosulfate kinase; Short=APS kinase; AltName: Full=ATP adenosine-5'-phosphosulfate 3'-phosphotransferase; Flags: Precursor adenosine-5'-phosphosulfate-kinase [Catharanthu	black
cn5559	O49813	RecName: Full=Olee1-like protein; Flags: Precursor putative Ole e 1 protein [Betula pendula]	black
GO_drpoolB-CL1475Contig1	O65740	RecName: Full=Defensin J1-2; Flags: Precursor unnamed protein product [Capsicum annuum]	black
cn5484	O82530	RecName: Full=Proteasome subunit alpha type-4; AltName: Full=20S proteasome alpha subunit C; AltName: Full=20S proteasome subunit alpha-3 proteasome alpha subunit [Petunia x hybrida]	black
cn2091	P04715	RecName: Full=Ribulose bisphosphate carboxylase small chain SSU11A, chloroplastic; Short=RuBisCO small subunit SSU11A; Flags: Precursor ribulose-bisphosphate carboxylase (EC 4.1.1.39) small chain (ssu11A) precursor - garden petunia ribulose 1,5-bisphospha	black
cn2177	P13447	RecName: Full=Anther-specific protein LAT52; Flags: Precursor LAT52 [Solanum lycopersicum]	black
cn770	P17614	RecName: Full=ATP synthase subunit beta, mitochondrial; Flags: Precursor ATP synthase beta subunit [Nicotiana plumbaginifolia]	black
cn2976	P22195	RecName: Full=Cationic peroxidase 1; AltName: Full=PNPC1; Flags: Precursor cationic peroxidase	black
cn2438	P25872	RecName: Full=Phenylalanine ammonia-lyase phenylalanine ammonia lyase phenylalanine ammonia-lyase [Nicotiana tabacum]	black
cn2024	P26300	RecName: Full=Enolase; AltName: Full=2-phosphoglycerate dehydratase; AltName: Full=2-phospho-D-glycerate hydro-lyase enolase [Solanum lycopersicum]	black
cn2043	P26520	RecName: Full=Glyceraldehyde-3-phosphate dehydrogenase, cytosolic glyceraldehyde 3-phosphate dehydrogenase [Petunia x hybrida]	black
cn1944	P27081	RecName: Full=ADP,ATP carrier protein, mitochondrial; AltName: Full=ADP/ATP translocase; AltName: Full=Adenine nucleotide translocator; Short=ANT; Flags: Precursor adenine nucleotide translocator [Solanum tuberosum]	black
cn3280	P29677	RecName: Full=Mitochondrial-processing peptidase subunit alpha; AltName: Full=Alpha-MPP; AltName: Full=Ubiquinol-cytochrome-c reductase subunit II; Flags: Precursor mitochondrial processing peptidase [Solanum tuberosum]	black
cn6539	P37119	RecName: Full=Cytochrome P450 71A3; AltName: Full=CYPLXXIA3; AltName: Full=P-450EG3 P450 hydroxylase [Solanum melongena]	black
cn6540	P37119	RecName: Full=Cytochrome P450 71A3; AltName: Full=CYPLXXIA3; AltName: Full=P-450EG3 P450 hydroxylase [Solanum melongena]	black
cn3028	P37225	RecName: Full=NAD-dependent malic enzyme 59 kDa isoform, mitochondrial; Short=NAD-ME; Flags: Precursor precursor of the 59kDa subunit of the mitochondrial NAD+-dependent malic enzyme [Solanum tuberosum]	black
cn1639	P40972	RecName: Full=Pectate lyase; Flags: Precursor pectate lyase [Nicotiana tabacum] pectate lyase [Nicotiana tabacum]	black
cn2423	P40972	RecName: Full=Pectate lyase; Flags: Precursor pectate lyase [Nicotiana tabacum] pectate lyase [Nicotiana tabacum]	black
cn1464	P46269	RecName: Full=Cytochrome b-c1 complex subunit 8; AltName: Full=Ubiquinol-cytochrome c reductase complex ubiquinone-binding protein QP-C; AltName: Full=Ubiquinol-cytochrome c reductase complex 8.2 kDa protein; AltName: Full=Complex III subunit VII; AltName	black
cn6774	P48626	RecName: Full=Omega-3 fatty acid desaturase, endoplasmic reticulum microsomal omega-3 acid desaturase [Nicotiana tabacum] microsomal omega-3 fatty acid desaturase [Nicotiana tabacum]	black
cn2864	P80196	RecName: Full=Intracellular ribonuclease LX; Short=RNase LX; Flags: Precursor ribonuclease [Solanum lycopersicum]	black
cn5375	P93338	RecName: Full=NADP-dependent glyceraldehyde-3-phosphate dehydrogenase; AltName: Full=Non-phosphorylating glyceraldehyde 3-phosphate dehydrogenase; AltName: Full=Glyceraldehyde-3-phosphate dehydrogenase [NADP+]; AltName: Full=Triosephosphate dehydrogenase	black
GO_drpoolB-CL5706Contig1	P93338	RecName: Full=NADP-dependent glyceraldehyde-3-phosphate dehydrogenase; AltName: Full=Non-phosphorylating glyceraldehyde 3-phosphate dehydrogenase; AltName: Full=Glyceraldehyde-3-phosphate dehydrogenase [NADP+]; AltName: Full=Triosephosphate dehydrogenase	black
GO_drpoolB-CL5884Contig1	P93340	RecName: Full=Guanine nucleotide-binding protein subunit beta-like protein G protein beta subunit [Nicotiana plumbaginifolia]	black
cn8378	Q03662	RecName: Full=Probable glutathione S-transferase; AltName: Full=Auxin-induced protein PGNT1/PCNT110 auxin-induced protein [Nicotiana tabacum] auxin-induced protein [Nicotiana tabacum]	black
cn1774	Q08506	RecName: Full=1-aminocyclopropane-1-carboxylate oxidase 1; Short=ACC oxidase 1; Short=ACCO; AltName: Full=Ethylene-forming enzyme; Short=EFE 1-aminocyclopropane-1-carboxylate oxidase	black
cn8793	Q1W375	RecName: Full=Phosphomannomutase; AltName: Full=NtPMM phosphomannomutase [Nicotiana tabacum]	black
cn3273	Q40460	RecName: Full=Ribulose bisphosphate carboxylase/oxygenase activase 1, chloroplastic; Short=RuBisCO activase 1; Short=RA 1; Flags: Precursor rubisco activase precursor	black
GO_drpoolB-CL636Contig1	Q40471	RecName: Full=Eukaryotic initiation factor 4A-9; Short=eIF-4A-9; AltName: Full=ATP-dependent RNA helicase eIF4A-9 unnamed protein product [Nicotiana tabacum]	black
GO_drpoolB-CL6027Contig1	Q42891	RecName: Full=Lactoylglutathione lyase; AltName: Full=Methylglyoxalase; AltName: Full=Aldoketomutase; AltName: Full=Glyoxalase I; Short=Glx I; AltName: Full=Ketone-aldehyde mutase; AltName: Full=S-D-lactoylglutathione methylglyoxal lyase glyoxalase-I [Sol	black
cn461	Q43515	RecName: Full=Metallothionein-like protein type 2 metallothionein-like protein [Solanum lycopersicum]	black
GO_drpoolB-CL1370Contig1	Q43793	RecName: Full=Glucose-6-phosphate 1-dehydrogenase, chloroplastic; Short=G6PD; Flags: Precursor glucose-6-phosphate dehydrogenase [Nicotiana tabacum]	black
cn553	Q50EX6	RecName: Full=Protein ODORANT1; AltName: Full=MYB-like protein ODO1 MYB-like protein ODORANT1 [Petunia x hybrida]	black
cn4842	Q96372	RecName: Full=Cell division cycle protein 48 homolog protein of AAA family [Capsicum annuum]	black
cn250	Q9FVI2	RecName: Full=Actin-depolymerizing factor 1; Short=ADF-1 actin-depolymerizing factor 1 [Petunia x hybrida] actin-depolymerizing factor 1 [Petunia x hybrida]	black
cn57	Q9XHP0	RecName: Full=11S globulin seed storage protein 2; AltName: Full=11S globulin seed storage protein II; AltName: Full=Alpha-globulin; Contains: RecName: Full=11S globulin seed storage protein 2 acidic chain; AltName: Full=11S globulin seed storage protein	black
cn3354	Q9ZTN2	RecName: Full=ER lumen protein retaining receptor; AltName: Full=HDEL receptor; AltName: Full=PGP169-12 PGPS/D6 [Petunia x hybrida]	black
cn6945	XP_001455905	hypothetical protein [Paramecium tetraurelia strain d4-2] unnamed protein product [Paramecium tetraurelia]	black
GO_dr001P0002I19_F_ab1	XP_001550776	hypothetical protein BC1G_10949 [Botryotinia fuckeliana B05.10] hypothetical protein BC1G_10949 [Botryotinia fuckeliana B05.10]	black
GO_drs13P0027O21_F_ab1	XP_001691677	predicted protein [Chlamydomonas reinhardtii] predicted protein [Chlamydomonas reinhardtii]	black
GO_dr001P0005F02_F_ab1	XP_001729252	hypothetical protein MGL_3719 [Malassezia globosa CBS 7966] hypothetical protein MGL_3719 [Malassezia globosa CBS 7966]	black
DY395381_1	XP_001729475	hypothetical protein MGL_3510 [Malassezia globosa CBS 7966] hypothetical protein MGL_3510 [Malassezia globosa CBS 7966]	black
GO_drpoolB-CL6809Contig1	XP_001875851	predicted protein [Laccaria bicolor S238N-H82] predicted protein [Laccaria bicolor S238N-H82]	black
GO_dr001P0005I02_F_ab1	XP_002213973	hypothetical protein BRAFLDRAFT_121277 [Branchiostoma floridae] hypothetical protein BRAFLDRAFT_121277 [Branchiostoma floridae]	black
GO_drpoolB-CL7107Contig1	XP_002298420	predicted protein [Populus trichocarpa] predicted protein [Populus trichocarpa]	black
GO_drpoolB-CL6758Contig1	XP_002298467	predicted protein [Populus trichocarpa] predicted protein [Populus trichocarpa]	black
GO_drpoolB-CL7114Contig1	XP_002298750	predicted protein [Populus trichocarpa] predicted protein [Populus trichocarpa]	black
cn9157	XP_002298766	predicted protein [Populus trichocarpa] predicted protein [Populus trichocarpa]	black
cn6414	XP_002298827	predicted protein [Populus trichocarpa] predicted protein [Populus trichocarpa]	black
cn896	XP_002299302	predicted protein [Populus trichocarpa] unknown [Populus trichocarpa] predicted protein [Populus trichocarpa]	black
cn2011	XP_002299814	predicted protein [Populus trichocarpa] predicted protein [Populus trichocarpa]	black
cn10024	XP_002301006	predicted protein [Populus trichocarpa] unknown [Populus trichocarpa] unknown [Populus trichocarpa] predicted protein [Populus trichocarpa]	black
GO_drpoolB-CL4975Contig1	XP_002301070	predicted protein [Populus trichocarpa] predicted protein [Populus trichocarpa]	black
GO_drpoolB-CL7138Contig1	XP_002301111	predicted protein [Populus trichocarpa] predicted protein [Populus trichocarpa]	black
GO_drpoolB-CL4979Contig1	XP_002301126	predicted protein [Populus trichocarpa] predicted protein [Populus trichocarpa]	black
SG_SGN-U210737	XP_002301683	predicted protein [Populus trichocarpa] predicted protein [Populus trichocarpa]	black
cn7523	XP_002302046	predicted protein [Populus trichocarpa] predicted protein [Populus trichocarpa]	black
cn3556	XP_002302432	predicted protein [Populus trichocarpa] predicted protein [Populus trichocarpa]	black
cn174	XP_002302935	predicted protein [Populus trichocarpa] predicted protein [Populus trichocarpa]	black
cn10045	XP_002303082	predicted protein [Populus trichocarpa] predicted protein [Populus trichocarpa]	black
cn6183	XP_002303532	predicted protein [Populus trichocarpa] predicted protein [Populus trichocarpa]	black
cn7463	XP_002303532	predicted protein [Populus trichocarpa] predicted protein [Populus trichocarpa]	black
DC243484_1	XP_002305440	predicted protein [Populus trichocarpa] predicted protein [Populus trichocarpa]	black
cn6713	XP_002306582	predicted protein [Populus trichocarpa] predicted protein [Populus trichocarpa]	black
cn7946	XP_002306752	predicted protein [Populus trichocarpa] predicted protein [Populus trichocarpa]	black
GO_drpoolB-CL1924Contig1	XP_002307654	predicted protein [Populus trichocarpa] predicted protein [Populus trichocarpa]	black
GO_drpoolB-CL2250Contig1	XP_002307927	predicted protein [Populus trichocarpa] predicted protein [Populus trichocarpa]	black
GO_dr001P0016G04_F_ab1	XP_002308070	predicted protein [Populus trichocarpa] predicted protein [Populus trichocarpa]	black
GO_dr001P0007K06_F_ab1	XP_002308471	predicted protein [Populus trichocarpa] predicted protein [Populus trichocarpa] unknown [Populus trichocarpa] predicted protein [Populus trichocarpa] predicted protein [Populus trichocarpa]	black
cn6347	XP_002308548	predicted protein [Populus trichocarpa] predicted protein [Populus trichocarpa]	black
cn2926	XP_002310038	predicted protein [Populus trichocarpa] predicted protein [Populus trichocarpa]	black
GO_drpoolB-CL329Contig1	XP_002310320	predicted protein [Populus trichocarpa] predicted protein [Populus trichocarpa]	black
cn6047	XP_002310913	predicted protein [Populus trichocarpa] predicted protein [Populus trichocarpa]	black
cn5900	XP_002311658	predicted protein [Populus trichocarpa] unknown [Populus trichocarpa] predicted protein [Populus trichocarpa]	black
cn5143	XP_002311809	predicted protein [Populus trichocarpa] unknown [Populus trichocarpa] unknown [Populus trichocarpa] predicted protein [Populus trichocarpa]	black
GO_drpoolB-CL3459Contig1	XP_002311828	predicted protein [Populus trichocarpa] predicted protein [Populus trichocarpa]	black
cn5539	XP_002312679	predicted protein [Populus trichocarpa] predicted protein [Populus trichocarpa]	black
cn5516	XP_002313124	predicted protein [Populus trichocarpa] unknown [Populus trichocarpa] predicted protein [Populus trichocarpa]	black
cn5517	XP_002313124	predicted protein [Populus trichocarpa] unknown [Populus trichocarpa] predicted protein [Populus trichocarpa]	black
GO_drpoolB-CL6078Contig1	XP_002313591	predicted protein [Populus trichocarpa] predicted protein [Populus trichocarpa]	black
cn5887	XP_002314103	predicted protein [Populus trichocarpa] predicted protein [Populus trichocarpa]	black
GO_drpoolB-CL9448Contig1	XP_002314303	predicted protein [Populus trichocarpa] predicted protein [Populus trichocarpa]	black
GO_dr001P0009L22_F_ab1	XP_002314452	predicted protein [Populus trichocarpa] predicted protein [Populus trichocarpa]	black
GO_drpoolB-CL6443Contig1	XP_002314672	predicted protein [Populus trichocarpa] predicted protein [Populus trichocarpa]	black
GO_drpoolB-CL1976Contig1	XP_002314711	predicted protein [Populus trichocarpa] predicted protein [Populus trichocarpa]	black
GO_dr004P0032I14_F_ab1	XP_002314835	predicted protein [Populus trichocarpa] predicted protein [Populus trichocarpa]	black
cn6163	XP_002315029	predicted protein [Populus trichocarpa] predicted protein [Populus trichocarpa]	black
cn8524	XP_002315176	predicted protein [Populus trichocarpa] unknown [Populus trichocarpa x Populus deltoides] predicted protein [Populus trichocarpa]	black
cn4252	XP_002315685	f-box family protein [Populus trichocarpa] f-box family protein [Populus trichocarpa]	black
DW177165_1	XP_002315736	predicted protein [Populus trichocarpa] predicted protein [Populus trichocarpa]	black
DC241825_1	XP_002315769	predicted protein [Populus trichocarpa] predicted protein [Populus trichocarpa]	black
GO_drpoolB-CL8755Contig1	XP_002317337	predicted protein [Populus trichocarpa] predicted protein [Populus trichocarpa]	black
GO_drpoolB-CL7703Contig1	XP_002317408	nucleobase ascorbate transporter [Populus trichocarpa] nucleobase ascorbate transporter [Populus trichocarpa]	black
GO_drpoolB-CL1672Contig1	XP_002317632	predicted protein [Populus trichocarpa] predicted protein [Populus trichocarpa]	black
GO_dr001P0006F18_F_ab1	XP_002318320	predicted protein [Populus trichocarpa] predicted protein [Populus trichocarpa]	black
cn9925	XP_002318330	predicted protein [Populus trichocarpa] predicted protein [Populus trichocarpa]	black
GO_dr004P0005B02_F_ab1	XP_002318727	predicted protein [Populus trichocarpa] predicted protein [Populus trichocarpa]	black
cn9979	XP_002320536	predicted protein [Populus trichocarpa] predicted protein [Populus trichocarpa]	black
cn5304	XP_002321479	predicted protein [Populus trichocarpa] predicted protein [Populus trichocarpa]	black
GO_dr004P0012N24_F_ab1	XP_002321756	predicted protein [Populus trichocarpa] predicted protein [Populus trichocarpa]	black
GO_drpoolB-CL4441Contig1	XP_002323845	nucleosome/chromatin assembly factor group [Populus trichocarpa] nucleosome/chromatin assembly factor group [Populus trichocarpa]	black
cn1790	XP_002324488	predicted protein [Populus trichocarpa] predicted protein [Populus trichocarpa]	black
GO_dr001P0009G01_F_ab1	XP_002324635	predicted protein [Populus trichocarpa] predicted protein [Populus trichocarpa]	black
GO_drpoolB-CL6964Contig1	XP_002324811	predicted protein [Populus trichocarpa] predicted protein [Populus trichocarpa]	black
GO_dr001P0015G11_F_ab1	XP_002324999	predicted protein [Populus trichocarpa] unknown [Populus trichocarpa] predicted protein [Populus trichocarpa]	black
cn3474	XP_002325597	predicted protein [Populus trichocarpa] predicted protein [Populus trichocarpa]	black
cn5435	XP_002325602	predicted protein [Populus trichocarpa] predicted protein [Populus trichocarpa]	black
GO_drpoolB-CL7897Contig1	XP_002325602	predicted protein [Populus trichocarpa] predicted protein [Populus trichocarpa]	black
cn5564	XP_002325927	predicted protein [Populus trichocarpa] predicted protein [Populus trichocarpa]	black
GO_dr004P0023J19_F_ab1	XP_002326162	predicted protein [Populus trichocarpa] predicted protein [Populus trichocarpa]	black
cn6654	XP_002326335	predicted protein [Populus trichocarpa] predicted protein [Populus trichocarpa]	black
DC240453_1	XP_002326406	f-box family protein [Populus trichocarpa] f-box family protein [Populus trichocarpa]	black
SG_SGN-U212235	XP_002326417	predicted protein [Populus trichocarpa] predicted protein [Populus trichocarpa]	black
GO_drs31P0003E12_R_ab1	XP_002326557	predicted protein [Populus trichocarpa] predicted protein [Populus trichocarpa]	black
cn8804	XP_002327067	predicted protein [Populus trichocarpa] predicted protein [Populus trichocarpa]	black
GO_drpoolB-CL2037Contig1	XP_002327979	predicted protein [Populus trichocarpa] predicted protein [Populus trichocarpa]	black
cn9523	XP_002327990	predicted protein [Populus trichocarpa] predicted protein [Populus trichocarpa]	black
GO_drpoolB-CL8490Contig1	XP_002327990	predicted protein [Populus trichocarpa] predicted protein [Populus trichocarpa]	black
cn5751	XP_002328122	predicted protein [Populus trichocarpa] unknown [Populus trichocarpa] predicted protein [Populus trichocarpa]	black
cn9419	XP_002328249	predicted protein [Populus trichocarpa] predicted protein [Populus trichocarpa]	black
cn5619	XP_002330122	ABC transporter family, retinal flippase subfamily [Populus trichocarpa] ABC transporter family, retinal flippase subfamily [Populus trichocarpa]	black
SG_SGN-U211541	XP_002330370	predicted protein [Populus trichocarpa] predicted protein [Populus trichocarpa]	black
cn4972	XP_002330540	predicted protein [Populus trichocarpa] unknown [Populus trichocarpa] predicted protein [Populus trichocarpa]	black
SG_SGN-U210860	XP_002331140	predicted protein [Populus trichocarpa] predicted protein [Populus trichocarpa]	black
cn6198	XP_002334063	predicted protein [Populus trichocarpa] predicted protein [Populus trichocarpa]	black
cn10363	NF	NF	black
cn10391	NF	NF	black
cn10504	NF	NF	black
cn10528	NF	NF	black
cn1320	NF	NF	black
cn1431	NF	NF	black
cn1550	NF	NF	black
cn158	NF	NF	black
cn1650	NF	NF	black
cn1659	NF	NF	black
cn2012	NF	NF	black
cn2112	NF	NF	black
cn220	NF	NF	black
cn2211	NF	NF	black
cn2212	NF	NF	black
cn2508	NF	NF	black
cn2546	NF	NF	black
cn2548	NF	NF	black
cn2553	NF	NF	black
cn2615	NF	NF	black
cn2626	NF	NF	black
cn2638	NF	NF	black
cn2654	NF	NF	black
cn2671	NF	NF	black
cn2732	NF	NF	black
cn276	NF	NF	black
cn2874	NF	NF	black
cn3173	NF	NF	black
cn3265	NF	NF	black
cn3502	NF	NF	black
cn3503	NF	NF	black
cn3766	NF	NF	black
cn4019	NF	NF	black
cn4021	NF	NF	black
cn4040	NF	NF	black
cn4096	NF	NF	black
cn421	NF	NF	black
cn4228	NF	NF	black
cn4232	NF	NF	black
cn4320	NF	NF	black
cn44	NF	NF	black
cn4419	NF	NF	black
cn4559	NF	NF	black
cn4745	NF	NF	black
cn5302	NF	NF	black
cn5554	NF	NF	black
cn556	NF	NF	black
cn5722	NF	NF	black
cn5855	NF	NF	black
cn5930	NF	NF	black
cn6039	NF	NF	black
cn6122	NF	NF	black
cn623	NF	NF	black
cn6366	NF	NF	black
cn6441	NF	NF	black
cn6453	NF	NF	black
cn6913	NF	NF	black
cn6934	NF	NF	black
cn6935	NF	NF	black
cn6959	NF	NF	black
cn7029	NF	NF	black
cn7030	NF	NF	black
cn7086	NF	NF	black
cn7091	NF	NF	black
cn7145	NF	NF	black
cn7189	NF	NF	black
cn7222	NF	NF	black
cn7290	NF	NF	black
cn7502	NF	NF	black
cn7720	NF	NF	black
cn7734	NF	NF	black
cn7750	NF	NF	black
cn7776	NF	NF	black
cn7923	NF	NF	black
cn7930	NF	NF	black
cn7977	NF	NF	black
cn798	NF	NF	black
cn8075	NF	NF	black
cn8122	NF	NF	black
cn8133	NF	NF	black
cn8134	NF	NF	black
cn8187	NF	NF	black
cn8401	NF	NF	black
cn851	NF	NF	black
cn8609	NF	NF	black
cn865	NF	NF	black
cn8919	NF	NF	black
cn9044	NF	NF	black
cn9051	NF	NF	black
cn907	NF	NF	black
cn9071	NF	NF	black
cn9179	NF	NF	black
cn9309	NF	NF	black
CV297578_1	NF	NF	black
CV298573_1	NF	NF	black
CV298622_1	NF	NF	black
CV298948_1	NF	NF	black
DC239760_1	NF	NF	black
DC240222_1	NF	NF	black
DC240514_1	NF	NF	black
DC240886_1	NF	NF	black
DC241057_1	NF	NF	black
DC241090_1	NF	NF	black
DC241207_1	NF	NF	black
DC241579_1	NF	NF	black
DC241612_1	NF	NF	black
DC241838_1	NF	NF	black
DC241885_1	NF	NF	black
DC242036_1	NF	NF	black
DC242824_1	NF	NF	black
DC242935_1	NF	NF	black
DY395610_1	NF	NF	black
DY395846_1	NF	NF	black
DY396026_1	NF	NF	black
DY396178_1	NF	NF	black
DY396219_1	NF	NF	black
DY396253_1	NF	NF	black
EB174537_1	NF	NF	black
EB174629_1	NF	NF	black
EB174662_1	NF	NF	black
EB174734_1	NF	NF	black
EB174854_1	NF	NF	black
EB175246_1	NF	NF	black
GO_dr001P0002C13_F_ab1	NF	NF	black
GO_dr001P0003A09_F_ab1	NF	NF	black
GO_dr001P0004L11_F_ab1	NF	NF	black
GO_dr001P0006P01_F_ab1	NF	NF	black
GO_dr001P0006P05_F_ab1	NF	NF	black
GO_dr001P0007G17_F_ab1	NF	NF	black
GO_dr001P0007H11_F_ab1	NF	NF	black
GO_dr001P0009P09_F_ab1	NF	NF	black
GO_dr001P0016E04_F_ab1	NF	NF	black
GO_dr001P0018H18_F_ab1	NF	NF	black
GO_dr001P0018O15_F_ab1	NF	NF	black
GO_dr004P0004P09_F_ab1	NF	NF	black
GO_dr004P0005C23_F_ab1	NF	NF	black
GO_dr004P0006A23_F_ab1	NF	NF	black
GO_dr004P0006H09_F_ab1	NF	NF	black
GO_dr004P0007B18_F_ab1	NF	NF	black
GO_dr004P0008B12_F_ab1	NF	NF	black
GO_dr004P0009I16_F_ab1	NF	NF	black
GO_dr004P0013H16_F_ab1	NF	NF	black
GO_dr004P0014L21_F_ab1	NF	NF	black
GO_dr004P0016G19_F_ab1	NF	NF	black
GO_dr004P0018E19_F_ab1	NF	NF	black
GO_dr004P0024C21_F_ab1	NF	NF	black
GO_dr004P0024J08_F_ab1	NF	NF	black
GO_dr004P0031A02_F_ab1	NF	NF	black
GO_dr004P0031G19_F_ab1	NF	NF	black
GO_dr004P0031J10_F_ab1	NF	NF	black
GO_dr004P0031P07_F_ab1	NF	NF	black
GO_dr004P0032N23_F_ab1	NF	NF	black
GO_drpoolB-CL1328Contig1	NF	NF	black
GO_drpoolB-CL1450Contig1	NF	NF	black
GO_drpoolB-CL1995Contig1	NF	NF	black
GO_drpoolB-CL2286Contig1	NF	NF	black
GO_drpoolB-CL2469Contig1	NF	NF	black
GO_drpoolB-CL2706Contig1	NF	NF	black
GO_drpoolB-CL2751Contig1	NF	NF	black
GO_drpoolB-CL2759Contig1	NF	NF	black
GO_drpoolB-CL2798Contig1	NF	NF	black
GO_drpoolB-CL2929Contig1	NF	NF	black
GO_drpoolB-CL2935Contig1	NF	NF	black
GO_drpoolB-CL3027Contig1	NF	NF	black
GO_drpoolB-CL3131Contig1	NF	NF	black
GO_drpoolB-CL3241Contig1	NF	NF	black
GO_drpoolB-CL3458Contig1	NF	NF	black
GO_drpoolB-CL397Contig2	NF	NF	black
GO_drpoolB-CL4352Contig1	NF	NF	black
GO_drpoolB-CL4382Contig1	NF	NF	black
GO_drpoolB-CL4746Contig1	NF	NF	black
GO_drpoolB-CL4749Contig1	NF	NF	black
GO_drpoolB-CL489Contig1	NF	NF	black
GO_drpoolB-CL5123Contig1	NF	NF	black
GO_drpoolB-CL5203Contig1	NF	NF	black
GO_drpoolB-CL5218Contig1	NF	NF	black
GO_drpoolB-CL5335Contig1	NF	NF	black
GO_drpoolB-CL5372Contig1	NF	NF	black
GO_drpoolB-CL5588Contig1	NF	NF	black
GO_drpoolB-CL5710Contig1	NF	NF	black
GO_drpoolB-CL5787Contig1	NF	NF	black
GO_drpoolB-CL57Contig2	NF	NF	black
GO_drpoolB-CL5811Contig1	NF	NF	black
GO_drpoolB-CL5877Contig1	NF	NF	black
GO_drpoolB-CL6109Contig1	NF	NF	black
GO_drpoolB-CL6177Contig1	NF	NF	black
GO_drpoolB-CL6323Contig1	NF	NF	black
GO_drpoolB-CL6581Contig1	NF	NF	black
GO_drpoolB-CL6897Contig1	NF	NF	black
GO_drpoolB-CL7223Contig1	NF	NF	black
GO_drpoolB-CL7289Contig1	NF	NF	black
GO_drpoolB-CL7644Contig1	NF	NF	black
GO_drpoolB-CL7983Contig1	NF	NF	black
GO_drpoolB-CL8025Contig1	NF	NF	black
GO_drpoolB-CL8076Contig1	NF	NF	black
GO_drpoolB-CL817Contig1	NF	NF	black
GO_drpoolB-CL8659Contig1	NF	NF	black
GO_drpoolB-CL8879Contig1	NF	NF	black
GO_drpoolB-CL8997Contig1	NF	NF	black
GO_drpoolB-CL90Contig1	NF	NF	black
GO_drpoolB-CL9336Contig1	NF	NF	black
GO_drpoolB-CL9344Contig1	NF	NF	black
GO_drpoolB-CL9514Contig1	NF	NF	black
GO_drs12P0001F05_R_ab1	NF	NF	black
GO_drs12P0001K08_R_ab1	NF	NF	black
GO_drs12P0004B07_R_ab1	NF	NF	black
GO_drs12P0011P08_F_ab1	NF	NF	black
GO_drs12P0014I24_R_ab1	NF	NF	black
GO_drs12P0025D09_F_ab1	NF	NF	black
GO_drs13P0004K13_R_ab1	NF	NF	black
GO_drs13P0005C08_R_ab1	NF	NF	black
GO_drs13P0012E19_F_ab1	NF	NF	black
GO_drs13P0026A19_R_ab1	NF	NF	black
GO_drs21P0007A01_R_ab1	NF	NF	black
GO_drs21P0008O13_R_ab1	NF	NF	black
GO_drs21P0010C18_F_ab1	NF	NF	black
GO_drs31P0008J14_F_ab1	NF	NF	black
GO_drs31P0009D09_F_ab1	NF	NF	black
IP_PHBS001D18u	NF	NF	black
IP_PHBS001H07u	NF	NF	black
IP_PHBS001K06u	NF	NF	black
IP_PHBS001K07u	NF	NF	black
IP_PHBS001O13u	NF	NF	black
IP_PHBS001P16u	NF	NF	black
IP_PHBS002A09u	NF	NF	black
IP_PHBS002D07u	NF	NF	black
IP_PHBS003D07u	NF	NF	black
IP_PHBS003I06u	NF	NF	black
IP_PHBS004F05u	NF	NF	black
IP_PHBS004M03u	NF	NF	black
IP_PHBS004M23u	NF	NF	black
IP_PHBS006C19u	NF	NF	black
IP_PHBS006F14u	NF	NF	black
IP_PHBS006I21u	NF	NF	black
IP_PHBS006J04u	NF	NF	black
IP_PHBS007E01u	NF	NF	black
IP_PHBS007E21u	NF	NF	black
IP_PHBS007G01u	NF	NF	black
IP_PHBS007H10u	NF	NF	black
IP_PHBS008B19u	NF	NF	black
IP_PHBS008F11u	NF	NF	black
IP_PHBS008O16u	NF	NF	black
IP_PHBS009E10u	NF	NF	black
IP_PHBS012A03u	NF	NF	black
IP_PHBS012G09u	NF	NF	black
IP_PHBS012O18u	NF	NF	black
IP_PHBS013F10u	NF	NF	black
IP_PHBS013M08u	NF	NF	black
IP_PHBS013M16u	NF	NF	black
SG_SGN-U208378	NF	NF	black
SG_SGN-U209022	NF	NF	black
SG_SGN-U209321	NF	NF	black
SG_SGN-U209596	NF	NF	black
SG_SGN-U210515	NF	NF	black
SG_SGN-U210555	NF	NF	black
SG_SGN-U210889	NF	NF	black
SG_SGN-U211122	NF	NF	black
SG_SGN-U211215	NF	NF	black
SG_SGN-U211353	NF	NF	black
SG_SGN-U211562	NF	NF	black
SG_SGN-U211600	NF	NF	black
SG_SGN-U211944	NF	NF	black
GO_dr001P0010J02_F_ab1	1102209B	ORF 1	blue
cn8723	1407140A	acetolactate synthase SuRA	blue
cn5122	1T12	Chain A, Solution Structure Of A New Ltp1	blue
GO_drpoolB-CL6456Contig1	2206327A	T complex protein	blue
cn8915	2O7R	Chain A, Plant Carboxylesterase Aecxe1 From Actinidia Eriantha With Acyl Adduct Chain A, Carboxylesterase Aecxe1 From Actinidia Eriantha Covalently Inhibited By Paraoxon	blue
IP_PHBS002L04u	AAA17740	a membrane-associated salt-inducible protein	blue
GO_dr001P0016K05_F_ab1	AAA33847	spliceosomal protein	blue
GO_dr004P0011P06_F_ab1	AAA53276	GTP-binding protein	blue
cn8498	AAA65636	peroxidase	blue
cn9069	AAA65637	peroxidase	blue
cn2934	AAA68001	agamous protein	blue
cn3093	AAA79032	EF-1-alpha-related GTP-binding protein	blue
GO_drpoolB-CL7075Contig1	AAB33481	alcohol dehydrogenase ADH [Lycopersicon esculentum]	blue
cn5796	AAB37246	calmodulin-binding protein	blue
GO_drpoolB-CL9621Contig1	AAB37246	calmodulin-binding protein	blue
cn3823	AAB40648	phosphate/phosphoenolpyruvate translocator precursor	blue
cn8582	AAB40648	phosphate/phosphoenolpyruvate translocator precursor	blue
cn1332	AAB61215	DNA-binding protein [Nicotiana tabacum]	blue
cn1833	AAC14577	class II small heat shock protein Le-HSP17.6 [Lycopersicon esculentum]	blue
cn3690	AAC15777	ACC synthase [Nicotiana glutinosa]	blue
GO_drpoolB-CL9491Contig1	AAC17529	aquaporin 2 [Samanea saman]	blue
GO_drpoolB-CL9295Contig1	AAC19402	26S proteasome regulatory subunit S5A [Mesembryanthemum crystallinum]	blue
GO_drpoolB-CL6649Contig1	AAC36698	protein phosphatase-2C; PP2C [Mesembryanthemum crystallinum]	blue
GO_drpoolB-CL4548Contig1	AAC49975	ORF; able to induce HR-like lesions [Nicotiana tabacum]	blue
cn5480	AAC69177	peroxisomal targeting signal 1 receptor; PTS1 receptor; Pex5p [Nicotiana tabacum]	blue
GO_dr004P0019C02_F_ab1	AAC72386	chaperone GrpE type 1 [Nicotiana tabacum]	blue
cn2059	AAC96078	alpha-expansin precursor [Nicotiana tabacum]	blue
cn2062	AAC96078	alpha-expansin precursor [Nicotiana tabacum]	blue
DY395456_1	AAD11431	T-complex protein 1 epsilon subunit [Mesembryanthemum crystallinum]	blue
cn8008	AAD11808	syntaxin-related protein Nt-syr1 [Nicotiana tabacum]	blue
cn3366	AAD13388	ribosomal protein L27a [Petunia x hybrida]	blue
cn5997	AAD16138	DNA-binding protein 1 [Nicotiana tabacum]	blue
cn2783	AAD17230	FtsH-like protein Pftf precursor [Nicotiana tabacum]	blue
cn4177	AAD24540	vacuole-associated annexin VCaB42 [Nicotiana tabacum]	blue
GO_drpoolB-CL6053Contig1	AAD28192	calcium-dependent protein kinase [Solanum tuberosum] calcium-dependent protein kinase 1 [Solanum tuberosum]	blue
cn1399	AAD34613	DNA-directed RNA polymerase IIa [Nicotiana tabacum] DNA-directed RNA polymerase IIb [Nicotiana tabacum]	blue
cn3865	AAD43604	T3P18.3 [Arabidopsis thaliana]	blue
GO_drs12P0009N15_F_ab1	AAD46404	ethylene-responsive RNA helicase [Lycopersicon esculentum]	blue
cn186	AAD48496	cysteine protease TDI-65 [Lycopersicon esculentum] CYP1 [Solanum lycopersicum]	blue
cn10425	AAD49336	low molecular weight heat-shock protein [Nicotiana tabacum]	blue
cn8373	AAF01037	NADH ubiquinone oxidoreductase PSST subunit [Lupinus luteus]	blue
cn1676	AAF05720	DnaJ-like protein [Nicotiana tabacum]	blue
cn6544	AAF07192	branched-chain amino acid aminotransferase [Solanum tuberosum]	blue
cn264	AAF16869	allergen-like protein BRSn20 [Sambucus nigra]	blue
cn6395	AAF17672	F20B24.6 [Arabidopsis thaliana]	blue
cn6203	AAF23770	FtsZ-like protein 2; FtsZ-2 [Nicotiana tabacum]	blue
cn4904	AAF27100	Putative phospatase 2A inhibitor [Arabidopsis thaliana]	blue
GO_drpoolB-CL9474Contig1	AAF27100	Putative phospatase 2A inhibitor [Arabidopsis thaliana]	blue
cn2186	AAF28387	proline-rich protein [Nicotiana glauca]	blue
cn1060	AAF60298	dihydroflavonol-4-reductase [Petunia x hybrida]	blue
cn4350	AAF64449	glutathione S-transferase [Euphorbia esula]	blue
cn3706	AAF65512	ADP-ribosylation factor [Capsicum annuum] ARF-like small GTPase [Brassica juncea]	blue
cn9403	AAF66825	poly(A)-binding protein [Nicotiana tabacum]	blue
DC240464_1	AAF66825	poly(A)-binding protein [Nicotiana tabacum]	blue
DC242655_1	AAF74980	cystathionine beta-lyase [Solanum tuberosum]	blue
cn1303	AAF74981	cystathionine gamma-synthase isoform 1 [Solanum tuberosum]	blue
cn1687	AAF79822	T6D22.2 [Arabidopsis thaliana]	blue
GO_drpoolB-CL2260Contig1	AAF81343	Contains similarity to a peptide transport protein homolog F17L22.140 gi|7488004 from Arabidopsis thaliana BAC F17L22 gb|AL035527. It contains a POT family domain PF|00854. ESTs gb|BE038248, gb|T22680, gb|T04498, gb|R89961, gb|R30626, gb|R30389, gb|AA7130	blue
cn1698	AAF98186	F17F8.14 [Arabidopsis thaliana]	blue
SG_SGN-U210017	AAG22606	aldehyde oxidase [Lycopersicon esculentum] aldehyde oxidase TAO2 [Lycopersicon esculentum]	blue
cn5019	AAG34725	transaldolase ToTAL2 [Lycopersicon esculentum]	blue
cn1868	AAG39645	putative metallothionein-like protein [Petunia x hybrida]	blue
cn832	AAG43509	gibberellin-induced protein 1 [Petunia x hybrida] putative gibberellin induced protein 2 [Petunia x hybrida]	blue
IP_PHBS006D19u	AAG43556	Avr9/Cf-9 rapidly elicited protein 180 [Nicotiana tabacum]	blue
GO_drs13P0012L06_F_ab1	AAG50297	phospholipase PLDa3 [Lycopersicon esculentum]	blue
cn8065	AAG51046	gypsy/Ty-3 retroelement polyprotein; 69905-74404 [Arabidopsis thaliana] retroelement pol polyprotein [Arabidopsis thaliana]	blue
cn9450	AAK25760	ribosomal protein L33 [Castanea sativa]	blue
GO_drpoolB-CL1825Contig1	AAK52092	WD-40 repeat protein [Lycopersicon esculentum]	blue
cn3620	AAK53813	Ran binding protein-1 [Lycopersicon esculentum]	blue
SG_SGN-U208512	AAK57535	branched-chain amino acid aminotransferase [Capsicum annuum]	blue
GO_dr004P0006J05_F_ab1	AAK62819	ubiquitin conjugating enzyme 2 [Lycopersicon esculentum]	blue
GO_drpoolB-CL1242Contig1	AAK63012	heme oxygenase 1 [Lycopersicon esculentum]	blue
cn10069	AAK71662	mature anther-specific protein LAT61 [Lycopersicon esculentum]	blue
cn696	AAK73102	Bax inhibitor 1 [Nicotiana tabacum]	blue
GO_drpoolB-CL939Contig1	AAK84479	putative auxin growth promotor protein [Lycopersicon esculentum]	blue
GO_drpoolB-CL3030Contig1	AAK95390	ribosomal protein L2 [Lycopersicon esculentum]	blue
GO_dr001P0019F16_F_ab1	AAK95654	ferric-chelate reductase [Pisum sativum] iron reductase [Pisum sativum]	blue
GO_dr004P0015P14_F_ab1	AAL09728	AT3g13860/MCP4_7 [Arabidopsis thaliana]	blue
GO_dr004P0013F14_F_ab1	AAL30820	calcium/calmodulin-dependent protein kinase CaMK3 [Nicotiana tabacum]	blue
cn8365	AAL33585	aquaporin [Nicotiana tabacum]	blue
cn3534	AAL37714	beta-mannosidase enzyme [Lycopersicon esculentum] beta-mannosidase [Lycopersicon esculentum]	blue
cn5629	AAL37714	beta-mannosidase enzyme [Lycopersicon esculentum] beta-mannosidase [Lycopersicon esculentum]	blue
cn2960	AAL40904	ethylene receptor [Petunia x hybrida]	blue
cn2310	AAL49748	channel-like protein [Petunia x hybrida]	blue
cn2315	AAL49748	channel-like protein [Petunia x hybrida]	blue
cn9849	AAL49847	unknown protein [Arabidopsis thaliana]	blue
cn9611	AAL77705	AT4g18710/F28A21_120 [Arabidopsis thaliana]	blue
DC240876_1	AAL92461	putative glucosyltransferase [Lycopersicon esculentum]	blue
GO_drpoolB-CL7544Contig1	AAM18188	deetiolated 1-like protein [Solanum tuberosum]	blue
cn1521	AAM48290	homeodomain protein Hfi22 [Nicotiana tabacum]	blue
GO_drpoolB-CL8861Contig1	AAM61639	unknown [Arabidopsis thaliana]	blue
cn999	AAM63041	unknown [Arabidopsis thaliana]	blue
cn8891	AAM90961	5-formyltetrahydrofolate cycloligase [Lycopersicon esculentum]	blue
cn7825	AAM95458	calmodulin-like protein [Datura metel]	blue
GO_drpoolB-CL616Contig1	AAN07899	20S proteasome alpha 6 subunit [Nicotiana benthamiana]	blue
DY395674_1	AAN15318	isoamylase isoform 2 [Solanum tuberosum]	blue
DY396127_1	AAN15318	isoamylase isoform 2 [Solanum tuberosum]	blue
cn5324	AAN23154	dihydrolipoamide dehydrogenase precursor [Lycopersicon esculentum]	blue
DC241732_1	AAN38002	LEA1-like protein [Capsicum annuum]	blue
GO_drpoolB-CL4503Contig1	AAN64317	type 5 serine/threonine phosphatase 55 kDa isoform [Lycopersicon esculentum] type 5 protein serine/threonine phosphatase 55 kDa isoform [Lycopersicon esculentum]	blue
cn4294	AAN76362	serpin-like protein [Citrus x paradisi]	blue
GO_drpoolB-CL848Contig1	AAO15447	GcpE [Lycopersicon esculentum]	blue
cn286	AAO22065	NtPRp27-like protein [Solanum tuberosum]	blue
cn7191	AAO32066	Erwinia induced protein 2 [Solanum tuberosum]	blue
cn1770	AAO39008	plasma intrinsic protein 2,2 [Juglans regia]	blue
cn632	AAO65960	oleosin [Corylus avellana]	blue
GO_dr001P0019I17_F_ab1	AAO85512	CSN3 [Nicotiana benthamiana]	blue
cn6607	AAO92257	gamma-aminobutyrate transaminase subunit precursor isozyme 3 [Lycopersicon esculentum] gamma aminobutyrate transaminase isoform3 [Solanum lycopersicum]	blue
GO_drpoolB-CL2595Contig1	AAO92257	gamma-aminobutyrate transaminase subunit precursor isozyme 3 [Lycopersicon esculentum] gamma aminobutyrate transaminase isoform3 [Solanum lycopersicum]	blue
cn10438	AAP04522	heat shock protein 70 [Nicotiana tabacum]	blue
DC240904_1	AAP32310	putative FtsH protease [Lycopersicon esculentum]	blue
cn9276	AAP34306	copper chaperone precursor [Solanum tuberosum]	blue
cn10118	AAP40021	hexokinase [Nicotiana benthamiana]	blue
cn1971	AAQ04833	lecithine cholesterol acyltransferase-like protein [Lycopersicon esculentum]	blue
cn2650	AAQ09999	putative fructokinase 2; S1 self-incompatibility locus-linked 3.16 protein [Petunia integrifolia subsp. inflata]	blue
cn10105	AAQ14193	calcium homeostasis regulator CHoR1 [Solanum tuberosum]	blue
cn5463	AAQ24533	P18 [Solanum chacoense]	blue
GO_dr001P0004D15_F_ab1	AAQ24534	SWIb domain-containing protein [Solanum chacoense]	blue
GO_drs21P0008M15_F_ab1	AAQ24535	MYST-type acetyltransferase [Solanum chacoense]	blue
IP_PHBS001K01u	AAQ24535	MYST-type acetyltransferase [Solanum chacoense]	blue
cn10479	AAQ55183	putative anthocyanin permease [Lycopersicon esculentum]	blue
cn4801	AAQ67226	protein phosphatase 2A catalytic subunit [Lycopersicon esculentum]	blue
GI_NP1240198	AAQ72727	putative gag-pol polyprotein [Petunia x hybrida]	blue
cn2828	AAQ73524	circadian clock associated1 [Mesembryanthemum crystallinum]	blue
GO_drpoolB-CL8273Contig1	AAQ82702	potyviral capsid protein interacting protein 2a [Nicotiana tabacum]	blue
GO_dr004P0021G01_F_ab1	AAR00326	rapid alkalinization factor 2 [Solanum chacoense]	blue
cn6143	AAR06293	adenylosuccinate lyase [Nicotiana tabacum]	blue
DY396250_1	AAR06293	adenylosuccinate lyase [Nicotiana tabacum]	blue
cn9434	AAR17080	heat shock protein 70-3 [Nicotiana tabacum]	blue
cn383	AAR17783	ribosomal protein L3 [Lycopersicon esculentum]	blue
GO_drpoolB-CL3444Contig1	AAR24912	fructokinase 3 [Lycopersicon esculentum]	blue
cn881	AAR25800	cathepsin B-like cysteine proteinase [Solanum tuberosum]	blue
cn1414	AAR28754	Bax inhibitor [Lycopersicon esculentum]	blue
GO_drpoolB-CL6702Contig1	AAR82925	coronatine-insensitive 1 [Lycopersicon esculentum] coronatine-insensitive 1 [Lycopersicon esculentum]	blue
cn5267	AAR83861	putative lesion-inducing protein [Capsicum annuum]	blue
cn10215	AAR83873	induced stolon tip protein NAP1Ps [Capsicum annuum]	blue
GO_drs21P0009J03_F_ab1	AAR87848	coronatine-insensitive 1 [Nicotiana tabacum]	blue
cn1257	AAR88094	notchless-like protein [Solanum chacoense]	blue
GO_dr004P0007N10_F_ab1	AAS79609	putative neutral invertase [Ipomoea trifida]	blue
cn4072	AAS80319	thioredoxin protein [Nicotiana benthamiana]	blue
GO_drs31P0009H06_R_ab1	AAS92255	putative pyridoxine biosynthesis protein isoform A [Nicotiana tabacum] putative pyridoxine biosynthesis protein isoform B [Nicotiana tabacum]	blue
GO_dr004P0029J18_F_ab1	AAS92257	putative pyridoxine biosynthesis protein [Nicotiana tabacum]	blue
cn9675	AAT08172	Hin19 [Nicotiana tabacum]	blue
GO_drpoolB-CL8043Contig1	AAT38720	Putative F-Box protein, identical [Solanum demissum]	blue
GO_drpoolB-CL5957Contig1	AAT39292	Putative F-box domain containing protein, identical [Solanum demissum]	blue
GO_dr004P0009G21_F_ab1	AAT40494	Putative microtubule-associated protein, identical [Solanum demissum]	blue
GO_drpoolB-CL6773Contig1	AAT40503	RIKEN cDNA 1500006O09, related [Solanum demissum]	blue
cn2413	AAT57675	proline oxidase/dehydrogenase 2 [Nicotiana tabacum]	blue
cn6731	AAT57675	proline oxidase/dehydrogenase 2 [Nicotiana tabacum]	blue
GO_drpoolB-CL6449Contig1	AAT57675	proline oxidase/dehydrogenase 2 [Nicotiana tabacum]	blue
cn3289	AAT67044	DNA mismatch repair protein [Petunia x hybrida]	blue
GI_NP1239927	AAT67046	DNA mismatch repair protein [Petunia x hybrida]	blue
cn9073	AAT67464	succinyl-CoA ligase alpha 2 subunit [Lycopersicon esculentum]	blue
cn2420	AAT68263	lipid transfer protein [Nicotiana glauca]	blue
cn9395	AAT72296	microsomal omega-6-desaturase [Nicotiana tabacum]	blue
SG_SGN-U210574	AAT79582	endonuclease [Solanum tuberosum]	blue
GO_drpoolB-CL7463Contig1	AAU05979	retinoblastoma protein [Nicotiana benthamiana]	blue
cn2827	AAU20773	late elongated hypocotyl [Castanea sativa]	blue
cn2766	AAU29198	mitochondrial malate dehydrogenase [Lycopersicon esculentum]	blue
cn182	AAU81594	cysteine proteinase [Petunia x hybrida]	blue
cn296	AAU81597	cysteine proteinase inhibitor [Petunia x hybrida]	blue
cn8230	AAU93582	TCP-domain protein-like, putative [Solanum demissum]	blue
cn8495	AAU95242	osmotin-like protein [Solanum tuberosum]	blue
GO_dr004P0023B13_F_ab1	AAV31178	Putative transposase, identical [Solanum tuberosum]	blue
cn10142	AAV36808	arginase 1 [Lycopersicon esculentum]	blue
cn5759	AAW22880	putative cyclophilin [Lycopersicon esculentum]	blue
cn2305	AAX13972	pectin methylesterase [Nicotiana tabacum]	blue
cn2306	AAX13972	pectin methylesterase [Nicotiana tabacum]	blue
cn8224	AAX53091	anthocyanin 2 [Solanum tuberosum]	blue
DC240562_1	AAX69063	monoterpene synthase 1 [Solanum lycopersicum]	blue
GO_drpoolB-CL8473Contig1	AAX84672	aldo/keto reductase AKR [Manihot esculenta]	blue
GO_drpoolB-CL7276Contig1	AAX95762	Betaine-aldehyde dehydrogenase, chloroplast precursor, putative [Lycopersicon esculentum]	blue
GO_drpoolB-CL9536Contig1	AAX95762	Betaine-aldehyde dehydrogenase, chloroplast precursor, putative [Lycopersicon esculentum]	blue
cn9405	AAY15746	VIP2 [Nicotiana benthamiana]	blue
GO_dr004P0007D16_F_ab1	AAY68206	RNA polymerase IV second largest subunit [Solanum lycopersicum]	blue
cn313	AAY97865	60S ribosomal protein L10 [Lycopersicon esculentum]	blue
cn1281	AAZ08351	ethylene overproducer-like 1 [Solanum lycopersicum]	blue
cn5390	AAZ20285	ubiquitin fusion protein [Arachis hypogaea] hypothetical protein [Vitis vinifera] unknown [Picea sitchensis] ubiquitin fusion protein [Elaeis guineensis] ubiquitin, putative [Ricinus communis] ubiquitin, putative [Ricinus communis]	blue
cn9824	AAZ20445	MYBR6 [Malus x domestica]	blue
cn9442	AAZ23261	senescence-associated protein [Nicotiana tabacum]	blue
GO_dr004P0017E16_F_ab1	AAZ30377	PHB2 [Nicotiana benthamiana]	blue
cn1596	AAZ39644	cytochrome P450 monooxygenase [Petunia x hybrida]	blue
GO_dr004P0011P03_F_ab1	AAZ79231	cellulose synthase-like protein CslG [Nicotiana tabacum]	blue
cn7981	AAZ80876	putative sorbitol transporter [Nicotiana langsdorffii x Nicotiana sanderae]	blue
cn9000	AAZ86534	pyruvate kinase [Capsicum annuum]	blue
cn1253	ABA40425	unknown [Solanum tuberosum]	blue
cn8450	ABA40436	serine/threonine protein kinase SAPK8-like protein [Solanum tuberosum]	blue
GO_dr001P0004O11_F_ab1	ABA40437	40S ribosomal protein S7-like protein [Solanum tuberosum] unknown [Solanum tuberosum] ribosomal protein S7-like protein [Solanum tuberosum] 40S ribosomal protein S7-like protein-like [Solanum tuberosum]	blue
cn10138	ABA40438	unknown [Solanum tuberosum]	blue
cn1119	ABA40455	ARF-like small GTPase-like protein [Solanum tuberosum] ARF-like small GTPase-like protein [Solanum tuberosum]	blue
cn8881	ABA41527	cyc07 [Nicotiana tabacum]	blue
cn1565	ABA41594	geranylgeranyl pyrophosphate synthetase-like protein [Solanum lycopersicum]	blue
DC241847_1	ABA46771	unknown [Solanum tuberosum]	blue
GO_drpoolB-CL1156Contig1	ABA46778	unknown [Solanum tuberosum]	blue
cn48	ABA46780	unknown [Solanum tuberosum] putative acyl carrier protein-like [Solanum tuberosum]	blue
cn8726	ABA46782	unknown [Solanum tuberosum]	blue
cn5245	ABA46783	unknown [Solanum tuberosum]	blue
GO_dr004P0020I20_F_ab1	ABA81858	brittle 1 protein-like [Solanum tuberosum]	blue
cn4025	ABA81870	unknown [Solanum tuberosum]	blue
cn4153	ABA81884	nuclear RNA binding protein-like [Solanum tuberosum]	blue
cn5082	ABB02633	glycine rich protein-like [Solanum tuberosum] glycine rich protein-like [Solanum tuberosum]	blue
cn2471	ABB02638	26S proteasome subunit 4-like [Solanum tuberosum]	blue
cn5907	ABB02648	unknown [Solanum tuberosum]	blue
cn4596	ABB16967	unknown [Solanum tuberosum]	blue
cn1917	ABB16969	unknown [Solanum tuberosum]	blue
GO_drpoolB-CL6852Contig1	ABB16978	salt tolerance protein 5-like protein [Solanum tuberosum]	blue
cn52	ABB17074	putative sugar transporter [Nicotiana langsdorffii x Nicotiana sanderae]	blue
GO_drpoolB-CL2694Contig1	ABB17074	putative sugar transporter [Nicotiana langsdorffii x Nicotiana sanderae]	blue
GO_drpoolB-CL3741Contig1	ABB17078	L-galactose dehydrogenase [Nicotiana langsdorffii x Nicotiana sanderae]	blue
GO_dr001P0006G09_F_ab1	ABB18115	RPN9 [Nicotiana benthamiana]	blue
cn771	ABB29931	P40-like protein [Solanum tuberosum]	blue
cn188	ABB29934	acidic ribosomal protein P1a-like [Solanum tuberosum]	blue
cn3187	ABB29944	GTPase-like [Solanum tuberosum]	blue
cn8492	ABB29949	unknown [Solanum tuberosum]	blue
cn5913	ABB29953	unknown [Solanum tuberosum]	blue
cn2935	ABB29954	ribosomal protein PETRP-like [Solanum tuberosum] ribosomal protein PETRP-like [Solanum tuberosum]	blue
cn5695	ABB29959	ubiquitin fusion-degradation protein-like [Solanum tuberosum]	blue
GO_dr001P0014F02_F_ab1	ABB29959	ubiquitin fusion-degradation protein-like [Solanum tuberosum]	blue
cn8212	ABB55378	histone deacetylase-like protein-like [Solanum tuberosum]	blue
GO_dr004P0018N06_F_ab1	ABB55390	ubiquitin-conjugating enzyme E2 7-like [Solanum tuberosum] putative E2 ubiquitin-conjugating protein UBC7-like [Solanum tuberosum] ubiquitin-conjugating protein 13-like [Solanum tuberosum]	blue
cn8597	ABB55397	polypyrimidine tract-binding protein-like [Solanum tuberosum]	blue
cn2656	ABB72798	40S ribosomal protein S4-like protein [Solanum tuberosum]	blue
cn2672	ABB72798	40S ribosomal protein S4-like protein [Solanum tuberosum]	blue
GO_dr004P0015A21_F_ab1	ABB72800	WD-40 repeat protein-like protein [Solanum tuberosum]	blue
cn8508	ABB72807	NAD-dependent epimerase/dehydratase family protein-like protein [Solanum tuberosum]	blue
cn1395	ABB72814	putative 40S ribosomal protein S8-like protein [Solanum tuberosum]	blue
cn8647	ABB72820	oligouridylate binding protein-like protein [Solanum tuberosum]	blue
GO_drpoolB-CL3979Contig1	ABB77433	RBX1-like protein [Petunia inflata]	blue
cn3291	ABB77434	S-RNase-binding protein [Petunia inflata]	blue
GO_drpoolB-CL8797Contig1	ABB86244	unknown [Solanum tuberosum]	blue
GO_dr004P0018M01_F_ab1	ABB86256	eukaryotic translation initiation factor 2 beta subunit-like [Solanum tuberosum]	blue
cn7900	ABB86266	putative RNA processing factor 1-like [Solanum tuberosum]	blue
cn8306	ABB87119	NtK-1-like [Solanum tuberosum]	blue
cn8311	ABB87123	aspartic protease precursor-like [Solanum tuberosum]	blue
GO_drpoolB-CL2727Contig1	ABB87124	hypothetical protein [Solanum tuberosum] ribosomal protein S14-like protein [Solanum tuberosum]	blue
cn3838	ABB87132	translocon-associated protein beta family protein-like [Solanum tuberosum]	blue
GO_dr004P0013L10_F_ab1	ABB89008	CXE carboxylesterase [Malus pumila]	blue
cn7783	ABC01886	3'-5'-exoribonuclease/RNA binding protein-like protein [Solanum tuberosum]	blue
cn6599	ABC01899	glycoprotein endopeptidase-like protein [Solanum tuberosum]	blue
cn9947	ABC01911	succinyl CoA ligase beta subunit-like protein [Solanum tuberosum]	blue
GO_drs12P0001J16_F_ab1	ABC24972	EIN3-binding F-box protein 2 [Lycopersicon esculentum]	blue
GO_dr004P0018H17_F_ab1	ABC26876	putative nuclear GTPase [Solanum lycopersicum]	blue
cn8775	ABC26878	NRC1 [Solanum lycopersicum]	blue
GO_drpoolB-CL8112Contig1	ABC69397	CYP71D48v1 [Nicotiana tabacum]	blue
cn757	ABC69710	auxin response factor 3 [Lycopersicon esculentum]	blue
IP_PHBS011J17u	ABC96720	plastid fibrillin 2 [Coffea canephora]	blue
GO_dr001P0016B11_F_ab1	ABD28485	hypothetical protein MtrDRAFT_AC148915g3v2 [Medicago truncatula]	blue
cn5248	ABD32695	RNA-binding region RNP-1 (RNA recognition motif); Calcium-binding EF-hand [Medicago truncatula]	blue
cn10038	ABD42934	ribosomal protein S14 [Juncus effusus]	blue
GO_drpoolB-CL2552Contig1	ABD96869	hypothetical protein [Cleome spinosa]	blue
cn3697	ABE26692	unknown [Solanum chacoense]	blue
GO_dr004P0011N10_F_ab1	ABE41794	gamma-tocopherol methyltransferase [Lycopersicon esculentum]	blue
GO_dr001P0002J19_F_ab1	ABE66389	peroxidase [Striga asiatica]	blue
GO_drs21P0002D17_F_ab1	ABE66389	peroxidase [Striga asiatica]	blue
cn6652	ABE98329	SRC2-like protein [Nicotiana benthamiana]	blue
GO_drpoolB-CL3515Contig1	ABF59516	putative spindle disassembly related protein CDC48 [Nicotiana tabacum]	blue
GO_drs31P0005I16_F_ab1	ABF59516	putative spindle disassembly related protein CDC48 [Nicotiana tabacum]	blue
GO_dr001P0006F13_F_ab1	ABF72432	PIP1 [Capsicum annuum]	blue
cn3146	ABG29114	multiprotein bridging factor 1c [Lycopersicon esculentum]	blue
GO_drpoolB-CL3100Contig1	ABG29321	DNA-directed RNA polymerase, putative [Solanum bulbocastanum]	blue
cn5761	ABG37663	CCHC-type integrase [Populus trichocarpa]	blue
DC242341_1	ABH10138	NADP-thioredoxin reductase A [Medicago truncatula]	blue
GO_drpoolB-CL5699Contig1	ABI14646	putative high-affinity potassium transporter protein 1 [Nicotiana tabacum]	blue
cn7355	ABI34274	IS10 transposase, putative [Lycopersicon esculentum]	blue
cn10036	ABI34291	CAAX amino terminal protease family protein, putative [Solanum demissum]	blue
GO_dr001P0012G17_F_ab1	ABI34316	S haplotype-specific F-box protein, putative [Solanum demissum]	blue
SG_SGN-U210717	ABI34321	RNase H family protein [Solanum demissum]	blue
cn5022	ABI34371	Gag/pol polyprotein, 3'-partial, putative [Solanum demissum]	blue
cn7852	ABJ90469	beta-ketoacyl-ACP synthase II [Jatropha curcas]	blue
cn3190	ABJ97690	EBP1 [Solanum tuberosum]	blue
cn1993	ABK06435	flag-tagged protein kinase domain of putative mitogen-activated protein kinase kinase kinase [synthetic construct]	blue
GO_drpoolB-CL7141Contig1	ABK20067	chloroplast threonine deaminase 1 precursor [Solanum lycopersicum]	blue
SG_SGN-U208392	ABK20067	chloroplast threonine deaminase 1 precursor [Solanum lycopersicum]	blue
cn8952	ABK20991	unknown [Picea sitchensis] unknown [Picea sitchensis] unknown [Picea sitchensis]	blue
cn3255	ABK20993	unknown [Picea sitchensis] unknown [Picea sitchensis] unknown [Picea sitchensis]	blue
cn5263	ABK21888	unknown [Picea sitchensis]	blue
cn6480	ABK93662	unknown [Populus trichocarpa]	blue
cn8337	ABK93662	unknown [Populus trichocarpa]	blue
GO_dr004P0002H19_F_ab1	ABK93704	unknown [Populus trichocarpa]	blue
GO_drpoolB-CL225Contig1	ABK94024	unknown [Populus trichocarpa]	blue
cn2570	ABK94260	unknown [Populus trichocarpa]	blue
cn2084	ABK94847	unknown [Populus trichocarpa]	blue
GO_dr004P0011B18_F_ab1	ABK95462	unknown [Populus trichocarpa]	blue
GO_dr001P0007I12_F_ab1	ABK95495	unknown [Populus trichocarpa]	blue
cn8029	ABK95729	unknown [Populus trichocarpa]	blue
GO_dr004P0023J20_F_ab1	ABK95827	unknown [Populus trichocarpa]	blue
cn7130	ABK96142	unknown [Populus trichocarpa]	blue
GO_drpoolB-CL7672Contig1	ABK96151	unknown [Populus trichocarpa]	blue
GO_drpoolB-CL3829Contig1	ABK96663	unknown [Populus trichocarpa x Populus deltoides]	blue
GO_drpoolB-CL8424Contig1	ABK96713	unknown [Populus trichocarpa x Populus deltoides]	blue
cn8894	ABM05488	Impa2 [Nicotiana benthamiana]	blue
cn8928	ABM05488	Impa2 [Nicotiana benthamiana]	blue
GO_drpoolB-CL1378Contig1	ABM55742	putative transcription factor Btf3 [Capsicum annuum]	blue
SG_SGN-U207889	ABM66381	pollen coat-like protein [Camellia sinensis]	blue
GO_drpoolB-CL2541Contig1	ABN06098	Pre-mRNA processing ribonucleoprotein, binding region; NOSIC [Medicago truncatula]	blue
GO_dr004P0001J18_F_ab1	ABN10955	auxin response factor 8 [Ipomoea nil]	blue
SG_SGN-U211802	ABO31111	sphingolipid delta-8 desaturase [Nicotiana tabacum]	blue
GO_drpoolB-CL4877Contig1	ABO33637	auxin response factor [Solanum lycopersicum]	blue
cn1806	ABO61030	vacuolar H+-ATPase B subunit [Medicago truncatula]	blue
cn1821	ABO61401	alpha tubulin [Rhodomonas salina]	blue
EB174497_1	ABO93067	SISTER OF EVERGREEN [Petunia x hybrida]	blue
IP_PHBS005F17u	ABP68407	1-aminocyclopropane-1-carboxylate oxidase [Solanum lycopersicum]	blue
GO_drpoolB-CL7574Contig1	ABP98986	putative ubiquitin associated/TS-N domain-containing protein [Hieracium piloselloides]	blue
cn5058	ABQ11263	mago nashi-like protein 2 [Physalis pubescens] mago nashi-like protein 2 [Physalis pubescens]	blue
DC241915_1	ABQ51813	RAN GTPase-activating protein 2 [Nicotiana benthamiana]	blue
cn7184	ABR14728	ubiquitin conjugating enzyme [Gossypium hirsutum]	blue
cn9463	ABR17394	unknown [Picea sitchensis]	blue
GO_drpoolB-CL4261Contig1	ABR23053	anionic peroxidase swpa7 [Ipomoea batatas]	blue
GO_drpoolB-CL1012Contig1	ABR45721	P5CDH1 [Actinidia chinensis]	blue
GO_drpoolB-CL7199Contig1	ABR67588	putative hydroxyphenylpyruvate reductase [Salvia miltiorrhiza]	blue
cn2652	ABS50432	chilling-responsive protein [Nicotiana tabacum]	blue
cn8405	ABS50432	chilling-responsive protein [Nicotiana tabacum]	blue
GO_drpoolB-CL6559Contig1	ABU49591	CDC5-like protein [Solanum lycopersicum] CDC5-like protein [Solanum lycopersicum]	blue
DC241866_1	ABU94684	inosine-5'-monophosphate dehydrogenase [Camellia sinensis]	blue
cn7804	ABU96708	glutaredoxin [Solanum tuberosum]	blue
cn2098	ABU97107	MYB305 protein v1 [Nicotiana langsdorffii x Nicotiana sanderae]	blue
GO_drpoolB-CL1961Contig1	ABV02028	mevalonate diphosphate decarboxylase [Nicotiana langsdorffii x Nicotiana sanderae]	blue
cn121	ABV02033	glyceraldehyde 3-phosphate dehydrogenase [Nicotiana langsdorffii x Nicotiana sanderae]	blue
EB174377_1	ABV69699	4/1 protein long form [Nicotiana tabacum]	blue
GO_drpoolB-CL2298Contig1	ABV90875	inositol-1,4,5-triphosphate-5-phosphatase [Solanum lycopersicum]	blue
GO_drpoolB-CL5478Contig1	ABV90875	inositol-1,4,5-triphosphate-5-phosphatase [Solanum lycopersicum]	blue
GO_drpoolB-CL9599Contig1	ABV90875	inositol-1,4,5-triphosphate-5-phosphatase [Solanum lycopersicum]	blue
GO_dr001P0003M08_F_ab1	ABW21919	putative S-adenosylmethionine decarboxylase proenzyme [Solanum chilense] putative S-adenosylmethionine decarboxylase proenzyme [Solanum chilense] putative S-adenosylmethionine decarboxylase proenzyme [Solanum chilense] putative S-adenosylmethionine decarb	blue
DC240486_1	ABX10448	phosphatidylserine decarboxylase 1 [Gossypium hirsutum]	blue
GO_drpoolB-CL7904Contig1	ABX55779	isopentenyl diphosphate isomerase [Solanum lycopersicum]	blue
cn9595	ABY25277	cellulose synthase [Eucalyptus grandis]	blue
GO_drpoolB-CL5507Contig1	ABY84674	fertilization-independent endosperm protein [Nicotiana tabacum]	blue
GO_drpoolB-CL6794Contig1	ABY84674	fertilization-independent endosperm protein [Nicotiana tabacum]	blue
cn5959	ABY84675	multicopy suppressor of IRA1 [Nicotiana tabacum]	blue
cn4441	ABY87519	Hsp70-interacting protein 1 [Vitis labrusca]	blue
cn4297	ABZ04081	chloroplast heat shock protein 70-2 [Ipomoea nil]	blue
GO_drpoolB-CL6113Contig1	ABZ04081	chloroplast heat shock protein 70-2 [Ipomoea nil]	blue
GO_drpoolB-CL6235Contig1	ACA35276	zinc finger RING-type protein [Cucumis sativus]	blue
EB174529_1	ACA97594	thiamine biosynthesis protein ThiC variant L1 [Solanum lycopersicum] thiamine biosynthesis protein ThiC variant L2 [Solanum lycopersicum] thiamine biosynthesis protein ThiC variant S [Solanum lycopersicum]	blue
cn4694	ACB28472	polyprotein [Ananas comosus]	blue
GO_dr004P0007N22_F_ab1	ACB30366	Pto kinase interactor 1 [Capsicum annuum]	blue
DC241965_1	ACB59355	peroxisome biogenesis factor 13 [Nicotiana tabacum]	blue
GO_dr001P0006H03_F_ab1	ACC91251	leucine-rich repeat family protein [Arabidopsis halleri]	blue
cn5872	ACD39463	BEL30 protein [Solanum etuberosum]	blue
GO_drpoolB-CL695Contig1	ACD39467	BEL30 protein [Solanum palustre]	blue
cn5973	ACD56616	hypothetical protein [Gossypioides kirkii]	blue
GO_dr004P0012M17_F_ab1	ACD63087	RNA polymerase II largest subunit [Nicotiana tabacum]	blue
GO_drpoolB-CL8617Contig1	ACD75053	Ser/Thr protein kinase [Solanum chacoense]	blue
cn1006	ACE95172	cinnamoyl-CoA reductase [Populus tomentosa]	blue
cn2097	ACF06493	UBQ4 [Elaeis guineensis]	blue
GO_drpoolB-CL5075Contig1	ACF06585	26S proteasome subunit RPN5b [Elaeis guineensis]	blue
GO_drpoolB-CL7279Contig1	ACF17633	putative acetyl co-enzyme A carboxylase carboxyltransferase alpha subunit [Capsicum annuum]	blue
cn1642	ACF17644	putative p-coumarate 3-hydroxylase [Capsicum annuum]	blue
cn581	ACF17646	putative caffeoyl-CoA 3-O-methyltransferase [Capsicum annuum]	blue
GO_drpoolB-CL3677Contig1	ACF17659	putative 3-isopropylmalate dehydrogenase small subunit [Capsicum annuum]	blue
cn1469	ACF93236	glutathione reductase [Picrorhiza kurrooa]	blue
cn8038	ACG24737	hypothetical protein [Zea mays] hypothetical protein [Zea mays]	blue
GO_drpoolB-CL6854Contig1	ACG24814	peptidyl-prolyl cis-trans isomerase-like 3 [Zea mays]	blue
cn1555	ACG26368	SRC2 [Zea mays]	blue
GO_drpoolB-CL4539Contig1	ACG29330	transposon protein [Zea mays]	blue
GO_drpoolB-CL1128Contig1	ACG37766	T-complex protein 1 subunit alpha [Zea mays]	blue
GO_dr004P0012C09_F_ab1	ACG39185	PDIL5-4 - Zea mays protein disulfide isomerase	blue
cn5413	ACG45974	histone H4 [Zea mays]	blue
cn9350	ACG48817	vacuolar ATP synthase subunit B isoform 1 [Zea mays]	blue
cn2344	ACG59943	metacaspase type II [Nicotiana tabacum]	blue
cn7353	ACH72790	small basic intrinsic protein 1-2 [Olea europaea]	blue
GO_drpoolB-CL6479Contig1	ACH72790	small basic intrinsic protein 1-2 [Olea europaea]	blue
cn9355	ACJ83862	unknown [Medicago truncatula]	blue
cn6026	ACJ84353	unknown [Medicago truncatula]	blue
cn8991	ACJ84357	unknown [Medicago truncatula]	blue
GO_drpoolB-CL4203Contig1	ACJ84578	unknown [Medicago truncatula]	blue
GO_drpoolB-CL9630Contig1	ACJ84604	unknown [Medicago truncatula]	blue
GO_drpoolB-CL5471Contig1	ACJ84811	unknown [Medicago truncatula]	blue
IP_PHBS012E15u	ACJ85288	unknown [Medicago truncatula]	blue
GO_dr001P0014B05_F_ab1	ACJ85362	unknown [Medicago truncatula]	blue
GO_drs31P0003O20_R_ab1	ACJ85409	unknown [Medicago truncatula]	blue
cn2	ACJ85516	unknown [Medicago truncatula]	blue
GO_drpoolB-CL8969Contig1	ACJ85518	unknown [Medicago truncatula]	blue
GO_drpoolB-CL433Contig1	ACJ85530	unknown [Medicago truncatula]	blue
SG_SGN-U212301	ACJ85550	unknown [Medicago truncatula] unknown [Medicago truncatula]	blue
cn9098	ACJ85813	unknown [Medicago truncatula]	blue
GO_dr004P0011A13_F_ab1	ACJ86078	unknown [Medicago truncatula]	blue
cn1138	ACK38177	hydrogen peroxide-induced 1 [Nicotiana tabacum]	blue
cn5001	ACL80329	UDP-glucose pyrophosphorylase [Saccharum officinarum]	blue
cn5728	ACM07419	Rac/Rop-like small GTPase [Scoparia dulcis]	blue
GO_dr001P0009D02_F_ab1	ACM47318	putative zinc ion binding protein [Capsicum annuum]	blue
GO_dr001P0014G06_F_ab1	ACM66271	ARF8 [Solanum melongena]	blue
cn8794	ACM67640	BTB-POZ and MATH domain protein [Capsicum annuum]	blue
cn2488	ACN26938	unknown [Zea mays]	blue
GO_dr001P0013N10_F_ab1	ACN31570	unknown [Zea mays]	blue
GO_drpoolB-CL6961Contig1	ACN34407	unknown [Zea mays]	blue
cn4803	ACN35401	unknown [Zea mays]	blue
cn2152	ACN39947	unknown [Picea sitchensis] unknown [Picea sitchensis]	blue
cn1235	ACN41101	unknown [Picea sitchensis]	blue
cn2267	BAA03710	cytokinin binding protein CBP57 [Nicotiana sylvestris]	blue
cn3177	BAA05473	tumor-related protein [Nicotiana glauca x Nicotiana langsdorffii]	blue
IP_PHBS008E12u	BAA11674	unnamed protein product [Nicotiana tabacum]	blue
cn1494	BAA24382	CLB1 [Solanum lycopersicum]	blue
cn1894	BAA32547	mitochondrial small heat shock protein [Solanum lycopersicum]	blue
DY395946_1	BAA32547	mitochondrial small heat shock protein [Solanum lycopersicum]	blue
IP_PHBS004A14u	BAA32547	mitochondrial small heat shock protein [Solanum lycopersicum]	blue
cn6470	BAA33531	sulfite reductase [Nicotiana tabacum] sulfite reductase [Nicotiana tabacum]	blue
GI_TC1167	BAA76513	SB1-ribonuclease precursor [Petunia x hybrida] Sv-ribonuclease precursor [Petunia x hybrida]	blue
cn937	BAA88671	histone H1 [Nicotiana tabacum]	blue
cn3359	BAA94287	pMADS4 [Petunia x hybrida]	blue
DC241708_1	BAB10669	unnamed protein product [Arabidopsis thaliana]	blue
GO_dr001P0019I09_F_ab1	BAB16432	WRKY transcription factor NtEIG-D48 [Nicotiana tabacum]	blue
cn793	BAB40310	ubiquitin-conjugating enzyme (E2) [Nicotiana tabacum] ubiquitin-conjugating enzyme [Capsicum chinense]	blue
cn9872	BAB40973	isopentenyl diphosphate isomerase 1 [Nicotiana tabacum]	blue
GO_dr004P0001C24_F_ab1	BAB88648	microtubule bundling polypeptide TMBP200 [Nicotiana tabacum]	blue
cn8493	BAC02896	tobacco nucleolin [Nicotiana tabacum]	blue
GO_drpoolB-CL7231Contig1	BAC02896	tobacco nucleolin [Nicotiana tabacum]	blue
cn2214	BAC23035	26S proteasome AAA-ATPase subunit RPT4a [Solanum tuberosum] 26S proteasome AAA-ATPase subunit RPT4a-like protein [Solanum tuberosum]	blue
cn2217	BAC23035	26S proteasome AAA-ATPase subunit RPT4a [Solanum tuberosum] 26S proteasome AAA-ATPase subunit RPT4a-like protein [Solanum tuberosum]	blue
cn3240	BAC23051	low temperature and salt responsive protein [Solanum tuberosum]	blue
cn2432	BAC24800	alpha tubulin [Physcomitrella patens]	blue
DC243793_1	BAC53932	hypothetical protein [Nicotiana tabacum]	blue
cn9527	BAC55154	purple acid phosphatase [Nicotiana tabacum]	blue
GO_drpoolB-CL9129Contig1	BAC55155	purple acid phosphatase [Nicotiana tabacum]	blue
cn7729	BAC56914	nitrate transporter [Nicotiana tabacum]	blue
cn3542	BAC76004	RelA-SpoT like protein RSH1 [Nicotiana tabacum]	blue
cn3304	BAC84950	PHCLF1 [Petunia x hybrida]	blue
cn8588	BAC98492	AG-motif binding protein-2 [Nicotiana tabacum]	blue
GO_drpoolB-CL9002Contig1	BAC98494	AG-motif binding protein-4 [Nicotiana tabacum]	blue
GO_dr004P0010O01_F_ab1	BAD06470	hypothetical protein [Nicotiana tabacum]	blue
cn9453	BAD13218	putative MtN21 [Oryza sativa Japonica Group]	blue
cn859	BAD13498	dehydrin [Nicotiana tabacum]	blue
GO_dr001P0019N04_F_ab1	BAD15107	hypothetical protein [Nicotiana tabacum]	blue
cn7895	BAD15108	ALG2-interacting protein X [Nicotiana tabacum]	blue
GO_drpoolB-CL5071Contig1	BAD15108	ALG2-interacting protein X [Nicotiana tabacum]	blue
GO_drpoolB-CL4235Contig1	BAD15364	nitrite reductase [Nicotiana tabacum]	blue
cn7284	BAD27408	actin [Nicotiana tabacum]	blue
cn9643	BAD27408	actin [Nicotiana tabacum]	blue
GO_drpoolB-CL17Contig4	BAD29955	cysteine protease [Daucus carota]	blue
GO_drpoolB-CL8378Contig1	BAD29955	cysteine protease [Daucus carota]	blue
GO_drpoolB-CL6339Contig1	BAD80835	nucellin-like protein [Daucus carota]	blue
GO_drpoolB-CL4970Contig1	BAD89562	NTMTP1A [Nicotiana tabacum]	blue
cn4299	BAD90936	4-coumarate: CoA ligase [Scutellaria baicalensis]	blue
GO_dr004P0021B13_F_ab1	BAD93691	malonyltransferase [Nicotiana tabacum]	blue
GO_drpoolB-CL9479Contig1	BAD93691	malonyltransferase [Nicotiana tabacum]	blue
IP_PHBS002D08u	BAD93691	malonyltransferase [Nicotiana tabacum]	blue
cn8769	BAD93693	acyltransferase-like protein [Nicotiana tabacum]	blue
GO_dr001P0006O04_F_ab1	BAD99219	polypeptide with a gag-like domain [Petunia x hybrida]	blue
cn6930	BAD99221	polypepetide with reverse transcriptase and RNaseH domains [Petunia x hybrida]	blue
GO_drs12P0025N14_R_ab1	BAD99221	polypepetide with reverse transcriptase and RNaseH domains [Petunia x hybrida]	blue
GO_dr004P0002H09_F_ab1	BAD99418	acyl-transferase [Capsicum annuum]	blue
cn8304	BAD99512	calnexin-like protein [Solanum lycopersicum]	blue
cn4891	BAE45851	DNA polymerase [Nicotiana tabacum]	blue
GO_drpoolB-CL5210Contig1	BAE46416	TATA binding protein associated factor [Solanum tuberosum]	blue
cn5659	BAE48660	1-acyl-sn-glycerol-3-phosphate acyltransferase [Prunus mume]	blue
cn3121	BAE71209	putative importin alpha [Trifolium pratense]	blue
GO_drpoolB-CL6495Contig1	BAE91898	tobacco fibrillarin homolog [Nicotiana tabacum]	blue
cn10371	BAE94397	WD40 repeat protein [Ipomoea purpurea] WD40 repeat protein [Ipomoea nil]	blue
GO_drpoolB-CL8034Contig1	BAE98387	glycyl-tRNA synthetase [Arabidopsis thaliana]	blue
GO_drpoolB-CL1505Contig1	BAE99576	hypothetical protein [Arabidopsis thaliana]	blue
GO_drpoolB-CL2790Contig1	BAF00815	putative multispanning membrane protein [Arabidopsis thaliana]	blue
cn1465	BAF01465	hypothetical protein [Arabidopsis thaliana]	blue
cn6658	BAF43699	PERK1-like protein kinase [Nicotiana tabacum]	blue
GO_dr004P0023G23_F_ab1	BAF46306	ataxin-2 related protein [Ipomoea nil]	blue
GO_drpoolB-CL6812Contig1	BAF46306	ataxin-2 related protein [Ipomoea nil]	blue
cn3080	BAF46352	alpha chain of nascent polypeptide associated complex [Nicotiana benthamiana]	blue
GO_drpoolB-CL5298Contig1	BAF47124	hydroproline-rich glycoprotein like protein [Nicotiana tabacum]	blue
GO_dr001P0003D10_F_ab1	BAF75824	CDK activating kinase [Nicotiana tabacum]	blue
cn2176	BAF91369	catalase [Capsicum annuum]	blue
cn1284	BAF95072	voltage-dependent anion channel [Nicotiana tabacum]	blue
cn4134	BAF95072	voltage-dependent anion channel [Nicotiana tabacum]	blue
cn8278	BAG16528	putative 26S proteasome subunit RPN2a [Capsicum chinense]	blue
GO_drpoolB-CL4285Contig1	BAG16528	putative 26S proteasome subunit RPN2a [Capsicum chinense]	blue
cn4238	BAG16714	protein disulfide isomerase [Glycine max]	blue
GO_drpoolB-CL8708Contig1	BAG80553	UDP-glucose:glucosyltransferase [Lycium barbarum]	blue
GO_drpoolB-CL2336Contig1	BAG84637	indole-3-acetamide hydrolase [Nicotiana tabacum]	blue
GO_drpoolB-CL2336Contig2	BAG84637	indole-3-acetamide hydrolase [Nicotiana tabacum]	blue
GO_dr001P0003P19_F_ab1	BAH03477	secretory carrier-associated membrane protein 2 [Nicotiana tabacum]	blue
GO_drpoolB-CL4395Contig1	BAH03514	centromere specific histone H3 variant [Nicotiana tabacum] centromere specific histone H3 variant [Nicotiana tomentosiformis]	blue
GO_dr001P0019N08_F_ab1	BAH09867	peroxin 12 [Nicotiana tabacum]	blue
cn8956	CAA04451	putative beta-subunit of K+ channels [Solanum tuberosum]	blue
cn3931	CAA06242	P18 protein [Nicotiana alata]	blue
GO_dr001P0002D21_F_ab1	CAA07470	PP1A protein [Catharanthus roseus]	blue
GO_drpoolB-CL3911Contig1	CAA07470	PP1A protein [Catharanthus roseus]	blue
cn10426	CAA50022	Nthsp18p [Nicotiana tabacum]	blue
cn1022	CAA50376	anthocyanin 3 glucoside: rhamnosyltransferase [Petunia x hybrida] anthocyanin: rhamnosyltransferase [Petunia x hybrida]	blue
GI_NP1240120	CAA57445	fbp11 [Petunia x hybrida]	blue
cn10187	CAA58700	inorganic pyrophosphatase [Nicotiana tabacum]	blue
cn4143	CAA58732	PAR-1c [Nicotiana tabacum]	blue
cn4997	CAA58823	NADH dehydrogenase [Solanum tuberosum]	blue
cn5783	CAA58859	lipoxygenase [Nicotiana tabacum]	blue
cn6655	CAA58859	lipoxygenase [Nicotiana tabacum]	blue
GO_drpoolB-CL1218Contig1	CAA58859	lipoxygenase [Nicotiana tabacum]	blue
cn9738	CAA63093	alcohol dehydrogenase [Solanum tuberosum]	blue
cn3493	CAA63968	pom30 [Solanum tuberosum]	blue
cn5740	CAA64565	LRR protein [Solanum lycopersicum]	blue
cn4774	CAA65254	potassium channel [Solanum lycopersicum]	blue
cn5353	CAA65502	isocitrate dehydrogenase (NAD+) [Nicotiana tabacum]	blue
cn1842	CAA65634	PS60 [Nicotiana tabacum]	blue
cn381	CAA65634	PS60 [Nicotiana tabacum]	blue
cn386	CAA65634	PS60 [Nicotiana tabacum]	blue
cn388	CAA65634	PS60 [Nicotiana tabacum]	blue
cn4659	CAA66948	protein induced upon tuberization [Solanum demissum]	blue
DC242437_1	CAA67368	TFIIA [Arabidopsis thaliana]	blue
cn3957	CAA67728	pectinacetylesterase precursor [Vigna radiata var. radiata]	blue
cn2534	CAA72513	heat shock protein [Arabidopsis thaliana]	blue
cn8300	CAA73334	invertase inhibitor homologue [Nicotiana tabacum] vacuolar invertase inhibitor [Nicotiana tabacum] invertase inhibitor [Nicotiana tabacum]	blue
GO_drpoolB-CL8044Contig1	CAA84309	AtTFIIB2 [Arabidopsis thaliana]	blue
GO_drs12P0016C23_R_ab1	CAB10208	hypothetical protein [Arabidopsis thaliana] hypothetical protein [Arabidopsis thaliana]	blue
cn628	CAB41856	ABC-type transport-like protein [Arabidopsis thaliana]	blue
cn615	CAB44983	putative preprocysteine proteinase [Nicotiana tabacum]	blue
cn2087	CAB53515	cysteine protease [Solanum tuberosum]	blue
DY396106_1	CAB71063	copia-type polyprotein [Arabidopsis thaliana]	blue
GO_dr004P0022N01_F_ab1	CAB72466	putative protein [Arabidopsis thaliana]	blue
cn6628	CAB75429	oligouridylate binding protein [Nicotiana plumbaginifolia]	blue
cn490	CAB85898	beta-fructosidase [Solanum pennellii] beta fructosidase [Solanum pennellii]	blue
GO_dr004P0015K23_F_ab1	CAB89287	chloroplast FtsZ-like protein [Nicotiana tabacum]	blue
cn3505	CAB95829	hypothetical protein [Cicer arietinum]	blue
cn4243	CAC00697	putative sugar transporter [Solanum lycopersicum]	blue
IP_PHBS007K16u	CAC12816	hypothetical protein [Nicotiana tabacum]	blue
cn10444	CAC12824	putative DNAJ protein [Nicotiana tabacum]	blue
IP_PHBS006D09u	CAC12824	putative DNAJ protein [Nicotiana tabacum]	blue
cn6319	CAC29426	S-protein homologue [Solanum lycopersicum]	blue
GO_drpoolB-CL7893Contig1	CAC51391	cyclin dependent kinase C [Solanum lycopersicum]	blue
GO_drpoolB-CL624Contig1	CAC67408	insulin degrading enzyme [Solanum lycopersicum]	blue
cn1904	CAC69852	nucleic acid binding protein [Nicotiana tabacum]	blue
GO_drpoolB-CL8994Contig1	CAC81350	hexokinase [Solanum lycopersicum]	blue
cn9136	CAC81814	CGI-144-like protein [Solanum lycopersicum]	blue
GO_drpoolB-CL3274Contig1	CAC85727	putative carbamoyl phosphate synthase large subunit [Nicotiana tabacum]	blue
GO_drpoolB-CL7940Contig1	CAC87836	cullin 1B [Nicotiana tabacum]	blue
cn4329	CAC88764	serine acetyltransferase 7 [Nicotiana tabacum]	blue
cn4330	CAC88764	serine acetyltransferase 7 [Nicotiana tabacum]	blue
cn1709	CAD12837	putative metallophosphatase [Lupinus luteus]	blue
GO_drpoolB-CL5926Contig1	CAD27463	nucleosome assembly protein 1-like protein 4 [Nicotiana tabacum]	blue
cn1772	CAD30863	putative phosphatase [Solanum lycopersicum]	blue
cn2728	CAD33240	putative mitochondrial NAD-dependent malate dehydrogenase [Solanum tuberosum]	blue
cn1808	CAD33243	putative mitochondrial NAD-dependent malate dehydrogenase [Solanum tuberosum]	blue
cn5511	CAD89270	putative photosystem I reaction centre PSI-D subunit precursor [Solanum tuberosum]	blue
GO_drpoolB-CL182Contig2	CAE17317	villin 2 [Nicotiana tabacum]	blue
GO_drs12P0009P12_F_ab1	CAE17317	villin 2 [Nicotiana tabacum]	blue
GO_drpoolB-CL7383Contig1	CAE84598	putative legumain [Nicotiana tabacum]	blue
cn9558	CAF18245	STYLOSA protein [Antirrhinum majus]	blue
GO_drpoolB-CL1510Contig1	CAF18245	STYLOSA protein [Antirrhinum majus]	blue
GO_drpoolB-CL5319Contig1	CAF18245	STYLOSA protein [Antirrhinum majus]	blue
GO_drs13P0024P21_F_ab1	CAF18245	STYLOSA protein [Antirrhinum majus]	blue
GO_drpoolB-CL5413Contig1	CAG23918	LIN1 protein [Cicer arietinum]	blue
GO_drpoolB-CL1324Contig1	CAG30528	alpha-tubulin [Glomus diaphanum]	blue
cn1369	CAH60893	formate dehydrogenase [Solanum lycopersicum]	blue
GO_drpoolB-CL6544Contig1	CAH66664	OSIGBa0110B10.1 [Oryza sativa (indica cultivar-group)]	blue
cn9103	CAI39243	copper-containing amine oxidase [Solanum lycopersicum]	blue
GO_dr001P0008G08_F_ab1	CAI84655	hypothetical protein [Nicotiana tabacum]	blue
cn10422	CAJ19270	putative stress-induced protein [Solanum commersonii]	blue
GO_drpoolB-CL5091Contig1	CAK22424	matrix attachment region binding protein [Beta vulgaris]	blue
cn1033	CAL55839	Histones H3 and H4 (ISS) [Ostreococcus tauri]	blue
GO_drpoolB-CL7530Contig1	CAL69642	Ran GTPase-activating protein 2 [Solanum tuberosum]	blue
cn8286	CAL69911	obtusifoliol-14-demethylase [Petunia x hybrida]	blue
cn9085	CAN59780	hypothetical protein [Vitis vinifera]	blue
cn5672	CAN60235	hypothetical protein [Vitis vinifera]	blue
GO_drpoolB-CL2845Contig1	CAN60917	hypothetical protein [Vitis vinifera] unnamed protein product [Vitis vinifera]	blue
GO_drpoolB-CL5426Contig1	CAN60923	hypothetical protein [Vitis vinifera]	blue
GO_drpoolB-CL8069Contig1	CAN60931	hypothetical protein [Vitis vinifera]	blue
cn9889	CAN61017	hypothetical protein [Vitis vinifera] unnamed protein product [Vitis vinifera]	blue
GO_drpoolB-CL1727Contig1	CAN61153	hypothetical protein [Vitis vinifera] unnamed protein product [Vitis vinifera]	blue
GO_dr004P0015B15_F_ab1	CAN61244	hypothetical protein [Vitis vinifera] unnamed protein product [Vitis vinifera]	blue
cn5994	CAN61380	hypothetical protein [Vitis vinifera] unnamed protein product [Vitis vinifera]	blue
cn6335	CAN61764	hypothetical protein [Vitis vinifera] unnamed protein product [Vitis vinifera]	blue
cn6336	CAN61764	hypothetical protein [Vitis vinifera] unnamed protein product [Vitis vinifera]	blue
cn9867	CAN61791	hypothetical protein [Vitis vinifera]	blue
GO_dr001P0018F06_F_ab1	CAN62206	hypothetical protein [Vitis vinifera] unnamed protein product [Vitis vinifera]	blue
IP_PHBS009J03u	CAN62349	hypothetical protein [Vitis vinifera] unnamed protein product [Vitis vinifera]	blue
cn9663	CAN62488	hypothetical protein [Vitis vinifera]	blue
cn9193	CAN62511	hypothetical protein [Vitis vinifera]	blue
GO_dr004P0005C19_F_ab1	CAN62632	hypothetical protein [Vitis vinifera]	blue
GO_dr001P0010M16_F_ab1	CAN62975	hypothetical protein [Vitis vinifera]	blue
GO_dr004P0024G14_F_ab1	CAN63581	hypothetical protein [Vitis vinifera]	blue
GO_drpoolB-CL4296Contig1	CAN63881	hypothetical protein [Vitis vinifera]	blue
GO_dr004P0010B02_F_ab1	CAN64485	hypothetical protein [Vitis vinifera]	blue
cn8488	CAN64634	hypothetical protein [Vitis vinifera]	blue
cn9174	CAN65337	hypothetical protein [Vitis vinifera]	blue
cn5383	CAN65976	hypothetical protein [Vitis vinifera] unnamed protein product [Vitis vinifera]	blue
GO_drpoolB-CL5796Contig1	CAN66034	hypothetical protein [Vitis vinifera]	blue
GO_drpoolB-CL2252Contig1	CAN66216	hypothetical protein [Vitis vinifera]	blue
GO_drpoolB-CL5365Contig1	CAN66568	hypothetical protein [Vitis vinifera]	blue
GO_drpoolB-CL1211Contig1	CAN66609	hypothetical protein [Vitis vinifera] unnamed protein product [Vitis vinifera]	blue
cn6090	CAN66798	hypothetical protein [Vitis vinifera] unnamed protein product [Vitis vinifera]	blue
GO_drpoolB-CL5584Contig1	CAN66826	hypothetical protein [Vitis vinifera]	blue
cn6844	CAN66901	hypothetical protein [Vitis vinifera]	blue
GO_dr001P0004C18_F_ab1	CAN67263	hypothetical protein [Vitis vinifera]	blue
GO_dr004P0013L16_F_ab1	CAN67877	hypothetical protein [Vitis vinifera]	blue
DC241929_1	CAN67932	hypothetical protein [Vitis vinifera]	blue
GO_drpoolB-CL7163Contig1	CAN67967	hypothetical protein [Vitis vinifera]	blue
GO_dr004P0014J21_F_ab1	CAN68109	hypothetical protein [Vitis vinifera]	blue
cn6760	CAN68249	hypothetical protein [Vitis vinifera]	blue
DY344666_1	CAN68413	hypothetical protein [Vitis vinifera]	blue
cn2868	CAN68892	hypothetical protein [Vitis vinifera]	blue
cn10248	CAN69570	hypothetical protein [Vitis vinifera]	blue
cn2879	CAN69808	hypothetical protein [Vitis vinifera]	blue
cn8650	CAN69939	hypothetical protein [Vitis vinifera]	blue
cn7513	CAN69977	hypothetical protein [Vitis vinifera]	blue
GO_drpoolB-CL2108Contig1	CAN70005	hypothetical protein [Vitis vinifera] unnamed protein product [Vitis vinifera]	blue
DY395836_1	CAN70139	hypothetical protein [Vitis vinifera]	blue
IP_PHBS007D11u	CAN70998	hypothetical protein [Vitis vinifera]	blue
GO_drpoolB-CL4216Contig1	CAN71240	hypothetical protein [Vitis vinifera] unnamed protein product [Vitis vinifera]	blue
EB175146_1	CAN71449	hypothetical protein [Vitis vinifera]	blue
cn7560	CAN71579	hypothetical protein [Vitis vinifera]	blue
cn7561	CAN71579	hypothetical protein [Vitis vinifera]	blue
cn2156	CAN71837	hypothetical protein [Vitis vinifera]	blue
cn1385	CAN72399	hypothetical protein [Vitis vinifera]	blue
GO_drpoolB-CL4805Contig1	CAN72551	hypothetical protein [Vitis vinifera] unnamed protein product [Vitis vinifera]	blue
cn3733	CAN72774	hypothetical protein [Vitis vinifera]	blue
cn7723	CAN72782	hypothetical protein [Vitis vinifera]	blue
cn649	CAN72892	hypothetical protein [Vitis vinifera] unnamed protein product [Vitis vinifera]	blue
GO_drpoolB-CL8524Contig1	CAN72935	hypothetical protein [Vitis vinifera] unnamed protein product [Vitis vinifera]	blue
GO_dr004P0003G22_F_ab1	CAN73021	hypothetical protein [Vitis vinifera]	blue
GO_drpoolB-CL1630Contig1	CAN73333	hypothetical protein [Vitis vinifera] unnamed protein product [Vitis vinifera]	blue
GO_drpoolB-CL1700Contig1	CAN73362	hypothetical protein [Vitis vinifera]	blue
EB174921_1	CAN73707	hypothetical protein [Vitis vinifera]	blue
cn7079	CAN73848	hypothetical protein [Vitis vinifera]	blue
cn3408	CAN73933	hypothetical protein [Vitis vinifera] unnamed protein product [Vitis vinifera]	blue
GO_dr004P0013L20_F_ab1	CAN73933	hypothetical protein [Vitis vinifera] unnamed protein product [Vitis vinifera]	blue
GO_drs12P0009F14_F_ab1	CAN74073	hypothetical protein [Vitis vinifera]	blue
GO_dr001P0008K20_F_ab1	CAN74230	hypothetical protein [Vitis vinifera]	blue
cn1462	CAN74239	hypothetical protein [Vitis vinifera]	blue
GO_dr004P0022B18_F_ab1	CAN74356	hypothetical protein [Vitis vinifera]	blue
GO_drpoolB-CL7647Contig1	CAN74413	hypothetical protein [Vitis vinifera]	blue
cn5280	CAN74529	hypothetical protein [Vitis vinifera] unnamed protein product [Vitis vinifera]	blue
cn5281	CAN74529	hypothetical protein [Vitis vinifera] unnamed protein product [Vitis vinifera]	blue
GO_drpoolB-CL6143Contig1	CAN74679	hypothetical protein [Vitis vinifera]	blue
cn9712	CAN74699	hypothetical protein [Vitis vinifera]	blue
GO_drpoolB-CL3991Contig1	CAN74924	hypothetical protein [Vitis vinifera]	blue
GO_drpoolB-CL6832Contig1	CAN74970	hypothetical protein [Vitis vinifera]	blue
cn5448	CAN75012	hypothetical protein [Vitis vinifera]	blue
GO_drpoolB-CL3555Contig1	CAN75158	hypothetical protein [Vitis vinifera]	blue
GO_dr001P0014D10_F_ab1	CAN75167	hypothetical protein [Vitis vinifera]	blue
cn5545	CAN75568	hypothetical protein [Vitis vinifera] unnamed protein product [Vitis vinifera]	blue
cn5956	CAN75966	hypothetical protein [Vitis vinifera]	blue
GO_drs21P0003D23_F_ab1	CAN76156	hypothetical protein [Vitis vinifera]	blue
GO_drs21P0003D23_R_ab1	CAN76156	hypothetical protein [Vitis vinifera]	blue
GO_drpoolB-CL2962Contig1	CAN76961	hypothetical protein [Vitis vinifera]	blue
GO_drpoolB-CL9182Contig1	CAN77172	hypothetical protein [Vitis vinifera]	blue
cn713	CAN77181	hypothetical protein [Vitis vinifera] unnamed protein product [Vitis vinifera]	blue
GO_drpoolB-CL1852Contig1	CAN77202	hypothetical protein [Vitis vinifera]	blue
GO_drpoolB-CL2220Contig1	CAN77842	hypothetical protein [Vitis vinifera]	blue
GO_dr004P0023I24_F_ab1	CAN78018	hypothetical protein [Vitis vinifera]	blue
GO_dr001P0019B11_F_ab1	CAN78850	hypothetical protein [Vitis vinifera]	blue
cn1533	CAN78907	hypothetical protein [Vitis vinifera] unnamed protein product [Vitis vinifera]	blue
cn2841	CAN79113	hypothetical protein [Vitis vinifera]	blue
cn2229	CAN79390	hypothetical protein [Vitis vinifera]	blue
cn4974	CAN79443	hypothetical protein [Vitis vinifera] unnamed protein product [Vitis vinifera]	blue
cn9093	CAN79636	hypothetical protein [Vitis vinifera]	blue
cn284	CAN79774	hypothetical protein [Vitis vinifera]	blue
SG_SGN-U210137	CAN79836	hypothetical protein [Vitis vinifera]	blue
cn8429	CAN80138	hypothetical protein [Vitis vinifera]	blue
GO_drpoolB-CL8542Contig1	CAN80190	hypothetical protein [Vitis vinifera]	blue
GO_dr004P0003E18_F_ab1	CAN80210	hypothetical protein [Vitis vinifera]	blue
GO_dr004P0016J18_F_ab1	CAN80241	hypothetical protein [Vitis vinifera]	blue
cn1218	CAN80242	hypothetical protein [Vitis vinifera]	blue
cn8070	CAN80245	hypothetical protein [Vitis vinifera]	blue
GO_dr004P0014D17_F_ab1	CAN80381	hypothetical protein [Vitis vinifera]	blue
GO_drpoolB-CL8583Contig1	CAN80416	hypothetical protein [Vitis vinifera]	blue
cn3489	CAN80430	hypothetical protein [Vitis vinifera] unnamed protein product [Vitis vinifera]	blue
GO_drpoolB-CL7730Contig1	CAN80631	hypothetical protein [Vitis vinifera]	blue
cn9094	CAN80689	hypothetical protein [Vitis vinifera]	blue
cn9688	CAN80748	hypothetical protein [Vitis vinifera]	blue
GO_dr001P0001N14_F_ab1	CAN81145	hypothetical protein [Vitis vinifera]	blue
cn3943	CAN81352	hypothetical protein [Vitis vinifera]	blue
GO_drpoolB-CL6690Contig1	CAN81352	hypothetical protein [Vitis vinifera]	blue
GO_drpoolB-CL5381Contig1	CAN81514	hypothetical protein [Vitis vinifera]	blue
GO_drpoolB-CL8544Contig1	CAN81514	hypothetical protein [Vitis vinifera]	blue
GO_drs21P0003B12_F_ab1	CAN81825	hypothetical protein [Vitis vinifera]	blue
GO_drpoolB-CL7413Contig1	CAN81849	hypothetical protein [Vitis vinifera]	blue
IP_PHBS001A24u	CAN82500	hypothetical protein [Vitis vinifera]	blue
cn4499	CAN82502	hypothetical protein [Vitis vinifera] unnamed protein product [Vitis vinifera]	blue
GO_drpoolB-CL4582Contig1	CAN82502	hypothetical protein [Vitis vinifera] unnamed protein product [Vitis vinifera]	blue
cn9961	CAN82659	hypothetical protein [Vitis vinifera] unnamed protein product [Vitis vinifera]	blue
cn9249	CAN82662	hypothetical protein [Vitis vinifera] unnamed protein product [Vitis vinifera]	blue
cn9667	CAN82880	hypothetical protein [Vitis vinifera]	blue
GO_drpoolB-CL9522Contig1	CAN83012	hypothetical protein [Vitis vinifera] unnamed protein product [Vitis vinifera]	blue
GO_dr004P0019M24_F_ab1	CAN83221	hypothetical protein [Vitis vinifera]	blue
cn9553	CAN83610	hypothetical protein [Vitis vinifera]	blue
GO_dr001P0017C20_F_ab1	CAO14401	unnamed protein product [Vitis vinifera]	blue
SG_SGN-U208981	CAO14413	unnamed protein product [Vitis vinifera]	blue
GO_dr004P0004C24_F_ab1	CAO14594	unnamed protein product [Vitis vinifera]	blue
GO_drpoolB-CL9322Contig1	CAO14618	unnamed protein product [Vitis vinifera]	blue
cn9065	CAO14623	unnamed protein product [Vitis vinifera]	blue
cn6825	CAO14683	unnamed protein product [Vitis vinifera]	blue
GO_dr001P0003D13_F_ab1	CAO14701	unnamed protein product [Vitis vinifera]	blue
GO_drpoolB-CL8332Contig1	CAO14702	unnamed protein product [Vitis vinifera]	blue
cn7467	CAO14899	unnamed protein product [Vitis vinifera]	blue
GO_drpoolB-CL9361Contig1	CAO14954	unnamed protein product [Vitis vinifera]	blue
GO_dr004P0001A24_F_ab1	CAO15001	unnamed protein product [Vitis vinifera]	blue
cn6128	CAO15006	unnamed protein product [Vitis vinifera]	blue
GO_dr001P0002J12_F_ab1	CAO15041	unnamed protein product [Vitis vinifera]	blue
GO_dr001P0013P21_F_ab1	CAO15087	unnamed protein product [Vitis vinifera]	blue
GO_drpoolB-CL2073Contig1	CAO15382	unnamed protein product [Vitis vinifera]	blue
GO_drpoolB-CL7701Contig1	CAO15487	unnamed protein product [Vitis vinifera]	blue
cn5335	CAO15575	unnamed protein product [Vitis vinifera]	blue
cn5534	CAO15657	unnamed protein product [Vitis vinifera]	blue
GO_drpoolB-CL5133Contig1	CAO15660	unnamed protein product [Vitis vinifera]	blue
cn3247	CAO15746	unnamed protein product [Vitis vinifera]	blue
cn6614	CAO15746	unnamed protein product [Vitis vinifera]	blue
GO_dr001P0010O09_F_ab1	CAO15770	unnamed protein product [Vitis vinifera]	blue
GO_dr004P0008J13_F_ab1	CAO15842	unnamed protein product [Vitis vinifera]	blue
cn6060	CAO15869	unnamed protein product [Vitis vinifera]	blue
cn8931	CAO15922	unnamed protein product [Vitis vinifera]	blue
GO_drpoolB-CL7507Contig1	CAO16000	unnamed protein product [Vitis vinifera]	blue
cn9436	CAO16003	unnamed protein product [Vitis vinifera]	blue
cn2908	CAO16312	unnamed protein product [Vitis vinifera]	blue
GO_dr001P0012K10_F_ab1	CAO16312	unnamed protein product [Vitis vinifera]	blue
cn8106	CAO16473	unnamed protein product [Vitis vinifera]	blue
GO_drs12P0005A15_R_ab1	CAO16477	unnamed protein product [Vitis vinifera]	blue
cn204	CAO16494	unnamed protein product [Vitis vinifera]	blue
GO_drpoolB-CL6276Contig1	CAO16731	unnamed protein product [Vitis vinifera]	blue
GO_drpoolB-CL7781Contig1	CAO16857	unnamed protein product [Vitis vinifera]	blue
DC243403_1	CAO16914	unnamed protein product [Vitis vinifera]	blue
cn9954	CAO16992	unnamed protein product [Vitis vinifera]	blue
cn9955	CAO16992	unnamed protein product [Vitis vinifera]	blue
GO_drpoolB-CL7236Contig1	CAO17074	unnamed protein product [Vitis vinifera]	blue
GO_drpoolB-CL2229Contig1	CAO17082	unnamed protein product [Vitis vinifera]	blue
cn6649	CAO17204	unnamed protein product [Vitis vinifera]	blue
GO_dr001P0003B03_F_ab1	CAO17305	unnamed protein product [Vitis vinifera]	blue
GO_drpoolB-CL8827Contig1	CAO17329	unnamed protein product [Vitis vinifera]	blue
GO_dr004P0008B16_F_ab1	CAO17399	unnamed protein product [Vitis vinifera]	blue
cn5844	CAO17545	unnamed protein product [Vitis vinifera]	blue
DC242301_1	CAO17550	unnamed protein product [Vitis vinifera]	blue
cn9324	CAO17628	unnamed protein product [Vitis vinifera]	blue
GO_drpoolB-CL3809Contig1	CAO17672	unnamed protein product [Vitis vinifera] unnamed protein product [Vitis vinifera]	blue
GO_drpoolB-CL5625Contig1	CAO17865	unnamed protein product [Vitis vinifera]	blue
cn10130	CAO18093	unnamed protein product [Vitis vinifera]	blue
cn8556	CAO18103	unnamed protein product [Vitis vinifera]	blue
cn8557	CAO18103	unnamed protein product [Vitis vinifera]	blue
GO_drpoolB-CL3626Contig1	CAO18107	unnamed protein product [Vitis vinifera]	blue
cn7677	CAO18132	unnamed protein product [Vitis vinifera]	blue
GO_drpoolB-CL6782Contig1	CAO18189	unnamed protein product [Vitis vinifera]	blue
GO_drpoolB-CL7900Contig1	CAO18189	unnamed protein product [Vitis vinifera]	blue
GO_drpoolB-CL7452Contig1	CAO18245	unnamed protein product [Vitis vinifera]	blue
GO_dr004P0016M05_F_ab1	CAO18273	unnamed protein product [Vitis vinifera]	blue
cn4873	CAO21222	unnamed protein product [Vitis vinifera]	blue
cn8981	CAO21222	unnamed protein product [Vitis vinifera]	blue
GO_dr004P0010G04_F_ab1	CAO21296	unnamed protein product [Vitis vinifera]	blue
cn5861	CAO21330	unnamed protein product [Vitis vinifera]	blue
cn9988	CAO21396	unnamed protein product [Vitis vinifera]	blue
GO_drpoolB-CL6141Contig1	CAO21504	unnamed protein product [Vitis vinifera]	blue
GO_drpoolB-CL5783Contig1	CAO21616	unnamed protein product [Vitis vinifera]	blue
GO_drpoolB-CL9015Contig1	CAO21641	unnamed protein product [Vitis vinifera]	blue
GO_drpoolB-CL5774Contig1	CAO21740	unnamed protein product [Vitis vinifera]	blue
GO_dr004P0008C09_F_ab1	CAO21804	unnamed protein product [Vitis vinifera]	blue
cn405	CAO21813	unnamed protein product [Vitis vinifera]	blue
cn4066	CAO21837	unnamed protein product [Vitis vinifera]	blue
GO_drpoolB-CL8414Contig1	CAO21852	unnamed protein product [Vitis vinifera]	blue
GO_drpoolB-CL2567Contig1	CAO21854	unnamed protein product [Vitis vinifera]	blue
cn5710	CAO21857	unnamed protein product [Vitis vinifera]	blue
GO_drpoolB-CL9511Contig1	CAO21861	unnamed protein product [Vitis vinifera]	blue
cn9223	CAO21903	unnamed protein product [Vitis vinifera]	blue
GO_drpoolB-CL6911Contig1	CAO21942	unnamed protein product [Vitis vinifera]	blue
GO_dr004P0018C16_F_ab1	CAO21956	unnamed protein product [Vitis vinifera]	blue
GO_dr001P0003M02_F_ab1	CAO22016	unnamed protein product [Vitis vinifera]	blue
GO_drpoolB-CL6929Contig1	CAO22080	unnamed protein product [Vitis vinifera]	blue
GO_drpoolB-CL6959Contig1	CAO22080	unnamed protein product [Vitis vinifera]	blue
GO_drpoolB-CL9572Contig1	CAO22080	unnamed protein product [Vitis vinifera]	blue
GO_drpoolB-CL5736Contig1	CAO22151	unnamed protein product [Vitis vinifera]	blue
GO_dr004P0005B07_F_ab1	CAO22231	unnamed protein product [Vitis vinifera]	blue
GO_drpoolB-CL131Contig1	CAO22305	unnamed protein product [Vitis vinifera]	blue
GO_drpoolB-CL1698Contig1	CAO22405	unnamed protein product [Vitis vinifera]	blue
GO_dr004P0007N02_F_ab1	CAO22493	unnamed protein product [Vitis vinifera]	blue
GO_dr004P0010K18_F_ab1	CAO22607	unnamed protein product [Vitis vinifera]	blue
GO_drs12P0002K14_F_ab1	CAO22714	unnamed protein product [Vitis vinifera]	blue
GO_drpoolB-CL5040Contig1	CAO22834	unnamed protein product [Vitis vinifera]	blue
cn5358	CAO22876	unnamed protein product [Vitis vinifera]	blue
GO_drpoolB-CL537Contig1	CAO22901	unnamed protein product [Vitis vinifera]	blue
GO_drpoolB-CL1713Contig1	CAO22940	unnamed protein product [Vitis vinifera]	blue
cn2941	CAO22996	unnamed protein product [Vitis vinifera]	blue
GO_dr001P0019E09_F_ab1	CAO23005	unnamed protein product [Vitis vinifera]	blue
GO_dr004P0010B08_F_ab1	CAO23149	unnamed protein product [Vitis vinifera]	blue
GO_dr004P0010B24_F_ab1	CAO23245	unnamed protein product [Vitis vinifera]	blue
GO_dr004P0015F24_F_ab1	CAO23253	unnamed protein product [Vitis vinifera]	blue
cn4189	CAO23260	unnamed protein product [Vitis vinifera]	blue
cn8903	CAO23331	unnamed protein product [Vitis vinifera]	blue
GO_drpoolB-CL4031Contig1	CAO23424	unnamed protein product [Vitis vinifera]	blue
IP_PHBS009N08u	CAO23449	unnamed protein product [Vitis vinifera]	blue
cn8706	CAO23473	unnamed protein product [Vitis vinifera]	blue
cn8707	CAO23473	unnamed protein product [Vitis vinifera]	blue
GO_drpoolB-CL1942Contig1	CAO23487	unnamed protein product [Vitis vinifera]	blue
GO_drpoolB-CL7462Contig1	CAO23487	unnamed protein product [Vitis vinifera]	blue
DC244333_1	CAO23547	unnamed protein product [Vitis vinifera]	blue
cn7960	CAO23550	unnamed protein product [Vitis vinifera]	blue
GO_dr001P0015A14_F_ab1	CAO23689	unnamed protein product [Vitis vinifera]	blue
GO_dr004P0016M23_F_ab1	CAO23922	unnamed protein product [Vitis vinifera]	blue
cn7691	CAO23996	unnamed protein product [Vitis vinifera]	blue
GO_drpoolB-CL3356Contig1	CAO24039	unnamed protein product [Vitis vinifera]	blue
cn7493	CAO24090	unnamed protein product [Vitis vinifera]	blue
DC243127_1	CAO24139	unnamed protein product [Vitis vinifera]	blue
cn9180	CAO24159	unnamed protein product [Vitis vinifera]	blue
cn1618	CAO24311	unnamed protein product [Vitis vinifera]	blue
GO_drpoolB-CL5823Contig1	CAO24357	unnamed protein product [Vitis vinifera]	blue
GO_drpoolB-CL5880Contig1	CAO24376	unnamed protein product [Vitis vinifera]	blue
GO_drpoolB-CL5153Contig1	CAO24383	unnamed protein product [Vitis vinifera]	blue
cn1493	CAO24432	unnamed protein product [Vitis vinifera]	blue
GO_drpoolB-CL1432Contig1	CAO24439	unnamed protein product [Vitis vinifera]	blue
IP_PHBS013I09u	CAO24450	unnamed protein product [Vitis vinifera]	blue
GO_dr004P0017D21_F_ab1	CAO24478	unnamed protein product [Vitis vinifera]	blue
GO_drpoolB-CL2831Contig1	CAO24542	unnamed protein product [Vitis vinifera]	blue
cn4273	CAO24545	unnamed protein product [Vitis vinifera]	blue
GO_drs31P0005O08_F_ab1	CAO24703	unnamed protein product [Vitis vinifera]	blue
cn3147	CAO24759	unnamed protein product [Vitis vinifera]	blue
cn8844	CAO38752	unnamed protein product [Vitis vinifera]	blue
GO_drpoolB-CL7025Contig1	CAO38767	unnamed protein product [Vitis vinifera]	blue
GO_drpoolB-CL1793Contig1	CAO38787	unnamed protein product [Vitis vinifera]	blue
cn5580	CAO38845	unnamed protein product [Vitis vinifera]	blue
GO_dr001P0001I06_F_ab1	CAO38857	unnamed protein product [Vitis vinifera]	blue
cn3049	CAO38892	unnamed protein product [Vitis vinifera]	blue
GO_drpoolB-CL7964Contig1	CAO39183	unnamed protein product [Vitis vinifera]	blue
cn9360	CAO39208	unnamed protein product [Vitis vinifera]	blue
IP_PHBS003L22u	CAO39233	unnamed protein product [Vitis vinifera]	blue
GO_dr004P0018N22_F_ab1	CAO39247	unnamed protein product [Vitis vinifera]	blue
GO_drpoolB-CL7956Contig1	CAO39250	unnamed protein product [Vitis vinifera]	blue
GO_dr004P0014E11_F_ab1	CAO39349	unnamed protein product [Vitis vinifera]	blue
GO_dr004P0007M20_F_ab1	CAO39359	unnamed protein product [Vitis vinifera]	blue
GO_dr004P0014H12_F_ab1	CAO39359	unnamed protein product [Vitis vinifera]	blue
GO_drpoolB-CL1789Contig1	CAO39359	unnamed protein product [Vitis vinifera]	blue
cn1961	CAO39382	unnamed protein product [Vitis vinifera]	blue
cn9621	CAO39382	unnamed protein product [Vitis vinifera]	blue
GO_dr004P0004P02_F_ab1	CAO39403	unnamed protein product [Vitis vinifera]	blue
cn4223	CAO39438	unnamed protein product [Vitis vinifera]	blue
GO_drpoolB-CL3272Contig1	CAO39493	unnamed protein product [Vitis vinifera]	blue
cn10395	CAO39537	unnamed protein product [Vitis vinifera]	blue
GO_drpoolB-CL3600Contig1	CAO39538	unnamed protein product [Vitis vinifera]	blue
cn6112	CAO39607	unnamed protein product [Vitis vinifera]	blue
GO_dr004P0003M01_F_ab1	CAO39629	unnamed protein product [Vitis vinifera]	blue
cn10357	CAO39639	unnamed protein product [Vitis vinifera]	blue
GO_drpoolB-CL6774Contig1	CAO39670	unnamed protein product [Vitis vinifera]	blue
cn9875	CAO39736	unnamed protein product [Vitis vinifera]	blue
GO_drpoolB-CL9566Contig1	CAO39739	unnamed protein product [Vitis vinifera]	blue
GO_dr001P0013G20_F_ab1	CAO39743	unnamed protein product [Vitis vinifera]	blue
cn1008	CAO39756	unnamed protein product [Vitis vinifera]	blue
GO_drpoolB-CL5937Contig1	CAO39842	unnamed protein product [Vitis vinifera]	blue
cn5446	CAO40004	unnamed protein product [Vitis vinifera]	blue
GO_drpoolB-CL5368Contig1	CAO40114	unnamed protein product [Vitis vinifera]	blue
cn8408	CAO40129	unnamed protein product [Vitis vinifera]	blue
IP_PHBS011N17u	CAO40131	unnamed protein product [Vitis vinifera]	blue
GO_drpoolB-CL4575Contig1	CAO40146	unnamed protein product [Vitis vinifera]	blue
GO_drpoolB-CL7662Contig1	CAO40307	unnamed protein product [Vitis vinifera]	blue
GO_drpoolB-CL4986Contig1	CAO40410	unnamed protein product [Vitis vinifera]	blue
GO_dr004P0013G17_F_ab1	CAO40453	unnamed protein product [Vitis vinifera]	blue
GO_drpoolB-CL2116Contig1	CAO40474	unnamed protein product [Vitis vinifera]	blue
cn1924	CAO40522	unnamed protein product [Vitis vinifera]	blue
GO_drpoolB-CL9556Contig1	CAO40535	unnamed protein product [Vitis vinifera]	blue
cn4998	CAO40542	unnamed protein product [Vitis vinifera]	blue
cn8716	CAO40553	unnamed protein product [Vitis vinifera]	blue
GO_drpoolB-CL4912Contig1	CAO40560	unnamed protein product [Vitis vinifera]	blue
cn8586	CAO40667	unnamed protein product [Vitis vinifera]	blue
cn6379	CAO40706	unnamed protein product [Vitis vinifera]	blue
GO_drpoolB-CL6088Contig1	CAO40745	unnamed protein product [Vitis vinifera]	blue
cn5289	CAO40819	unnamed protein product [Vitis vinifera]	blue
cn5282	CAO40864	unnamed protein product [Vitis vinifera]	blue
GO_dr001P0019M19_F_ab1	CAO40905	unnamed protein product [Vitis vinifera]	blue
cn5139	CAO41004	unnamed protein product [Vitis vinifera]	blue
cn5944	CAO41018	unnamed protein product [Vitis vinifera]	blue
GO_dr004P0003B04_F_ab1	CAO41042	unnamed protein product [Vitis vinifera]	blue
cn3487	CAO41083	unnamed protein product [Vitis vinifera]	blue
GO_drpoolB-CL9212Contig1	CAO41111	unnamed protein product [Vitis vinifera]	blue
GO_drpoolB-CL6936Contig1	CAO41133	unnamed protein product [Vitis vinifera]	blue
cn5927	CAO41135	unnamed protein product [Vitis vinifera]	blue
GO_dr004P0017P12_F_ab1	CAO41172	unnamed protein product [Vitis vinifera]	blue
cn4190	CAO41189	unnamed protein product [Vitis vinifera]	blue
cn7621	CAO41196	unnamed protein product [Vitis vinifera]	blue
cn4363	CAO41379	unnamed protein product [Vitis vinifera]	blue
GO_dr001P0008A11_F_ab1	CAO41422	unnamed protein product [Vitis vinifera]	blue
cn9711	CAO41442	unnamed protein product [Vitis vinifera]	blue
GO_drpoolB-CL4654Contig1	CAO41537	unnamed protein product [Vitis vinifera]	blue
cn4744	CAO41547	unnamed protein product [Vitis vinifera]	blue
GO_drpoolB-CL3906Contig1	CAO41578	unnamed protein product [Vitis vinifera]	blue
cn4146	CAO41637	unnamed protein product [Vitis vinifera]	blue
cn7159	CAO41666	unnamed protein product [Vitis vinifera]	blue
cn4462	CAO41778	unnamed protein product [Vitis vinifera]	blue
GO_dr001P0013I23_F_ab1	CAO41894	unnamed protein product [Vitis vinifera]	blue
cn7761	CAO41935	unnamed protein product [Vitis vinifera]	blue
cn9477	CAO41968	unnamed protein product [Vitis vinifera]	blue
cn5779	CAO41975	unnamed protein product [Vitis vinifera]	blue
GO_drpoolB-CL5618Contig1	CAO42020	unnamed protein product [Vitis vinifera]	blue
GO_drpoolB-CL9330Contig1	CAO42020	unnamed protein product [Vitis vinifera]	blue
GO_dr001P0005G20_F_ab1	CAO42028	unnamed protein product [Vitis vinifera]	blue
GO_drpoolB-CL4549Contig1	CAO42088	unnamed protein product [Vitis vinifera]	blue
GO_drpoolB-CL4102Contig1	CAO42105	unnamed protein product [Vitis vinifera]	blue
GO_drpoolB-CL4631Contig1	CAO42119	unnamed protein product [Vitis vinifera]	blue
cn7162	CAO42135	unnamed protein product [Vitis vinifera]	blue
GO_dr004P0006I24_F_ab1	CAO42170	unnamed protein product [Vitis vinifera]	blue
GO_drpoolB-CL4567Contig1	CAO42182	unnamed protein product [Vitis vinifera]	blue
IP_PHBS001M06u	CAO42217	unnamed protein product [Vitis vinifera]	blue
GO_dr001P0012J08_F_ab1	CAO42253	unnamed protein product [Vitis vinifera]	blue
cn10333	CAO42285	unnamed protein product [Vitis vinifera]	blue
GO_drpoolB-CL895Contig1	CAO42303	unnamed protein product [Vitis vinifera]	blue
cn5601	CAO42380	unnamed protein product [Vitis vinifera]	blue
cn4520	CAO42436	unnamed protein product [Vitis vinifera]	blue
GO_drpoolB-CL7116Contig1	CAO42485	unnamed protein product [Vitis vinifera]	blue
cn4854	CAO42706	unnamed protein product [Vitis vinifera]	blue
GO_dr001P0016E09_F_ab1	CAO42838	unnamed protein product [Vitis vinifera]	blue
GO_drpoolB-CL1612Contig2	CAO43029	unnamed protein product [Vitis vinifera]	blue
GO_dr004P0016O17_F_ab1	CAO43030	unnamed protein product [Vitis vinifera]	blue
SG_SGN-U208171	CAO43058	unnamed protein product [Vitis vinifera]	blue
GO_drpoolB-CL9679Contig1	CAO43215	unnamed protein product [Vitis vinifera]	blue
GO_drpoolB-CL8368Contig1	CAO43237	unnamed protein product [Vitis vinifera]	blue
cn10432	CAO43366	unnamed protein product [Vitis vinifera]	blue
GO_drpoolB-CL5157Contig1	CAO43405	unnamed protein product [Vitis vinifera]	blue
GO_drpoolB-CL7653Contig1	CAO43405	unnamed protein product [Vitis vinifera]	blue
cn9247	CAO43592	unnamed protein product [Vitis vinifera]	blue
cn10517	CAO43630	unnamed protein product [Vitis vinifera]	blue
GO_drpoolB-CL6400Contig1	CAO43708	unnamed protein product [Vitis vinifera]	blue
cn2846	CAO43760	unnamed protein product [Vitis vinifera]	blue
cn4091	CAO43779	unnamed protein product [Vitis vinifera]	blue
GO_drpoolB-CL8907Contig1	CAO43779	unnamed protein product [Vitis vinifera]	blue
cn9513	CAO43782	unnamed protein product [Vitis vinifera]	blue
cn4893	CAO43985	unnamed protein product [Vitis vinifera]	blue
DC239629_1	CAO43985	unnamed protein product [Vitis vinifera]	blue
cn4162	CAO43996	unnamed protein product [Vitis vinifera]	blue
GO_dr004P0004A04_F_ab1	CAO44017	unnamed protein product [Vitis vinifera]	blue
GO_dr004P0009M23_F_ab1	CAO44068	unnamed protein product [Vitis vinifera]	blue
GO_dr001P0005O04_F_ab1	CAO44074	unnamed protein product [Vitis vinifera]	blue
cn4185	CAO44191	unnamed protein product [Vitis vinifera]	blue
GO_drpoolB-CL7057Contig1	CAO44241	unnamed protein product [Vitis vinifera]	blue
GO_drpoolB-CL9122Contig1	CAO44243	unnamed protein product [Vitis vinifera]	blue
GO_drs21P0002O16_F_ab1	CAO44280	unnamed protein product [Vitis vinifera]	blue
GO_drpoolB-CL3671Contig1	CAO44283	unnamed protein product [Vitis vinifera]	blue
cn5347	CAO44355	unnamed protein product [Vitis vinifera]	blue
GO_drpoolB-CL6742Contig1	CAO44391	unnamed protein product [Vitis vinifera]	blue
GO_dr001P0008O12_F_ab1	CAO44429	unnamed protein product [Vitis vinifera]	blue
cn9516	CAO44509	unnamed protein product [Vitis vinifera]	blue
GO_dr004P0020H19_F_ab1	CAO44620	unnamed protein product [Vitis vinifera]	blue
GO_dr001P0002E06_F_ab1	CAO44761	unnamed protein product [Vitis vinifera]	blue
cn894	CAO44819	unnamed protein product [Vitis vinifera]	blue
cn2996	CAO44909	unnamed protein product [Vitis vinifera]	blue
cn8201	CAO44948	unnamed protein product [Vitis vinifera]	blue
GO_drpoolB-CL2764Contig1	CAO44949	unnamed protein product [Vitis vinifera]	blue
GO_dr004P0003B01_F_ab1	CAO45104	unnamed protein product [Vitis vinifera]	blue
GO_drpoolB-CL2159Contig1	CAO45123	unnamed protein product [Vitis vinifera]	blue
GO_drs21P0006M07_R_ab1	CAO45201	unnamed protein product [Vitis vinifera]	blue
GO_drpoolB-CL7984Contig1	CAO45259	unnamed protein product [Vitis vinifera]	blue
cn8489	CAO45277	unnamed protein product [Vitis vinifera]	blue
cn1186	CAO45289	unnamed protein product [Vitis vinifera]	blue
cn192	CAO45301	unnamed protein product [Vitis vinifera]	blue
cn194	CAO45301	unnamed protein product [Vitis vinifera]	blue
GO_drpoolB-CL6613Contig1	CAO45303	unnamed protein product [Vitis vinifera]	blue
GO_drpoolB-CL3761Contig1	CAO45372	unnamed protein product [Vitis vinifera]	blue
GO_dr001P0010H08_F_ab1	CAO45447	unnamed protein product [Vitis vinifera]	blue
GO_dr004P0006E12_F_ab1	CAO45547	unnamed protein product [Vitis vinifera]	blue
GO_drpoolB-CL2312Contig1	CAO45556	unnamed protein product [Vitis vinifera]	blue
GO_dr001P0018I22_F_ab1	CAO45572	unnamed protein product [Vitis vinifera]	blue
GO_drpoolB-CL7060Contig1	CAO45575	unnamed protein product [Vitis vinifera]	blue
cn9056	CAO45583	unnamed protein product [Vitis vinifera]	blue
cn6249	CAO45603	unnamed protein product [Vitis vinifera]	blue
cn10017	CAO45657	unnamed protein product [Vitis vinifera]	blue
GO_drpoolB-CL7290Contig1	CAO45670	unnamed protein product [Vitis vinifera]	blue
GO_drpoolB-CL3950Contig1	CAO45687	unnamed protein product [Vitis vinifera]	blue
cn5294	CAO45730	unnamed protein product [Vitis vinifera]	blue
GO_drpoolB-CL8489Contig1	CAO45812	unnamed protein product [Vitis vinifera]	blue
GO_dr004P0011K15_F_ab1	CAO45818	unnamed protein product [Vitis vinifera]	blue
SG_SGN-U211085	CAO45857	unnamed protein product [Vitis vinifera]	blue
GO_drpoolB-CL7999Contig1	CAO45858	unnamed protein product [Vitis vinifera]	blue
cn6903	CAO45918	unnamed protein product [Vitis vinifera]	blue
cn7143	CAO45956	unnamed protein product [Vitis vinifera]	blue
cn6284	CAO45975	unnamed protein product [Vitis vinifera]	blue
cn7812	CAO45975	unnamed protein product [Vitis vinifera]	blue
cn8430	CAO45975	unnamed protein product [Vitis vinifera]	blue
GO_drpoolB-CL9063Contig1	CAO46068	unnamed protein product [Vitis vinifera]	blue
GO_drpoolB-CL8521Contig1	CAO46123	unnamed protein product [Vitis vinifera]	blue
GO_drpoolB-CL9231Contig1	CAO46309	unnamed protein product [Vitis vinifera]	blue
GO_drpoolB-CL8167Contig1	CAO46358	unnamed protein product [Vitis vinifera]	blue
GO_drpoolB-CL3182Contig1	CAO46378	unnamed protein product [Vitis vinifera]	blue
cn5742	CAO46520	unnamed protein product [Vitis vinifera]	blue
GO_drpoolB-CL5945Contig1	CAO46524	unnamed protein product [Vitis vinifera]	blue
GO_drpoolB-CL1013Contig1	CAO46631	unnamed protein product [Vitis vinifera]	blue
DC242615_1	CAO46653	unnamed protein product [Vitis vinifera]	blue
cn6008	CAO46664	unnamed protein product [Vitis vinifera]	blue
GO_dr001P0019K03_F_ab1	CAO46719	unnamed protein product [Vitis vinifera]	blue
GO_drpoolB-CL8385Contig1	CAO46719	unnamed protein product [Vitis vinifera]	blue
GO_drpoolB-CL8461Contig1	CAO46737	unnamed protein product [Vitis vinifera]	blue
cn9876	CAO46779	unnamed protein product [Vitis vinifera]	blue
IP_PHBS004K20u	CAO46797	unnamed protein product [Vitis vinifera]	blue
cn1975	CAO46958	unnamed protein product [Vitis vinifera]	blue
GO_dr004P0009B07_F_ab1	CAO47222	unnamed protein product [Vitis vinifera]	blue
GO_drpoolB-CL8202Contig1	CAO47241	unnamed protein product [Vitis vinifera]	blue
GO_dr004P0001N10_F_ab1	CAO47268	unnamed protein product [Vitis vinifera]	blue
GO_drpoolB-CL3868Contig1	CAO47350	unnamed protein product [Vitis vinifera]	blue
cn5637	CAO47369	unnamed protein product [Vitis vinifera]	blue
cn1221	CAO47371	unnamed protein product [Vitis vinifera]	blue
cn10193	CAO47402	unnamed protein product [Vitis vinifera]	blue
GO_drpoolB-CL8669Contig1	CAO47410	unnamed protein product [Vitis vinifera]	blue
GO_drpoolB-CL7736Contig1	CAO47462	unnamed protein product [Vitis vinifera]	blue
GO_dr004P0015O18_F_ab1	CAO47507	unnamed protein product [Vitis vinifera]	blue
GO_drpoolB-CL4684Contig1	CAO47512	unnamed protein product [Vitis vinifera]	blue
GO_drpoolB-CL5129Contig1	CAO47512	unnamed protein product [Vitis vinifera]	blue
cn8480	CAO47581	unnamed protein product [Vitis vinifera]	blue
GO_drpoolB-CL9245Contig1	CAO47676	unnamed protein product [Vitis vinifera]	blue
GO_dr001P0012K02_F_ab1	CAO47775	unnamed protein product [Vitis vinifera]	blue
DC240983_1	CAO47801	unnamed protein product [Vitis vinifera]	blue
DY396097_1	CAO47851	unnamed protein product [Vitis vinifera]	blue
GO_drpoolB-CL3604Contig1	CAO47918	unnamed protein product [Vitis vinifera]	blue
GO_drpoolB-CL5638Contig1	CAO48128	unnamed protein product [Vitis vinifera]	blue
GO_drpoolB-CL4137Contig1	CAO48139	unnamed protein product [Vitis vinifera]	blue
GO_dr001P0017M01_F_ab1	CAO48210	unnamed protein product [Vitis vinifera]	blue
cn8346	CAO48252	unnamed protein product [Vitis vinifera]	blue
GO_drpoolB-CL2007Contig1	CAO48293	unnamed protein product [Vitis vinifera]	blue
GO_drpoolB-CL4528Contig1	CAO48436	unnamed protein product [Vitis vinifera]	blue
DY395398_1	CAO48613	unnamed protein product [Vitis vinifera]	blue
GO_drs21P0002N12_R_ab1	CAO48723	unnamed protein product [Vitis vinifera]	blue
GO_dr001P0009B10_F_ab1	CAO48870	unnamed protein product [Vitis vinifera]	blue
SG_SGN-U210816	CAO49019	unnamed protein product [Vitis vinifera]	blue
cn3231	CAO49062	unnamed protein product [Vitis vinifera]	blue
cn3234	CAO49062	unnamed protein product [Vitis vinifera]	blue
DC244171_1	CAO49213	unnamed protein product [Vitis vinifera]	blue
GO_drpoolB-CL7136Contig1	CAO49215	unnamed protein product [Vitis vinifera]	blue
GO_drpoolB-CL6728Contig1	CAO49218	unnamed protein product [Vitis vinifera]	blue
GO_dr001P0020B23_F_ab1	CAO49261	unnamed protein product [Vitis vinifera]	blue
cn6153	CAO49273	unnamed protein product [Vitis vinifera]	blue
GO_drpoolB-CL6481Contig1	CAO49273	unnamed protein product [Vitis vinifera]	blue
GO_drpoolB-CL7671Contig1	CAO49273	unnamed protein product [Vitis vinifera]	blue
GO_drpoolB-CL2761Contig1	CAO49284	unnamed protein product [Vitis vinifera]	blue
cn1483	CAO49311	unnamed protein product [Vitis vinifera]	blue
[truncated: 22,818 more rows]
