# Supplementary material for: Transcriptional profiling of Petunia seedlings reveals candidate regulators of the cold stress response
Source: Front Plant Sci. 2015 Mar 2;6:118. doi: 10.3389/fpls.2015.00118 (PMC4345802; doi:10.3389/fpls.2015.00118)
Supplement: Table S5 — The top 50 genes positively correlated with PhZFP1. [file Table5.XLS]

## Sheet: Sheet1
Probe ID	Correlation coefficient
cn9788	0.973676
GO_dr001P0004E15_F_ab1	0.963795
cn1311	0.962416
cn9604	0.95245
GO_drpoolB-CL1606Contig1	0.946
cn6897	0.945975
cn3597	0.921274
SG_SGN-U210610	0.918468
cn3598	0.914626
GO_dr001P0016C14_F_ab1	0.913569
cn7344	0.913305
GO_drpoolB-CL2826Contig1	0.912368
cn5218	0.911853
GO_drpoolB-CL9358Contig1	0.911334
cn3087	0.906657
IP_PHBS012B14u	0.904136
GO_drpoolB-CL6342Contig1	0.90412
cn3662	0.89858
cn3626	0.898146
IP_PHBS008J09u	0.897628
cn7332	0.897276
cn538	0.895754
cn3086	0.891986
cn7381	0.889155
GO_drpoolB-CL8503Contig1	0.887779
cn4905	0.885873
GO_drpoolB-CL5457Contig1	0.880535
cn8693	0.872198
cn347	0.871838
GO_drpoolB-CL5560Contig1	0.868255
cn344	0.864164
cn6906	0.863503
IP_PHBS006C07u	0.863467
cn620	0.863035
GO_dr004P0015K16_F_ab1	0.862002
cn10473	0.860511
cn5813	0.860235
GO_drpoolB-CL2085Contig1	0.859996
GO_drpoolB-CL8945Contig1	0.859634
cn4615	0.857778
cn1504	0.857259
cn9584	0.855806
GO_dr004P0029M08_F_ab1(PhCBF1)	0.845689
cn1505	0.841026
GO_dr001P0011I10_F_ab1	0.840173
cn9048	0.839854
cn10298	0.834985
IP_PHBS009J22u	0.834198
IP_PHBS011N18u	0.83151
cn5033	0.829728
